# Supplementary material for: EZH2-Mediated H3K27me3 Targets Transcriptional Circuits of Neuronal Differentiation
Source: Front Neurosci. 2022 May 12;16:814144. doi: 10.3389/fnins.2022.814144 (PMC9133892; doi:10.3389/fnins.2022.814144)
Supplement: Supplementary file 1 [file Data_Sheet_1.zip]

Archive with 11 entries (11 files):
- 4_Figure S3.pdf
- 5_Figure S4.pdf
- 6_Figure S5.pdf
- 7_SupplementaryFullLengthBlots.pdf
- 8_SupplementaryTable1.xlsx
- 9_SupplementaryTable2.xlsx
- 10_SupplementaryTables3to10.xlsx
- 11_SupplementaryTable11.xlsx
- 1_SupplementaryInformation.pdf
- 2_Figure S1.pdf
- 3_Figure S2.pdf
