# Supplementary material for: EZH2-Mediated H3K27me3 Targets Transcriptional Circuits of Neuronal Differentiation
Source: Front Neurosci. 2022 May 12;16:814144. doi: 10.3389/fnins.2022.814144 (PMC9133892; doi:10.3389/fnins.2022.814144)
Supplement: Supplementary file 1 [file Data_Sheet_1.zip › 8_SupplementaryTable1.xlsx]

## Sheet: H3K27me3TargetsSpecificCTR10D
H3K27me3 targets specific for CTR10D samples
RefSeq	GeneSymbol
NM_001011874	Xkr4
NM_011011	Oprk1
NM_027671	Sntg1
NM_021511	Rrs1
NM_175236	Adhfe1
NM_008651	Mybl1
NM_177722	Mcmdc2
NM_177173	A830018L16Rik
NM_172841	Slco5a1
NM_145381	Lactb2
NM_177781	Trpa1
NM_031402	Crispld1
NM_177409	Tram2
NM_053270	Rims1
NM_025746	4933415F23Rik
NM_175642	Adgrb3
NM_133235	Khdrbs2
NM_145392	Bag2
NM_177235	Bend6
NM_009355	Prss39
NM_009356	Prss40
NM_213727	Amer3
NR_033627	AA619741
NM_153408	Neurl3
NM_172652	Kansl3
NM_033570	Cnnm4
NM_001126047	Sema4c
NR_024017	4930594C11Rik
NM_008365	Il18r1
NM_172499	Mfsd9
NR_027826	Pantr1
NM_053107	Gpr45
NM_024283	1500015O10Rik
NM_001177356	Gm3852
NM_019790	Tmeff2
NM_138741	Cavin2
NM_010863	Myo1b
NM_009283	Stat1
NM_008667	Nab1
NM_133829	Mfsd6
NM_172655	Hecw2
NM_001114663	Plcl1
NM_001114102	Tyw5
NM_001081181	Maip1
NM_207653	Cflar
NM_175200	Als2cr11
NM_027407	Ica1l
NM_028673	Zdbf2
NM_175510	Unc80
NM_029160	Spag16
NM_007525	Bard1
NM_026195	Atic
NM_010233	Fn1
NM_001005423	Mreg
NM_009407	Tnp1
NM_013612	Slc11a1
NM_007463	Speg
NM_183022	Asic4
NM_178884	Obsl1
NM_010564	Inha
NM_007936	Epha4
NM_001111279	Wdfy1
NM_010570	Irs1
NM_030556	Slc19a3
NM_172430	Sphkap
NM_152915	Dner
NM_027921	Slc16a14
NM_175219	C130026I21Rik
NM_001013817	Sp140
NM_027300	Spata3
NM_010341	Nmur1
NM_007433	Alppl2
NM_001081082	Alpi
NM_021600	Chrnd
NM_009604	Chrng
NM_028473	3110079O15Rik
NM_001160165	Neu2
NM_010566	Inpp5d
NM_198652	Hjurp
NM_172505	A730008H23Rik
NM_134252	Trpm8
NM_177305	Arl4c
NM_029122	Iqca
NM_053015	Mlph
NM_001101647	Prlh
NM_001111312	Lrrfip1
NM_001033408	Rbm44
NM_001033292	Espnl
NR_026924	1700020N18Rik
NM_019479	Hes6
NM_011066	Per2
NM_001039126	Asb1
NM_146490	Olfr1411
NM_206896	Olfr12
NM_001159658	Aqp12
NM_008440	Kif1a
NM_016702	Agxt
NM_001159940	2310007B03Rik
NM_173772	Neu4
NM_008798	Pdcd1
NM_013626	Pam
NM_001122676	Zcchc2
NM_133821	Phlpp1
NM_009741	Bcl2
NM_009257	Serpinb5
NM_172853	Cdh7
NM_146103	Tmem185b
NM_001115074	Cfap221
NM_029955	Ccdc93
NM_027677	Gpr39
NM_007827	Cd55b
NM_010016	Cd55
NM_011924	Avpr1b
NM_144875	Rab29
NM_001195025	Nuak2
NM_182716	Nfasc
NM_001099276	Pik3c2b
NM_011439	Sox13
NM_001160422	Optc
NM_016749	Mybph
NM_031189	Myog
NM_001144855	Ppfia4
NM_173771	4933406M09Rik
NM_028057	Cyb5r1
NM_153128	Klhl12
NM_007955	Ptprv
NM_177081	Ptpn7
NM_026823	Arl8a
NM_134438	Gpr37l1
NM_007921	Elf3
NM_053106	Lmod1
NM_175259	Shisa4
NM_021467	Tnni1
NM_001039472	Kif21b
NM_028872	5730559C18Rik
NM_001081258	Kif14
NM_021605	Nek7
NM_133239	Crb1
NM_009791	Aspm
NM_001081027	Kcnt2
NM_025677	Tsen15
NM_028749	Npl
NM_026380	Rgs8
NM_178244	Teddm1a
NM_010500	Ier5
NM_001145781	Acbd6
NM_023268	Qsox1
NM_009230	Soat1
NM_207583	Brinp2
NM_001085376	Pappa2
NM_013862	Rabgap1l
NM_028664	Ankrd45
NM_172646	Dnm3
NM_010865	Myoc
NM_007976	F5
NM_009721	Atp1b1
NM_011804	Creg1
NM_001113394	Cd247
NM_175296	Mael
NM_001164528	Ildr2
NM_175170	Pogk
NM_175461	Fam78b
NM_019993	Aldh9a1
NM_009107	Rxrg
NM_001109985	Nos1ap
NM_001029984	Fcrlb
NM_027893	Nectin4
NM_001005508	Arhgap30
NM_007649	Cd48
NM_178405	Atp1a2
NM_177723	Vsig8
NM_001164725	Fcrl6
NM_010045	Ackr1
NM_019445	Fmn2
NM_011825	Grem2
NM_011880	Rgs7
NM_133809	Kmo
NM_001161665	Kif26b
NM_177099	Lefty2
NM_207280	Ccdc121
NM_009794	Capn2
NM_144796	Susd4
NM_016928	Tlr5
NM_001081361	2020-03-01
NM_133684	Mtarc2
NM_146106	Lyplal1
NM_033077	D1Pas1
NM_011935	Esrrg
NM_021408	Ush2a
NM_144879	Vash2
NM_144880	Ppp2r5a
NM_001134829	Lpgat1
NR_030669	1700034H15Rik
NM_009579	Slc30a1
NM_001177900	Rd3
NM_181546	Syt14
NM_008059	G0s2
NM_008484	Lamb3
NM_144817	Camk1g
NR_033564	Gm16897
NM_010778	Cd46
NM_007758	Cr2
NM_019958	Rgs17
NM_153399	Syne1
NM_172308	Mthfd1l
NM_001033253	Plekhg1
NM_133485	Ppp1r14c
NM_172784	Lrp11
NM_177271	Samd5
NM_009538	Plagl1
NM_001033257	Phactr2
NM_025799	Fuca2
NM_010437	Hivep2
NM_008703	Nmbr
NM_009397	Tnfaip3
NM_010511	Ifngr1
NM_013875	Pde7b
NM_178713	Aldh8a1
NR_027968	1700020N01Rik
NM_001161845	Sgk1
NM_172787	L3mbtl3
NM_008481	Lama2
NM_008983	Ptprk
NM_009413	Tpd52l1
NM_001146349	Rnf217
NM_172508	Dse
NM_176968	Nt5dc1
NM_001081208	Hs3st5
NM_010681	Lama4
NR_033628	Mfsd4b4
NM_001173500	Mfsd4b3
NM_001113385	Mfsd4b5
NM_027572	Slc22a16
NM_028430	Ppil6
NM_009213	Smpd2
NM_019740	Foxo3
NM_175407	Sobp
NM_172419	9030612E09Rik
NM_199028	Bend3
NM_010349	Grik2
NM_029894	Fam162b
NM_025705	Dcbld1
NM_009540	Zfa-ps
NM_178675	Slc35f1
NM_001081428	Fam184a
NM_020561	Smpdl3a
NM_001034869	Gm4981
NM_010100	Edar
NM_172939	Sowahc
NM_001024911	Septin10
NM_023530	Pla2g12b
NM_001164374	Gm17455
NM_023370	Cdh23
NR_033616	Pldi
NM_001017407	Tbata
NM_011073	Prf1
NM_153542	Lrrc20
NM_027912	Tysnd1
NM_178058	Aifm2
NR_002687	Gm5424
NM_197996	Tspan15
NM_009314	Tacr2
NM_001146100	Hk1
NM_001033260	Stox1
NM_016864	Atoh7
NM_178678	Lrrtm3
NM_178679	Zfp365
NM_001081347	Rhobtb1
NM_178621	Phyhipl
NM_009360	Tfam
NM_145420	Ube2d1
NM_001081412	Bcr
NR_033602	Gm5779
NM_133995	Upb1
NM_001162913	Susd2
NM_008185	Gstt1
NM_009514	Vpreb3
NM_198635	Gm5134
NM_080845	Ftcd
NM_021568	Pcbp3
NM_001109991	Col18a1
NM_130895	Adarb1
NR_027377	Gm17769
NM_010670	Krtap12-1
NM_001024709	Krtap10-10
NM_001101631	Gm3285
NR_015547	1700009J07Rik
NM_145152	Lrrc3
NM_001081695	Dnmt3l
NM_009646	Aire
NM_172134	Pdxk
NM_027630	Ccdc105
NM_027422	Mier2
NM_011583	Theg
NM_001024539	Shc2
NM_001033473	Odf3l2
NM_023304	Fgf22
NM_030218	Misp
NM_011178	Prtn3
NM_013459	Cfd
NM_001142701	Arhgap45
NM_007909	Efna2
NM_011789	Apc2
NM_025521	2310011J03Rik
NM_007445	Amh
NM_028001	Jsrp1
NM_001081688	Tmprss9
NM_145217	Diras1
NR_028549	Snord37
NM_007907	Eef2
NR_015477	Atcayos
NM_178662	Atcay
NM_001034895	Zfr2
NM_013769	Tjp3
NM_008844	Pip5k1c
NM_028657	Mfsd12
NM_001014836	4930404N11Rik
NM_010304	Gna15
NM_010301	Gna11
NM_010347	Aes
NM_001163430	Sirt6
NM_027480	Ankrd24
NM_001163064	AU041133
NM_029102	Glt8d2
NM_153543	Aldh1l2
NM_001004363	Nuak1
NM_028709	Btbd11
NM_001163614	Ascl4
NM_029685	1700113H08Rik
NM_010512	Igf1
NM_011517	Sycp3
NM_001079876	Gas2l3
NM_182959	Slc17a8
NM_008682	Nedd1
NM_021320	Ntn4
NM_172051	Tmcc3
NM_007706	Socs2
NM_025724	Ccer1
NM_001163559	Lrriq1
NM_175328	Slc6a15
NM_177373	Ppfia2
NM_001039354	Lin7a
NM_008657	Myf6
NM_009306	Syt1
NM_178609	E2f7
NM_175489	Osbpl8
NM_009344	Phlda1
NM_173391	Tph2
NR_028107	Kcnmb4os1
NM_021452	Kcnmb4
NM_146242	Lrrc10
NM_133442	Grip1
NM_029057	Tbc1d30
NM_176919	Ppm1h
NM_001163025	Mon2
NM_026858	Atp23
NM_001113470	Ctdsp2
NM_008080	B4galnt1
NM_028027	Arhgef25
NM_008447	Kif5a
NM_008382	Inhbe
NM_010565	Inhbc
NM_001098789	Ndufa4l2
NM_009312	Tac2
NM_153133	Rdh9
NM_027301	Sdr9c7
NM_011843	Esyt1
NM_016756	Cdk2
NM_021882	Pmel
NM_001164197	Mmp19
NM_007653	Cd63
NR_030454	Mir684-1
NM_001166548	Eif4enif1
NM_178149	Pik3ip1
NM_010718	Limk2
NM_172791	Pla2g3
NM_001159284	Smtn
NM_152818	Osbp2
NM_153142	Slc35e4
NM_016922	Gal3st1
NM_001029937	Sec14l3
NM_028022	Gatsl3
NM_001013365	Osm
NM_008501	Lif
NM_138948	Cabp7
NM_032396	Kremen1
NM_001080924	Znrf3
NM_178623	Urgcp
NM_017401	Polm
NM_009636	Aebp1
NM_022879	Myl7
NM_007595	Camk2b
NM_207242	Npc1l1
NM_001081652	Nacad
NM_019511	Ramp3
NR_028586	Gm11978
NM_008341	Igfbp1
NM_008343	Igfbp3
NM_001159401	Upp1
NM_178259	Abca13
NM_177033	Vwc2
NM_009578	Ikzf1
NM_001164166	Pom121l12
NM_029861	Cnrip1
NM_153596	Tmem17
NM_016707	Bcl11a
NM_176829	4931440F15Rik
NM_029344	Acyp2
NM_026262	4930524B15Rik
NM_181569	Nprl3
NM_001033981	Hbq1b
NM_175000	Hbq1a
NM_008005	Fgf18
NM_031169	Kcnmb1
NM_001190886	Kcnip1
NM_023907	Foxi1
NM_033374	Dock2
NR_029799	Mir218-2
NM_008070	Gabrb2
NM_026979	C1qtnf2
NM_001045530	Ccnjl
NM_008352	Il12b
NM_001013783	Fam71b
NM_001025435	BC053393
NM_011891	Sgcd
NM_008330	Ifi47
NM_146337	Olfr1396
NM_001110150	Mgat1
NM_021540	Rnf130
NM_145926	Mgat4b
NM_173387	Zfp879
NM_013744	Zfp354b
NM_153393	Col23a1
NM_025535	Sar1b
NM_033144	Septin8
NM_009012	Rad50
NM_001159396	Irf1
NM_144823	Acsl6
NM_029105	Meikin
NM_021327	Tnip1
NM_010299	Gm2a
NM_153170	Slc36a2
NM_001029988	Fat2
NM_009242	Sparc
NM_020492	Glra1
NM_153079	Nmur2
NM_134189	Galnt10
NM_001083884	Lypd8
NM_207527	4930504O13Rik
NM_146878	Olfr30
NM_144544	2210407C18Rik
NM_146376	Olfr323
NM_001039047	Trim58
NM_146538	Olfr315
NM_138678	Btnl10
NM_031172	Trim17
NM_178417	Zfp867
NM_008819	Pemt
NM_011480	Srebf1
NM_009171	Shmt1
NM_010603	Kcnj12
NM_021349	Tnfrsf13b
NM_007436	Aldh3a1
NM_009548	Rnf112
NM_027817	Grap
NM_028448	Cenpv
NM_011706	Trpv2
NM_053169	Trim16
NM_175003	Arhgap44
NM_001099633	Dnah9
NM_178656	Pirt
NM_177392	Tmem220
NM_001099635	Myh3
NM_009038	Rcvrn
NM_175681	Glp2r
NM_001013013	Dhrs7c
NM_001081566	Pik3r6
NM_146004	Mfsd6l
NM_177060	Rnf222
NM_021329	Rangrf
NM_001101644	Gm4535
NR_027827	Chd3os
NM_146019	Chd3
NM_007911	Efnb3
NM_011367	Shbg
NM_023517	Tnfsf13
NM_029348	Zbtb4
NM_010198	Fgf11
NM_028855	Spem1
NM_198862	Nlgn2
NM_026982	Tmem256
NR_030444	Mir497
NR_029581	Mir195a
NM_029360	Tm4sf5
NM_146020	Gltpd2
NM_001145537	4930544D05Rik
NM_001136062	Eno3
NM_011072	Pfn1
NM_001045526	Scimp
NM_134022	6330403K07Rik
NM_177618	Wscd1
NM_053245	Aipl1
NM_011569	Tekt1
NM_027819	Ggt6
NM_029932	Spns3
NM_018883	Camkk1
NM_010353	Haspin
NM_001001445	Trpv1
NM_145099	Trpv3
NM_001045531	Spata22
NM_001172686	Olfr376
NM_146710	Olfr398
NM_001081158	Cluh
NR_029794	Mir212
NR_029546	Mir132
NM_008878	Serpinf2
NM_001029938	Rilp
NM_027773	Fam57a
NM_198895	Abr
NM_177709	Tusc5
NM_007754	Cpd
NM_080849	Nek8
NM_026708	Tlcd1
NM_001045516	Proca1
NM_008238	Foxn1
NM_026740	Slc46a1
NM_001168521	Sarm1
NM_011707	Vtn
NM_008759	Sebox
NM_019653	Wsb1
NM_139228	Rhbdl3
NM_009871	Cdk5r1
NM_177390	Myo1d
NM_029367	Spaca3
NM_021443	Ccl8
NM_011329	Ccl1
NM_001164569	Rffl
NM_030224	Fndc8
NM_011235	Rad51d
NM_145431	Nle1
NM_178680	Unc45b
NM_001013386	Rasl10b
NM_013652	Ccl4
NM_019819	Dusp14
NM_019816	Aatf
NM_145433	Mrm1
NM_177564	Dhrs11
NM_177167	Ppm1e
NM_011129	Septin4
NM_172448	Rnf43
NR_029555	Mir142
NM_010824	Mpo
NM_007946	Epx
NM_146411	Olfr462
NM_146412	Olfr464
NM_001172099	Cuedc1
NM_028859	Ccdc182
NM_054043	Msi2
NR_003492	2210409E12Rik
NM_026433	Tmem100
NM_172563	Hlf
NM_028547	Kif2b
NM_181819	Wfikkn2
NM_144827	Spata20
NM_007689	Chad
NM_009161	Sgca
NM_172261	Ppp1r9b
NM_013565	Itga3
NM_172543	Fam117a
NM_023121	Gngt2
NM_001163464	Abi3
NM_029755	Calcoco2
NM_010461	Hoxb8
NM_010460	Hoxb7
NM_008269	Hoxb6
NM_008268	Hoxb5
NM_134032	Hoxb2
NM_001081220	Gpr179
NM_138657	Socs7
NM_018873	Srcin1
NM_001085500	Cisd3
NM_011540	Tcap
NM_001080925	Rapgefl1
NM_009024	Rara
NM_178596	Gjd3
NM_029393	Krt24
NM_133730	Krt25
NM_001033397	Krt26
NM_010666	Krt27
NM_027574	Krt28
NM_010661	Krt12
NM_033373	Krt23
NM_001039666	Krt40
NM_023511	Krtap3-1
NM_027157	Krtap1-5
NM_001039502	Krtap1-4
NM_001085526	Krtap1-3
NM_029613	Krtap4-7
NM_026834	Krtap4-6
NM_001126322	Gm11595
NM_001099311	Gm11596
NM_001100614	Gm11564
NM_001013823	Krtap4-16
NM_001085527	Krtap9-5
NM_001099774	Krtap17-1
NM_027563	Krt34
NM_010659	Krt31
NM_001159374	Krt32
NM_016880	Krt35
NM_001174099	Krt36
NM_010662	Krt13
NM_008469	Krt15
NM_201255	Krt9
NM_016958	Krt14
NM_010663	Krt17
NM_212483	Krt42
NM_010404	Hap1
NM_010593	Jup
NM_001146318	Cnp
NM_001038010	Kat2a
NM_029307	Hspb9
NM_010410	Hcrt
NM_013792	Naglu
NM_027896	Coasy
NM_134028	Tubg2
NM_146030	Plekhh3
NM_007721	Ccr10
NM_016782	Cntnap1
NM_007970	Ezh1
NM_025404	Arl4d
NM_010791	Meox1
NM_028207	Dusp3
NM_029287	1700006E09Rik
NM_007863	Mpp3
NM_008918	Ppy
NM_148953	Asb16
NM_011403	Slc4a1
NM_010575	Itga2b
NM_020510	Fzd2
NM_025766	Fam187a
NM_197959	Kif18b
NM_133715	Arhgap27
NM_027083	Lyzl6
NM_199019	Sppl2c
NM_172568	Marchf10
NM_007805	Cyb561
NM_009598	Ace
NM_029467	Tcam1
NM_008117	Gh
NM_008339	Cd79b
NM_133199	Scn4a
NM_029345	Prr29
NM_198292	Tex2
NM_001163473	1810010H24Rik
NM_198298	Helz
NM_007582	Cacng1
NM_019431	Cacng4
NM_011101	Prkca
NM_029606	Cep112
NM_015732	Axin2
NM_011268	Rgs9
NM_010303	Gna13
NM_001029842	Slc16a6
NM_028710	Arsg
NM_145940	Wipi1
NM_147219	Abca5
NM_008425	Kcnj2
NR_015556	2610035D17Rik
NM_026682	Cpsf4l
NM_001034878	Dnaic2
NM_181749	Gpr142
NM_170758	Cd300a
NM_145634	Cd300lf
NM_178035	Fads6
NM_172801	Otop2
NM_027132	Otop3
NM_175454	Hid1
NM_001033775	Trim80
NM_001080934	Slc16a5
NM_027162	Mif4gd
NM_016905	Galk1
NM_001009573	Unc13d
NM_178802	Trim65
NR_004853	Cdk3-ps
NM_001033267	Qrich2
NM_172572	Rhbdf2
NM_001163318	Prcd
NM_026280	Mxra7
NM_172948	Mgat5b
NM_027827	Afmid
NM_009387	Tk1
NM_001085535	Tmem235
NM_027919	Tha1
NM_011180	Cyth1
NM_001030291	Enpp7
NM_008064	Gaa
NM_130886	Card14
NM_178743	Slc26a11
NM_018822	Sgsh
NM_130862	Baiap2
NR_029767	Mir338
NM_007377	Aatk
NM_172802	Fscn2
NM_153288	Npb
NM_026751	Myadml2
NM_133223	Rac3
NM_026428	Dcxr
NM_009854	Cd7
NM_026907	Sectm1b
NM_027622	Tex19.2
NM_145440	Uts2r
NM_139147	Rab40b
NM_008445	Kif3c
NR_027869	Dtnb
NM_007872	Dnmt3a
NM_008895	Pomc
NM_001082483	Efr3b
NM_011365	Itsn2
NM_029107	Fam228a
NM_175431	Fam228b
NM_028376	Pfn4
NM_001033488	Mfsd2b
NM_001164493	Klhl29
NR_015579	2810032G03Rik
NM_009693	Apob
NM_021429	Hs1bp3
NM_019544	Msgn1
NM_012038	Vsnl1
NM_008709	Mycn
NM_033270	E2f6
NM_016677	Hpcal1
NM_020614	Taf1b
NM_178357	Klf11
NM_020557	Cmpk2
NM_011275	Rnaseh1
NM_001093776	Myt1l
NM_020272	Pik3cg
NM_013464	Ahr
NM_053122	Immp2l
NM_176930	Nrcam
NM_013815	Baz1a
NM_001162933	Rpl10l
NM_001193266	Mdga2
NM_008697	Nin
NM_133198	Pygl
NM_053167	Trim9
NM_029227	Tomm20l
NM_181752	Gpr135
NM_001007596	Rtn1
NM_001142729	Lrrc9
NM_025522	Dhrs7
NM_172805	Kcnh5
NM_001005510	Syne2
NM_001101471	Akap5
NM_134050	Rab15
NM_145927	Fntb
NM_178745	Tmem229b
NR_033514	2310015A10Rik
NM_134156	Actn1
NM_001033149	Ttc9
NM_146244	Rps6kl1
NM_175337	Mlh3
NM_010234	Fos
NM_030887	Jdp2
NM_016767	Batf
NM_009368	Tgfb3
NM_001159500	Esrrb
NM_145836	Irf2bpl
NR_033562	Gm1995
NR_033570	Gm7104
NM_010050	Dio2
NM_175367	Ston2
NM_178914	Spata7
NM_211355	Ppp4r3a
NR_033653	Kif4-ps
NM_028924	Tc2n
NM_172584	Itpk1
NM_023049	Asb2
NM_009247	Serpina1e
NM_001166350	Serpina11
NM_027997	Serpina9
NM_026535	Serpina12
NM_008458	Serpina3c
NM_001101472	Serpina3j
NM_001040682	Clmn
NR_015481	D430019H16Rik
NM_007539	Bdkrb1
NM_001159910	Ccdc85c
NM_010010	Cyp46a1
NM_001043336	Eml1
NM_181328	Slc25a29
NR_029773	Mir345
NR_027651	Meg3
NR_035440	Mir1906-1
NR_030427	Mir770
NR_029770	Mir341
NR_035419	Mir1188
NM_175207	Ankrd9
NM_028807	Exoc3l4
NM_021273	Ckb
NM_011625	Ppp1r13b
NM_029056	Tdrd9
NR_036459	A730018C14Rik
NM_177039	A530016L24Rik
NM_001024602	Cep170b
NM_145450	BC022687
NM_001145900	Btbd6
NM_177290	Itgb8
NR_015522	2810429I04Rik
NM_027416	Calml3
NM_001047159	Net1
NM_019703	Pfkp
NM_023868	Ryr2
NM_033268	Actn2
NM_175007	Amph
NM_134065	Epdr1
NM_016687	Sfrp4
NM_001167909	Nme8
NM_146534	Olfr1368
NM_001162920	Pgbd1
NM_025719	Nkapl
NM_146541	Olfr1361
NM_134220	Vmn1r198
NM_010424	Hfe
NM_175658	Hist1h2aa
NM_175663	Hist1h2ba
NM_026825	Carmil1
NM_172532	Aldh5a1
NM_009513	Nrsn1
NM_008232	Hdgfl1
NM_030215	Wrnip1
NM_148942	Serpinb6c
NM_001164117	Serpinb6a
NM_009450	Tubb2a
NM_001033167	Slc22a23
NM_026947	Eci3
NM_011868	Eci2
NM_133219	Gcnt2
NM_019423	Elovl2
NM_007772	Hivep1
NM_001033399	Gfod1
NM_001081059	Mcur1
NM_183204	Rnf182
NM_021878	Jarid2
NM_153789	Mylip
NM_025508	Gmpr
NM_009124	Atxn1
NM_016785	Tpmt
NM_172262	Kdm1b
NM_031166	Id4
NM_029361	Wnk2
NM_026738	Card19
NM_001033400	Nutm2
NM_017373	Nfil3
NM_176987	Simc1
NM_028870	Cltb
NM_001033269	Eif4e1b
NM_028841	Tspan17
NM_008739	Nsd1
NM_011392	Slc34a1
NM_021489	F12
NM_026131	Pdlim7
NM_145976	Tifab
NM_178674	Fbxl21
NM_019832	Gkap1
NM_008745	Ntrk2
NM_008086	Gas1
NR_036449	Gm5084
NM_001001321	Slc35d2
NM_019986	Habp4
NM_001122989	Cdc14b
NM_177811	Zfp459
NM_027035	1700001L19Rik
NM_153534	Adcy2
NM_010888	Ndufs6
NM_053163	Mrpl36
NM_028878	Slc6a19
NR_015587	9330111N05Rik
NR_015561	C130071C03Rik
NM_010103	Edil3
NM_001081249	Vcan
NM_030237	Spz1
NM_009712	Arsb
NM_029210	Sv2c
NM_001042714	Ankdd1b
NM_001100458	Fam169a
NM_010422	Hexb
NM_012026	Arhgef28
NM_026685	Tmem174
NM_011353	Serf1
NM_001024955	Pik3r1
NM_029879	Rgs7bp
NM_027934	Rnf180
NM_178683	Depdc1b
NR_035442	Mir1904
NM_152804	Plk2
NM_010560	Il6st
NM_019960	Hspb3
NM_134080	Flnb
NM_053115	Acox2
NM_028934	4930452B06Rik
NM_010210	Fhit
NM_008981	Ptprg
NM_012061	Cadps
NM_008369	Il3ra
NM_026209	Saysd1
NM_029006	Kcnk16
NM_009674	Anxa7
NM_175132	Synpo2l
NM_001013826	Dupd1
NM_001007268	Dusp13
NM_026965	Comtd1
NM_183208	Zmiz1
NM_134084	Ppif
NM_010420	Hesx1
NM_177814	Erc2
NM_001083616	Cacna1d
NM_019460	Sfmbt1
NM_001033668	Dnah1
NM_011894	Sh3bp5
NM_009937	Colq
NM_030166	Galnt15
NM_001081130	Ogdhl
NM_001081221	Ercc6
NM_001195097	3425401B19Rik
NM_001164485	Fam170b
NM_001146022	Wdfy4
NM_008978	Ptpn20
NM_019506	Gdf2
NM_015745	Rbp3
NM_013473	Anxa8
NM_008919	Npy4r
NM_011918	Ldb3
NR_029774	Mir346
NM_146245	Lrit1
NM_027464	Fam213a
NM_146054	Fermt2
NM_028222	Cdkn3
NM_026832	Cgrrf1
NM_033602	Peli2
NM_026142	3632451O06Rik
NM_020288	Olfr749
NM_009351	Tep1
NM_001166651	Klhl33
NM_015772	Sall2
NM_080726	Rem2
NM_145462	Haus4
NM_175204	Psmb11
NM_207131	Cebpe
NM_016972	Slc7a8
NM_021551	Slc22a17
NM_080729	Il25
NM_026066	Cmtm5
NR_029724	Mir208a
NM_010856	Myh6
NR_033497	Mhrt
NR_030607	Mir208b
NM_080728	Myh7
NR_004444	Zfhx2os
NM_007455	Ap1g2
NM_001146183	Cpne6
NM_001136074	Nrl
NM_028994	Pck2
NM_020002	Rec8
NM_019984	Tgm1
NM_080435	Adcy4
NM_001040072	Nynrin
NM_019820	Cbln3
NM_027143	Khnyn
NM_001082975	Sdr39u1
NM_007800	Ctsg
NM_001033043	Rnf17
NM_030004	Cryl1
NM_015771	Lats2
NM_028643	Micu2
NM_145463	Shisa2
NM_015803	Atp8a2
NM_001164705	Amer2
NM_001164155	Tnfrsf19
NM_172809	Sacs
NM_177337	Arl11
NM_021480	Tdh
NM_026359	4930578I06Rik
NM_146246	Rp1l1
NR_029813	Mir124a-1
NM_013492	Clu
NM_009618	Adam2
NM_007940	Ephx2
NM_026331	Slc25a37
NM_001146012	R3hcc1
NM_001164082	Polr3d
NR_029802	Mir320
NM_145981	Phyhip
NM_011359	Sftpc
NM_010071	Dok2
NM_198642	Rubcnl
NM_027581	Lrrc63
NR_027699	Serp2
NM_025384	Dnajc15
NM_001081336	Dgkh
NM_010701	Cnmd
NM_001013753	Pcdh17
NM_019670	Diaph3
NM_025733	4921530L21Rik
NM_007826	Dach1
NM_198014	Slain1
NM_026047	Rnf219
NM_199065	Slitrk1
NM_198865	Slitrk5
NM_011821	Gpc6
NM_010024	Dct
NM_001163675	Abcc4
NM_025943	Dzip1
NM_134082	Farp1
NM_053079	Slc15a1
NM_001037744	Timm8a2
NM_029556	Clybl
NR_015532	1700108J01Rik
NM_144844	Pcca
NM_207667	Fgf14
NM_001166063	Ccdc152
NM_001048178	Ghr
NM_177355	Plcxd3
NM_011815	Fyb
NM_030168	Rictor
NM_148938	Slc1a3
NM_053077	Slc45a2
NM_001081064	Pdzd2
NM_001034851	Retreg1
NM_177597	Marchf11
NM_020332	Ank
NM_198301	Fam105a
NM_001081302	Trio
NM_009154	Sema5a
NR_028575	Snord123
NM_018755	Cpq
NM_033521	Laptm4b
NM_134094	Ncald
NM_013692	Klf10
NM_053271	Rims2
NM_001130166	Oxr1
NM_175456	Abra
NM_138674	Pkhd1l1
NM_001081391	Csmd3
NM_032000	Trps1
NR_035444	Mir1907
NM_145470	Deptor
NM_173862	Fam83a
NM_027435	Atad2
NM_144800	Mtss1
NM_144549	Trib1
NM_027668	4933412E24Rik
NM_001162926	Fam84b
NR_030696	9930014A18Rik
NR_003523	H2afy3
NM_133766	Efr3a
NM_019457	Lrrc6
NM_018865	Wisp1
NM_009177	St3gal1
NM_010158	Khdrbs3
NM_027174	Col22a1
NR_002864	Peg13
NM_173365	Gpr20
NM_001166390	Ptp4a3
NM_028216	Psca
NM_198607	Them6
NM_020519	Slurp1
NM_010742	Ly6d
NM_029627	Ly6k
NM_009991	Cyp11b2
NM_001164037	Ly6e
NM_001039720	9030619P08Rik
NM_011837	Ly6h
NM_026730	Gpihbp1
NM_028404	Top1mt
NM_008164	Rhpn1
NM_026960	Gsdmd
NM_030199	Zfp623
NM_146059	Ccdc166
NM_001168253	Fam83h
NM_144848	Eppk1
NM_001142968	BC024139
NM_201389	Plec
NM_001163576	Parp10
NM_028852	Spatc1
NM_021555	Hgh1
NM_172960	Adck5
NM_033371	Ppp1r16a
NM_013593	Mb
NM_001110827	Rbfox2
NM_001168260	Foxred2
NM_008677	Ncf4
NM_001163613	Tex33
NM_028331	C1qtnf6
NM_009218	Sstr3
NM_009008	Rac2
NM_028195	Cyth4
NM_008595	Mfng
NM_025622	Lgals2
NM_013847	Gcat
NM_008197	H1f0
NM_177461	Micall1
NM_177580	Baiap2l2
NM_010755	Maff
NM_009303	Syngr1
NM_145132	Mchr1
NM_011889	Septin3
NM_029066	Wbp2nl
NM_013836	Tcf20
NM_028728	Nfam1
NM_001159509	Pacsin2
NM_178869	Ttll1
NM_054088	Pnpla3
NM_022321	Parvg
NM_001081166	Phf21b
NM_080470	Smc1b
NM_026357	Ribc2
NM_010180	Fbln1
NM_001033337	Ttc38
NM_172611	Gramd4
NM_134096	Fam19a5
NM_031260	Mov10l1
NM_001002005	Panx2
NM_011161	Mapk11
NM_001159521	Plxnb2
NM_019977	Miox
NM_001160178	Klhdc7b
NM_001162882	Syce3
NM_021921	Mapk8ip2
NM_021423	Shank3
NM_001109040	Kif21a
NM_001033633	Slc2a13
NM_001159648	Cntn1
NM_016743	Nell2
NM_172293	Pced1b
NM_178114	Amigo2
NM_026353	Slc48a1
NM_001170711	Asb8
NM_177716	Ccdc184
NM_027304	H1fnt
NM_146281	Olfr284
NM_001001807	Olfr279
NM_007405	Adcy6
NM_001044741	Cacnb3
NM_172612	Rnd1
NM_153518	Ccdc65
NM_011711	Fmnl3
NM_028224	Faim2
NM_175087	Aqp6
NM_012025	Racgap1
NM_009597	Asic1
NM_183109	Tmprss12
NM_008732	Slc11a2
NM_010127	Pou6f1
NM_033612	Cela1
NM_001161768	Galnt6
NM_001077499	Scn8a
NM_028770	Krt80
NR_035462	Mir1941
NM_033073	Krt7
NM_001166157	Krt81
NM_010667	Krt86
NR_002872	Gm6042
NM_008474	Krt84
NM_053249	Krt82
NM_177717	Krt90
NM_133357	Krt75
NM_001003670	Gm5414
NR_003960	Gm5478
NM_010669	Krt6b
NM_027011	Krt5
NM_019956	Krt71
NR_033444	Krt74
NM_212485	Krt73
NM_008473	Krt1
NM_001003667	Krt77
NM_001033177	Krt76
NM_008475	Krt4
NM_146063	Krt79
NM_212487	Krt78
NM_153533	Tns2
NM_130458	Sp7
NM_175730	Hoxc5
NR_030526	Mir615
NM_013553	Hoxc4
NM_030720	Gpr84
NM_028797	Gtsf1
NM_008800	Pde1b
NM_021391	Ppp1r1a
NM_146860	Olfr161
NM_019453	Mefv
NM_009624	Adcy9
NM_026393	Nmral1
NM_001127725	Sec14l5
NM_013796	Nagpa
NM_027446	Eef2kmt
NM_025821	Carhsp1
NM_026594	Rpl39l
NM_007575	Ciita
NM_008933	Prm2
NM_013638	Prm3
NM_013694	Tnp2
NM_019980	Litaf
NM_146067	Cpped1
NM_001122667	Mkl2
NR_029855	Mir365-1
NM_144518	2900011O08Rik
NM_028968	Ifitm7
NM_013607	Myh11
NM_025769	Efcab1
NM_015773	Spag6l
NM_183287	2610318N02Rik
NR_030415	Mir301b
NR_029659	Mir130b
NM_022324	Sdf2l1
NM_001164606	Ccdc116
NM_026940	Ydjc
NM_001033338	Rimbp3
NM_001145435	Lrrc74b
NM_011028	P2rx6
NM_145479	Klhl22
NM_009435	Tssk1
NM_153150	Slc25a1
NM_033474	Arvcf
NM_007744	Comt
NM_013711	Txnrd2
NM_213614	Septin5
NM_001033164	2510002D24Rik
NM_198599	Map6d1
NM_028420	Camk2n2
NM_001173505	Thpo
NM_010143	Ephb3
NM_001081366	Vps8
NM_025693	Tmem41a
NM_023794	Etv5
NM_001004151	Rtp1
NM_008555	Masp1
NM_178665	Lpp
NM_173379	P3h2
NM_183064	Fgf12
NM_001033403	Gm1968
NM_172614	Tmem44
NM_030138	Acap2
NM_013900	Meltf
NM_146069	Nrros
NR_035468	Mir1946a
NM_183283	Smco1
NM_145932	Slc51a
NM_134251	Slc12a8
NM_030744	Ropn1
NM_133704	Sec22a
NM_028295	Pdia5
NM_177128	Iqcb1
NM_001113401	Eaf2
NM_001114611	Stxbp5l
NM_001081984	Popdc2
NM_170599	Igsf11
NM_175548	Lsamp
NR_030576	Mir568
NM_172506	Boc
NM_026439	Ccdc80
NM_010818	Cd200
NM_145389	BC016579
NM_153412	Phldb2
NM_027444	Bbx
NR_028300	Dubr
NM_019631	Tmem45a
NM_001177871	Filip1l
NM_007739	Col8a1
NM_178925	Nsun3
NM_178721	Cadm2
NM_019413	Robo1
NM_175549	Robo2
NM_198302	Rbm11
NM_009770	Btg3
NR_002700	Gm7334
NM_023844	Jam2
NM_007471	App
NM_018778	Cldn8
NM_010671	Krtap13
NM_027170	2310057N15Rik
NM_001145887	Tiam1
NM_015755	Hunk
NM_025642	Mis18a
NM_008338	Ifngr2
NM_008424	Kcne1
NM_001111021	Runx1
NR_030429	Mir802
NM_007620	Cbr1
NM_027293	Dopey2
NM_001039056	Kcnj15
NM_015825	Sh3bgr
NM_033149	B3galt5
NM_028078	Igsf5
NM_008791	Pcp4
NM_010846	Mx1
NM_174847	C2cd2
NM_146073	Zdhhc14
NM_001190333	Ccr6
NM_018819	Mpc1
NM_001163836	Pabpc6
NM_013667	Slc22a2
NR_002853	Airn
NM_010515	Igf2r
NM_011581	Thbs2
NM_007865	Dll1
NM_172486	Zfp677
NM_144515	Zfp52
NM_011747	Zfp13
NM_001033425	Zscan10
NM_020293	Cldn9
NM_029798	Flywch2
NM_001081399	Prss33
NM_027644	Prss41
NM_020487	Prss21
NM_013921	Prss30
NM_133731	Prss22
NM_175440	Prss27
NM_001163851	Tbc1d24
NM_013855	Abca3
NM_027937	Caskin1
NM_177375	Rab26
NM_013630	Pkd1
NM_023449	Slc9a3r2
NM_011522	Syngr3
NM_001163945	Rpl3l
NM_008340	Igfals
NM_178372	Prss34
NM_053259	Prss28
NM_053260	Prss29
NM_031187	Tpsab1
NM_012034	Tpsg1
NM_010781	Tpsb2
NM_018857	Msln
NM_001164225	Fbxl16
NM_026633	Mcrip2
NM_001039038	Nhlrc4
NM_001162869	Rab11fip3
NM_019731	Nme4
NM_173027	Ip6k3
NM_001013385	Grm4
NM_178365	Pacsin1
NM_001004366	Scube3
NM_027185	Def6
NM_011145	Ppard
NM_026290	Armc12
NM_001034871	Clpsl2
NM_011951	Mapk14
NM_001034885	Pnpla1
NR_036469	Trp53cor1
NM_001002786	Rab44
NM_023734	Pi16
NM_009363	Tff2
NM_177823	Ubash3a
NM_025290	Rsph1
NM_153062	Slc37a1
NM_013501	Cryaa
NR_033525	Wiz
NM_178785	Rasal3
NR_029458	A530088E08Rik
NM_021319	Pglyrp2
NM_177719	Morc2b
NM_183282	Actl9
NM_009318	Tapbp
NM_020625	Zbtb22
NM_008206	H2-Oa
NM_010388	H2-DMb2
NM_010387	H2-DMb1
NM_001033978	H2-Eb2
NM_010929	Notch4
NM_009780	C4b
NM_009995	Cyp21a1
NM_008198	Cfb
NM_013484	C2
NM_010478	Hspa1b
NM_013558	Hspa1l
NM_001146215	Msh5
NM_033444	Clic1
NM_001190449	Ddah2
NM_027366	Ly6g6e
NM_013693	Tnf
NM_010735	Lta
NM_023124	H2-Q8
NM_001163763	Tcf19
NM_146248	Cchcr1
NM_001008424	Cdsn
NM_175148	2300002M23Rik
NM_133662	Ier3
NM_008027	Flot1
NM_010398	H2-T23
NR_033619	Gm6623
NM_008208	H2-T3
NM_011280	Trim10
NM_001024134	Trim15
NM_001115075	H2-M5
NM_019439	Gabbr1
NM_013819	H2-M3
NM_146465	Olfr108
NM_207155	Olfr117
NM_028474	Ptchd4
NM_199016	Enpp4
NM_013688	Tcte1
NM_008690	Nfkbie
NM_001025257	Vegfa
NM_029338	Rsph9
NM_001111142	Lrrc73
NM_144856	Slc22a7
NM_001081335	Cul9
NM_010321	Gnmt
NM_011195	Ptcra
NM_008938	Prph2
NM_001172091	1700001C19Rik
NM_001081636	Ccnd3
NM_025365	Tomm6
NM_011549	Tfeb
NM_026625	1700067P10Rik
NM_001033405	Treml2
NM_031254	Trem2
NM_027763	Treml1
NM_027292	Tspo2
NM_001008231	Daam2
NM_177052	Kif6
NM_013880	Plcl2
NM_001163630	Satb1
NM_172829	St6gal2
NM_015766	Ebi3
NM_009168	Shd
NM_013662	Sema6b
NR_029827	Mir7b
NM_011218	Ptprs
NR_033644	Fut4-ps1
NM_009451	Tubb4a
NM_019418	Tnfsf14
NM_009778	C3
NM_001163815	Vav1
NM_001081653	Cntnap5c
NM_026497	Nudt12
NM_207654	Efna5
NM_008549	Man2a1
NM_001008973	Tmem232
NM_133685	Rab31
NM_172963	Mtcl1
NM_001033340	Lrrc30
NM_008480	Lama1
NM_013813	Epb41l3
NM_146082	BC027072
NM_029999	Lbh
NM_152817	Ttc27
NM_019919	Ltbp1
NM_207246	Rasgrp3
NM_015800	Crim1
NM_028813	Vit
NM_027455	Qpct
NM_026514	Cdc42ep3
NM_134117	Pkdcc
NM_025325	Haao
NM_031884	Abcg5
NM_026180	Abcg8
NM_011104	Prkce
NM_029121	Atp6v1e2
NM_019936	Cript
NM_008838	Pigf
NM_023630	Gtf2a1l
NM_013582	Lhcgr
NM_013523	Fshr
NM_007746	Map3k8
NM_001081393	Armc4
NM_001083628	Greb1l
NM_022021	Cables1
NR_035447	Mir1901
NM_028341	Ttc39c
NM_145492	Zfp521
NM_001163609	Psma8
NM_007664	Cdh2
NM_001167777	Asxl3
NM_001161483	Nol4
NM_001162942	Mapre2
NM_026529	2700062C07Rik
NM_175276	Fhod3
NM_001146292	Celf4
NM_009308	Syt4
NM_001025381	Gpr17
NM_009793	Camk4
NM_013512	Epb41l4a
NM_025527	Srp19
NM_007874	Reep5
NM_016927	Pkd2l2
NM_007913	Egr1
NM_001033141	Ecscr
NM_001167891	Nrg2
NM_001081365	Cystm1
NM_001174154	Gm37013
NM_007766	Pcdha4
NM_009959	Pcdha5
NM_009957	Pcdha7
NM_201243	Pcdha8
NM_001003672	Pcdhac2
NM_053127	Pcdhb2
NM_053128	Pcdhb3
NM_053129	Pcdhb4
NM_053131	Pcdhb6
NM_053132	Pcdhb7
NM_053134	Pcdhb9
NM_053135	Pcdhb10
NM_053137	Pcdhb12
NM_053139	Pcdhb14
NM_053140	Pcdhb15
NM_053141	Pcdhb16
NM_053143	Pcdhb18
NM_053142	Pcdhb17
NM_053144	Pcdhb19
NM_001159275	Slc25a2
NM_033585	Pcdhga2
NM_033587	Pcdhga4
NM_033577	Pcdhgb5
NM_033580	Pcdhgb8
NM_033581	Pcdhgc3
NM_033583	Pcdhgc5
NM_153793	Rell2
NM_010411	Hdac3
NM_139206	Arap3
NM_017378	Pcdh12
NM_011937	Gnpda1
NM_011033	Pabpc2
NM_026135	Kctd16
NM_027531	Ppp2r2b
NM_001085374	Mcc
NR_026853	A930012L18Rik
NM_178872	Trim36
NM_033037	Cdo1
NM_018744	Sema6a
NM_001177759	Tnfaip8
NM_026386	Snx2
NM_175751	Zfp608
NM_177115	Marchf3
NM_001081072	Slc27a6
NM_001081328	Chsy3
NM_133363	Myoz3
NM_001109975	Synpo
NM_009792	Camk2a
NM_001037859	Csf1r
NM_007885	Slc26a2
NM_133249	Ppargc1b
NM_177828	Arhgef37
NM_019508	Il17b
NM_172833	Malt1
NM_177137	Gnal
NM_172630	Mppe1
NM_013596	Mc5r
NM_201362	Ccdc68
NM_007831	Dcc
NM_172632	Mapk4
NM_013594	Mbd1
NM_201354	Ctif
NM_172834	Loxhd1
NM_001171010	Slc14a1
NM_025861	Pqlc1
NM_001025256	Mbp
NM_183033	Zfp516
NM_177450	Cndp1
NM_001039173	Dok6
NM_001039657	Tesmin
NM_016921	Tcirg1
NM_027857	Acy3
NM_011533	Tbx10
NM_013541	Gstp1
NM_181796	Gstp2
NM_013878	Cabp2
NM_026373	Cdk2ap2
NM_134148	Carns1
NM_027196	Pold4
NM_001162946	Pcx
NM_021287	Sptbn2
NM_019861	Ctsf
NM_027476	Zdhhc24
NM_013456	Actn3
NM_172835	Peli3
NM_145495	Rin1
NM_028623	Cst6
NM_001164568	Sipa1
NM_001165919	Majin
NM_009006	Map4k2
NM_009203	Slc22a12
NM_001081291	Ccdc88b
NM_001039494	Catsperz
NM_007522	Bad
NM_001177360	Gpr137
NM_201411	Flrt1
NM_019516	Lgals12
NM_134139	Wdr74
NM_025610	Asrgl1
NM_198114	Dagla
NM_023044	Slc15a3
NM_001034898	Ms4a15
NM_027058	1700017D01Rik
NM_001011775	Olfr1419
NM_146410	Olfr1420
NM_146680	Olfr1423
NM_172442	Dtx4
NR_015503	A330040F15Rik
NM_173028	Vps13a
NM_017375	Ostf1
NM_145497	Nmrk1
NM_001043354	Rorb
NM_031997	Tmem2
NM_177341	Trpm3
NM_174857	Mamdc2
NM_001114174	Fam189a2
NM_013703	Vldlr
NM_183179	Kcnv2
NM_028922	Plpp6
NM_198651	4430402I18Rik
NM_021299	Ak3
NR_028360	1700018L02Rik
NM_021893	Cd274
NM_011160	Prkg1
NM_144792	Sgms1
NR_033198	2700046G09Rik
NM_001146342	Rnls
NM_001013770	Lipo3
NM_007987	Fas
NM_172637	Hectd2
NM_016854	Ppp1r3c
NM_028263	Fgfbp3
NM_175353	Exoc6
NM_033614	Pde6c
NM_008234	Hells
NM_027667	Arhgap19
NM_008043	Frat1
NM_177603	Frat2
NM_145500	Ubtd1
NM_028152	Mms19
NM_020033	Ankrd2
NM_026152	Hoga1
NM_001141983	Golga7b
NM_029011	Pyroxd2
NM_019424	Hps1
NM_030703	Cpn1
NM_145502	Erlin1
NM_028607	Bloc1s2
NM_011720	Wnt8b
NM_053197	Sfxn3
NM_008723	Npm3
NM_133694	Fbxl15
NM_029186	Mfsd13a
NM_001102471	Cnnm2
NM_133746	Calhm2
NM_001081271	Calhm1
NM_010362	Gsto1
NM_001001738	Itprip
NM_001164099	Add3
NM_146101	Habp2
NM_031387	Tdrd1
NM_001103177	Ablim1
NM_029372	Ccdc172
NM_175199	Hspa12a
NM_001033222	Pdzd8
NM_001177513	Gm7102
NM_009970	Csf2ra
NM_030063	Acbd7
NM_025626	Fam107b
NM_001190400	Bend7
NM_181848	Optn
NM_001081131	Dhtkd1
NM_024208	Echdc3
NM_001110230	Celf2
NM_133232	Pfkfb3
NM_011701	Vim
NM_026162	Plxdc2
NM_008845	Pip4k2a
NR_024323	4930426L09Rik
NM_007579	Cacna1b
NR_027876	Arrdc1
NM_020276	Nsmf
NM_028093	Entpd8
NM_172204	Noxa1
NM_146115	Tor4a
NM_026624	Fam166a
NM_080854	Slc34a3
NM_176834	Rnf208
NM_175286	Tprn
NM_013524	Fut7
NM_007379	Abca2
NM_008963	Ptgds
NM_001040130	Tmem141
NM_007995	Fcna
NM_033145	Lcn8
NM_001042630	Lcn5
NM_177840	Lcn6
NM_178036	Lcn10
NM_153558	Obp2a
NM_023326	Bmyc
NM_010694	Lcn3
NM_001039095	Glt6d1
NM_029959	Lcn9
NM_001001714	Sohlh1
NM_001037098	Nacc2
NM_153559	Qsox2
NM_177841	Ccdc187
NM_178444	Egfl7
NR_029541	Mir126a
NM_030718	Abo
NM_001001322	Adamts13
NM_029981	Adamtsl2
NM_138942	Dbh
NM_138665	Sardh
NM_009500	Vav2
NM_011305	Rxra
NM_010190	Fcnb
NM_001038614	Olfm1
NM_001005420	Ppp1r26
NM_027040	1700007K13Rik
NM_001166031	Mrps2
NM_139197	Gbgt1
NM_009058	Ralgds
NM_009885	Cel
NM_207298	Cercam
NM_023871	Set
NM_153805	Pkn3
NM_030244	Ier5l
NM_022415	Ptges
NM_019681	Ncs1
NM_183424	Qrfp
NR_029811	Mir199b
NM_010065	Dnm1
NM_028412	Ciz1
NM_198001	1110008P14Rik
NM_008491	Lcn2
NM_194335	Naif1
NM_001164357	Slc25a25
NM_198191	Pip5kl1
NM_011373	St6galnac4
NM_016973	St6galnac6
NM_007932	Eng
NM_016768	Pbx3
NM_080554	Psmd5
NM_009421	Traf1
NM_001114125	Dab2ip
NM_147051	Olfr362
NM_010264	Nr6a1
NM_008449	Kif5c
NM_028810	Rnd3
NM_173030	Galnt13
NM_001033369	Acvr1c
NM_001141932	Rbms1
NM_001164072	Tank
NM_133207	Kcnh7
NM_021716	Fign
NM_016719	Grb14
NM_177074	Slc38a11
NM_016866	Stk39
NM_028284	Bbs5
NM_001081086	Ppig
NM_029280	Mettl5
NM_025633	Metap1d
NM_008397	Itga6
NM_019688	Rapgef4
NM_025942	Ola1
NM_001190297	Gpr155
NM_007389	Chrna1
NR_029566	Mir10b
NM_009989	Cyct
NM_145525	Osbpl6
NM_001159582	Pde1a
NR_033713	Prdx6b
NM_175513	Zfp804a
NM_001145100	Btbd18
NM_011784	Aplnr
NM_001033346	Lrrc55
NM_008982	Ptprj
NM_178755	Agbl2
NM_025576	Ptpmt1
NM_011355	Spi1
NM_010168	F2
NM_001012336	Mdk
NM_138306	Dgkz
NM_011162	Mapk8ip1
NM_001113333	Cry2
NM_145832	Slc35c1
NM_001025246	Trp53i11
NM_183180	Tspan18
NM_010218	Fjx1
NM_001145813	Elf5
NM_020593	Fbxo3
NM_001143683	Mpped2
NM_175466	Zfp770
NM_001136072	Meis2
NM_011580	Thbs1
NM_138313	Bmf
NM_001001982	A430105I19Rik
NM_001145644	Phgr1
NM_026412	Knstrn
NM_001039223	Gm14137
NM_028104	Ppp1r14d
NM_145530	Rhov
NM_026929	Chac1
NM_133838	Ehd4
NM_177845	Pla2g4e
NM_175285	Tmem62
NM_001160424	Tgm7
NM_032393	Map1a
NM_009897	Ckmt1
NM_080459	Strc
NM_172673	Frmd5
NM_028914	Terb2
NM_026251	Patl2
NR_027919	Bambi-ps1
NM_199239	Sema6d
NM_025613	Eid1
NM_001163528	Itpripl1
NM_001081089	Gpat2
NM_029629	Fahd2a
NM_019789	Kcnip3
NM_207680	Bcl2l11
NM_007547	Sirpa
NM_018863	Pdyn
NM_001033197	AU015228
NM_001110513	Ebf4
NM_025753	Tmem239
NM_001163483	1700020A23Rik
NM_007682	Cenpb
NM_144888	Mavs
NM_001177833	Smox
NM_023043	Prnd
NM_175445	Rassf2
NM_019677	Plcb1
NM_175667	Ankef1
NM_011428	Snap25
NM_001126490	Ism1
NM_001081133	Kif16b
NM_024281	Rrbp1
NM_025314	Dtd1
NM_010740	Cd93
NM_001034900	Zfp345
NM_207204	Ninl
NM_198214	Snph
NM_001114677	Rad21l
NM_009641	Angpt4
NR_035478	Mir1953
NM_028666	Fam110a
NM_001160410	Scrt2
NM_029688	Srxn1
NM_001037933	Defb23
NM_001037247	Defb36
NM_001039122	Defb25
NM_010495	Id1
NM_053091	Cox4i2
NM_010226	Foxs1
NM_145744	Dusp15
NM_001083618	Ttll9
NM_198617	Tspyl3
NM_001001986	Nol4l
NM_199303	Bpifb6
NM_194357	Bpifb3
NM_001034875	Bpifb4
NM_028528	Bpifa3
NM_009228	Snta1
NM_021534	Pxmp4
NM_144786	Ggt7
NM_001085378	Myh7b
NR_030757	Mir499
NM_027788	Fam83c
NM_008109	Gdf5
NM_139151	Spag4
NM_018851	Samhd1
NM_001131021	D630003M21Rik
NM_177850	Bpi
NM_175692	Snhg11
NM_001145015	Arhgap40
NM_001033411	Gm826
NM_001081338	L3mbtl1
NM_013731	Sgk2
NM_001098799	Tox2
NM_021566	Jph2
NM_144891	Gdap1l1
NM_001099331	R3hdml
NR_027970	Hnf4aos
NM_008261	Hnf4a
NM_016873	Wisp2
NM_001114079	Pabpc1l
NM_138684	Wfdc12
NM_183271	Wfdc15a
NM_021363	Svs3a
NM_001160414	Wfdc9
NM_001039501	Wfdc10
NM_027961	Wfdc3
NM_009394	Tnnc2
NM_013599	Mmp9
NM_001005425	Zfp663
NM_028072	Sulf2
NR_015558	5031425F14Rik
NM_177782	Prex1
NM_011427	Snai1
NM_001080708	Ripor3
NM_001081134	Kcng1
NM_001033299	Zfp217
NM_029761	Dok5
NM_025912	Fam210b
NM_012046	Spo11
NM_001081387	Ctcfl
NM_011044	Pck1
NM_021394	Zbp1
NM_022995	Pmepa1
NM_028158	1700021F07Rik
NM_201616	Gnas
NM_001099328	Zfp831
NM_028806	Phactr3
NM_177191	Sycp2
NM_009867	Cdh4
NM_177727	Lsm14b
NM_173031	Rbbp8nl
NR_029901	Mir133a-2
NM_148933	Slco4a1
NM_009936	Col9a3
NM_199312	Fndc11
NM_183162	Helz2
NM_009133	Stmn3
NM_133701	Prpf6
NM_172676	Samd10
NM_009326	Tcea2
NM_026446	Rgs19
NM_199023	Lkaaear1
NM_013920	Hnf4g
NM_030708	Zfhx4
NR_033512	Gm6194
NM_010423	Hey1
NM_001025261	Tpd52
NM_001195031	Pag1
NM_010634	Fabp5
NM_029068	Snx16
NM_007606	Car3
NR_029814	Mir124a-2
NM_175086	Agtr1b
NM_001163387	Nlgn1
NM_029150	Spata16
NM_178772	Nceh1
NM_173182	Fndc3b
NM_026910	Tnik
NM_177586	Eif5a2
NM_030557	Mynn
NM_029690	Actrt3
NM_001195074	Kcnmb3
NM_013531	Gnb4
NM_009673	Anxa5
NM_009828	Ccna2
NM_019510	Trpc3
NM_183221	Fat4
NM_178386	Slc25a31
NM_001040399	Larp1b
NR_003617	1700018B24Rik
NR_033624	5031434O11Rik
NM_080793	Setd7
NM_001004176	Maml3
NM_028937	Sohlh2
NM_001111053	Dclk1
NM_030595	Nbea
NM_001081229	Tsc22d2
NM_177855	Med12l
NM_001162884	Igsf10
NM_016753	Lxn
NM_025813	Mfsd1
NM_001159424	Il12a
NM_133786	Smc4
NM_026641	Ift80
NM_178726	Ppm1l
NM_020026	B3galnt1
NM_001164210	Sptssb
NM_175193	Golim4
NM_027495	Tmem144
NM_133187	Fam198b
NM_001039195	Gria2
NM_019971	Pdgfc
NM_177662	Ctso
NM_001001650	Prss48
NM_030695	Lrba
NM_027539	Dclk2
NM_028971	Lrrc71
NM_021309	Sh2d2a
NM_172526	Ttc24
NM_198410	Paqr6
NM_013658	Sema4a
NM_019390	Lmna
NM_001083808	Rusc1
NM_008227	Hcn3
NM_013605	Muc1
NR_030579	Mir92b
NM_009057	Slc50a1
NM_010107	Efna1
NM_010108	Efna3
NM_009614	Adam15
NM_029974	Dcst1
NM_001113331	Shc1
NM_080466	Kcnn3
NM_009602	Chrnb2
NM_026677	Rab13
NM_011988	Slc27a3
NM_001163525	S100a14
NM_001165968	Pglyrp4
[truncated: 1,458 more rows]
