# Supplementary material for: EZH2-Mediated H3K27me3 Targets Transcriptional Circuits of Neuronal Differentiation
Source: Front Neurosci. 2022 May 12;16:814144. doi: 10.3389/fnins.2022.814144 (PMC9133892; doi:10.3389/fnins.2022.814144)
Supplement: Supplementary file 1 [file Data_Sheet_1.zip › 9_SupplementaryTable2.xlsx]

## Sheet: 72h_DEGs_4OHTvsCTR_FRD005
logFC	logCPM	LR	PValue	FDR	GeneName
0.48914	10.499	58.7306	1.80805e-14	2.18322e-10	Rn45s
-0.70294	4.08266	51.8734	5.91978e-13	3.57407e-09	Rrm2
-0.874806	3.29904	48.9276	2.65592e-12	8.11931e-09	Sox2
-0.760918	3.7155	48.9028	2.68963e-12	8.11931e-09	Wnt7b
-0.875705	4.67549	46.7753	7.9612e-12	1.92263e-08	Robo3
-0.619986	7.70897	44.6137	2.40007e-11	4.83015e-08	H19
-0.938274	3.7087	43.7508	3.72971e-11	6.43375e-08	Zfp36l1
-0.625468	4.11953	42.1606	8.4075e-11	1.26901e-07	AI854517
-0.794392	4.1341	41.1525	1.40801e-10	1.88908e-07	Tead2
-0.900718	5.86039	39.8955	2.67922e-10	2.94315e-07	Igf2
-0.565025	4.6121	39.8941	2.68113e-10	2.94315e-07	Txnip
-0.748124	5.73772	38.9153	4.42604e-10	4.45371e-07	Col12a1
-0.847841	3.08179	38.5599	5.31e-10	4.93217e-07	Ascl1
-0.646796	5.87178	38.3879	5.79921e-10	5.00182e-07	Tcf4
-0.981311	3.7355	38.1176	6.66065e-10	5.36182e-07	Ednrb
-1.10778	3.1359	37.706	8.22502e-10	5.84218e-07	Ebf2
-1.38507	2.43441	37.7947	7.85949e-10	5.84218e-07	Id3
-0.633262	3.86333	36.7498	1.34302e-09	9.00945e-07	Cecr2
-1.03108	2.72944	36.4225	1.5886e-09	1.0096e-06	Lox
-0.493816	6.20234	35.3808	2.71147e-09	1.62584e-06	Cald1
-0.867756	2.44664	35.2992	2.82755e-09	1.62584e-06	Nbl1
-0.428396	7.02607	34.9308	3.4163e-09	1.87508e-06	Tcf12
-1.18668	1.37294	34.7932	3.66658e-09	1.92495e-06	Id1
-0.528757	4.68097	34.667	3.91208e-09	1.96826e-06	Kitl
-0.329661	7.47609	33.3682	7.62602e-09	3.5417e-06	Gfra1
-0.816861	3.17448	33.4265	7.40086e-09	3.5417e-06	Gpr98
-0.80784	4.06799	33.134	8.60226e-09	3.84712e-06	Gas1
-0.553677	5.32759	32.5498	1.16176e-08	5.01008e-06	Sall3
-0.939958	4.37711	32.4755	1.20706e-08	5.02593e-06	Thbs2
-0.411862	6.36764	32.1583	1.42109e-08	5.71989e-06	Cntn2
-0.725511	5.28586	30.786	2.88114e-08	1.12225e-05	Ccnd2
-0.809585	3.45153	30.6113	3.15254e-08	1.18959e-05	Cyp1b1
-0.635338	6.44396	30.1225	4.05588e-08	1.48408e-05	Fstl1
-0.38582	6.45064	29.6997	5.04439e-08	1.74809e-05	Ezh2
-0.604915	3.78942	29.691	5.06692e-08	1.74809e-05	Rgs16
-0.418861	7.28144	29.5961	5.32127e-08	1.78484e-05	Sparc
-0.856683	3.34969	29.5064	5.5732e-08	1.81882e-05	Nfib
-0.380702	6.31302	29.0876	6.91782e-08	2.19823e-05	Jun
-0.558392	4.06011	28.812	7.97566e-08	2.40765e-05	Dusp16
-0.816934	2.45024	28.8436	7.84646e-08	2.40765e-05	Hes5
-1.39681	2.05869	28.5782	8.99891e-08	2.65029e-05	Nhlh1
0.420555	11.1203	28.4918	9.40954e-08	2.70524e-05	Meg3
-0.913636	2.87321	28.4462	9.63364e-08	2.70526e-05	Vcam1
-1.16594	1.1233	28.3273	1.02441e-07	2.8113e-05	Sox8
-0.699275	4.71216	28.0867	1.16e-07	3.11266e-05	Nid2
-0.893311	2.83458	27.9291	1.25844e-07	3.30342e-05	Uhrf1
-0.481412	4.82439	27.6549	1.45003e-07	3.72533e-05	Btg2
0.333297	6.98368	27.0857	1.94636e-07	4.89632e-05	Ptprn
-0.442542	5.52724	26.96	2.07712e-07	5.11861e-05	Cbfb
0.361848	5.89164	26.6795	2.40161e-07	5.79989e-05	Sema4a
-0.634738	3.74412	26.5752	2.53474e-07	6.00137e-05	Fgfr2
-1.07242	6.71061	26.3548	2.84116e-07	6.47302e-05	Col1a1
-0.480681	6.00734	26.3604	2.83293e-07	6.47302e-05	Serpinh1
0.335684	8.33734	26.149	3.16069e-07	7.06765e-05	Sqle
-0.409355	5.01534	26.0954	3.2496e-07	7.13434e-05	Notch2
-0.626429	3.67784	25.8437	3.70212e-07	7.98269e-05	Cd248
-0.366318	6.26872	25.6365	4.12167e-07	8.58089e-05	Ebf1
-0.765993	2.43925	25.6371	4.12048e-07	8.58089e-05	Sox3
0.407324	5.12929	25.5166	4.38599e-07	8.97641e-05	Adra2a
-0.594963	3.58258	25.4643	4.50641e-07	9.06916e-05	Antxr1
-0.997365	2.09737	24.9393	5.91629e-07	0.000117113	Bub1
0.445543	5.71447	24.7259	6.6091e-07	0.000128718	Zic2
-0.687411	2.82328	24.6771	6.77831e-07	0.000129918	Rhbdl3
0.46361	4.56585	24.5415	7.2725e-07	0.000137212	Fdps
-1.00668	1.23605	24.0027	9.62027e-07	0.000172584	Cdca2
-0.381815	5.82986	23.9933	9.66708e-07	0.000172584	Ctnna1
-0.451002	4.24348	23.9855	9.70622e-07	0.000172584	Fam65b
-0.921197	4.55821	23.983	9.71904e-07	0.000172584	Top2a
-0.864601	3.34512	23.8948	1.01744e-06	0.000178053	Gadd45g
0.39775	5.52542	23.7309	1.10789e-06	0.000188419	Epha10
0.38902	5.10928	23.744	1.10036e-06	0.000188419	Gpr153
0.307746	6.46713	23.69	1.13166e-06	0.000189789	Astn2
-0.581175	4.38199	23.5086	1.24358e-06	0.00020534	Egr1
-1.01307	2.17087	23.4858	1.2584e-06	0.00020534	Nfix
-0.751375	2.4079	23.3272	1.36651e-06	0.000220008	Sox6
-0.480795	4.65716	23.203	1.45771e-06	0.000231604	Fzd2
-1.09319	8.3281	23.0812	1.55304e-06	0.000238226	Col3a1
0.341274	6.03046	23.0848	1.55009e-06	0.000238226	Ldlr
-0.719528	4.70546	23.0743	1.55858e-06	0.000238226	Notch1
-0.612966	3.28654	22.9279	1.68197e-06	0.000253872	Pdgfc
-0.898761	3.24868	22.6112	1.98327e-06	0.000295654	Igf1
-0.801616	2.47343	22.5226	2.07685e-06	0.000305828	Cdca7
-0.446717	4.84074	22.0897	2.60197e-06	0.00037854	Ezr
-0.566326	3.26037	22.0352	2.67698e-06	0.000384816	Ppap2b
-0.572529	4.48232	22.0105	2.71159e-06	0.000385205	Mdk
-0.969643	2.35459	21.8611	2.93123e-06	0.000411565	Mfap4
-0.751923	3.45107	21.7587	3.09191e-06	0.000424259	Gli3
0.26159	8.58772	21.7703	3.0732e-06	0.000424259	Olfm1
-0.503269	5.00724	21.576	3.40083e-06	0.000457446	Igfbp2
-0.386972	5.91486	21.5711	3.40953e-06	0.000457446	Rhobtb3
0.269849	8.81589	21.4425	3.64591e-06	0.000483785	Tecr
-0.431203	5.94123	21.3468	3.83251e-06	0.000498341	Nes
-0.717273	2.37569	21.344	3.83816e-06	0.000498341	Tcf7l1
-1.14055	1.11162	21.2459	4.03973e-06	0.000518934	Eya2
0.385738	5.02947	21.2195	4.09585e-06	0.000520604	Adcy8
-0.520112	6.28338	21.1262	4.30014e-06	0.000540877	Fabp7
-0.518776	4.04853	20.9715	4.66171e-06	0.000580311	Yap1
-0.406946	4.79183	20.7843	5.14036e-06	0.000629497	Prox1
-0.284745	7.21291	20.7766	5.16109e-06	0.000629497	Syn3
-0.362053	6.61974	20.7438	5.25007e-06	0.000633945	Qk
-0.523394	5.10625	20.6415	5.53826e-06	0.000662124	Msn
-0.449342	5.23103	20.37	6.38209e-06	0.000755527	Notch3
-1.10306	3.78004	20.2542	6.78059e-06	0.000794909	Mki67
-0.603093	3.12647	20.2257	6.88233e-06	0.000799079	Hmgb2
-0.790266	2.94883	20.1288	7.23972e-06	0.000824713	Kif11
-0.450051	4.73792	20.1459	7.17534e-06	0.000824713	Mcm2
-0.475798	7.63358	20.0423	7.57467e-06	0.000839792	Mest
-1.52778	1.85736	20.0408	7.58073e-06	0.000839792	Slc16a3
-0.418817	4.63945	20.0676	7.47527e-06	0.000839792	Smo
-0.534077	3.56708	19.9704	7.86495e-06	0.000863357	Tmem123
-0.509513	6.60274	19.5896	9.5989e-06	0.00102572	Acta2
-0.689845	2.85539	19.5907	9.59327e-06	0.00102572	Fzd7
-0.819086	2.65139	19.6053	9.52029e-06	0.00102572	Pdpn
-0.366583	7.88552	19.4946	1.00882e-05	0.00106856	Vim
0.384894	4.52318	19.3081	1.11234e-05	0.00113596	2900010M23Rik
-0.31522	6.2317	19.2965	1.11913e-05	0.00113596	Bcl11b
-0.832233	1.88238	19.3083	1.11219e-05	0.00113596	Dlgap5
-0.949821	2.87107	19.2958	1.1195e-05	0.00113596	Hk2
0.34538	5.18012	19.353	1.08647e-05	0.00113596	Ret
0.254464	7.5144	19.2671	1.13647e-05	0.00114357	Gad1
-1.23185	3	19.2378	1.15406e-05	0.00115167	Prrx1
0.398074	4.34907	19.0698	1.26023e-05	0.00124732	Nbeal2
-0.458403	4.14738	18.9435	1.34645e-05	0.00132182	Timp3
0.318251	6.40782	18.9038	1.37476e-05	0.00133872	Rac3
0.796037	1.68557	18.8291	1.42966e-05	0.00138105	A330023F24Rik
-0.618702	3.34293	18.7223	1.51205e-05	0.00144905	Sox21
-0.74035	2.67476	18.7029	1.5275e-05	0.00145232	Cenpf
-1.00289	4.06786	18.6858	1.54127e-05	0.00145397	Sulf1
-1.44024	5.86885	18.583	1.62667e-05	0.00152053	Col1a2
0.26369	6.71169	18.5709	1.63701e-05	0.00152053	Lss
-0.972172	1.90198	18.4423	1.75124e-05	0.00160524	Kif4
0.259495	7.58999	18.4385	1.7548e-05	0.00160524	Tmem130
-0.260071	6.88577	18.3995	1.7911e-05	0.00162613	Plcb1
-0.963569	2.31255	18.3549	1.83349e-05	0.0016522	Svep1
-0.497351	3.4247	18.296	1.89107e-05	0.00169146	Tns1
-0.517085	4.85975	18.235	1.95257e-05	0.00173354	Anxa2
-0.368076	5.04615	18.2073	1.98119e-05	0.00173354	Cnn2
0.811434	1.37112	18.2166	1.97155e-05	0.00173354	Nkx6-2
0.261195	9.1056	18.1909	1.99829e-05	0.00173593	Hap1
-0.916873	1.43771	18.1266	2.06692e-05	0.00178271	Aurkb
0.40391	5.18289	17.9287	2.29331e-05	0.00195235	Ramp3
0.235422	7.96358	17.9266	2.29593e-05	0.00195235	Sez6l2
-0.484397	4.07589	17.8544	2.38466e-05	0.00201362	Tmem132c
-0.284811	8.03089	17.8239	2.42316e-05	0.00201791	Scrt2
-0.473096	3.56138	17.8242	2.42287e-05	0.00201791	Shc3
0.265186	6.56137	17.7725	2.48953e-05	0.00205898	Clstn2
0.241753	7.30847	17.6853	2.60636e-05	0.00212647	Nap1l5
-0.860682	1.75025	17.6932	2.59557e-05	0.00212647	Plekha2
-0.47683	4.05762	17.5403	2.81276e-05	0.00227947	Ccnd1
0.293053	6.87627	17.5116	2.85553e-05	0.00228751	Aacs
-1.20358	3.72053	17.5083	2.86057e-05	0.00228751	Dcn
-0.93411	1.28234	17.4907	2.88719e-05	0.00229361	Ccnb1
-0.716295	2.77997	17.4601	2.93397e-05	0.00231291	Ect2
0.270486	6.87655	17.4499	2.9498e-05	0.00231291	Pcdh8
-0.546422	3.71359	17.4311	2.97904e-05	0.00232077	Boc
0.274265	6.36555	17.3537	3.10294e-05	0.0024018	Syn2
0.255666	6.60713	17.2769	3.23086e-05	0.00248488	Pcyt2
-0.714981	2.4157	17.2379	3.2979e-05	0.00252039	Rfx4
-0.350442	4.96302	17.2083	3.34967e-05	0.00254386	Fam70a
0.614285	3.12468	17.1551	3.44477e-05	0.00258358	Cacng3
-0.728288	2.01369	17.1628	3.43086e-05	0.00258358	Ckap2l
0.293578	5.81302	17.1271	3.49602e-05	0.00258984	Esrrb
-0.756074	5.00783	17.1319	3.48708e-05	0.00258984	Postn
-0.509393	3.01115	16.9875	3.76258e-05	0.0027662	Lxn
-0.838857	3.31686	16.9788	3.77991e-05	0.0027662	S1pr3
0.289719	5.9609	16.9645	3.80858e-05	0.0027704	Wscd2
0.322108	5.73178	16.9211	3.89655e-05	0.00281742	Tm7sf2
-0.44996	3.47084	16.7838	4.189e-05	0.00301085	Megf10
-0.819102	1.69485	16.7541	4.25507e-05	0.00301858	2810417H13Rik
-0.3679	6.24449	16.7087	4.35816e-05	0.00301858	Arrdc3
0.226391	8.08899	16.7073	4.36135e-05	0.00301858	Disp2
-0.744957	2.54191	16.7014	4.37476e-05	0.00301858	Fbln5
0.224889	9.18304	16.7015	4.37457e-05	0.00301858	Hmgcr
-1.35779	0.799908	16.7231	4.32507e-05	0.00301858	Ogn
-0.834025	1.72607	16.7574	4.24752e-05	0.00301858	Tspan11
0.287041	6.02267	16.6588	4.47426e-05	0.0030697	Nsdhl
-0.24475	7.42557	16.5222	4.80828e-05	0.00328022	Setbp1
0.373914	5.69057	16.5109	4.83716e-05	0.00328139	Mvk
0.316008	5.72441	16.4783	4.92111e-05	0.00331968	Lrrtm1
-1.12408	0.949695	16.4384	5.0256e-05	0.00336061	Pbk
-0.3239	5.04751	16.4235	5.06527e-05	0.00336061	Prkd3
0.31266	5.32726	16.4285	5.05201e-05	0.00336061	Prrt2
-0.47357	5.27477	16.376	5.19401e-05	0.00342719	Ldha
-0.478975	3.1581	16.2902	5.43431e-05	0.00356627	Cenpj
0.264233	7.02563	16.2796	5.46497e-05	0.003567	Nxph4
-0.47257	3.55803	16.1258	5.92709e-05	0.00384783	Ptrf
0.504392	3.06912	15.9926	6.35894e-05	0.00410611	Resp18
-0.320081	5.36722	15.9142	6.62794e-05	0.00425704	Efnb1
0.224607	7.40316	15.8917	6.70723e-05	0.00428517	Camk2b
-0.273292	6.86098	15.8405	6.89121e-05	0.00437955	Btg1
-0.548385	4.31982	15.8025	7.03114e-05	0.00444508	Smc4
-0.57825	2.4753	15.7701	7.1524e-05	0.00449819	Gbx1
-0.411513	4.4077	15.6477	7.63054e-05	0.00474942	Col18a1
-0.563596	2.63375	15.6528	7.61018e-05	0.00474942	Nfia
0.568103	2.46454	15.6265	7.71645e-05	0.00475389	Mnx1
-0.463282	3.39509	15.6296	7.70377e-05	0.00475389	Nde1
0.258224	6.3563	15.5927	7.8557e-05	0.0048151	Dhcr7
-0.722213	2.06621	15.5178	8.17337e-05	0.00498452	Oaf
0.369538	4.11055	15.4877	8.30458e-05	0.00503908	Tspan17
-0.634568	2.34747	15.4239	8.58965e-05	0.005186	Kntc1
-0.819492	1.77715	15.3712	8.83239e-05	0.00530603	Mir684-1
0.235655	8.11569	15.3524	8.92081e-05	0.00533261	Slc12a5
-1.72899	1.46612	15.3042	9.15131e-05	0.00544345	Lrrc17
-0.768264	1.48054	15.2896	9.22206e-05	0.00545864	Daam2
-0.673644	3.12631	15.2293	9.52143e-05	0.00560835	Zcchc24
-0.806077	1.82543	15.2156	9.59081e-05	0.0056218	Cpne2
0.228391	7.08719	15.1831	9.75726e-05	0.00569173	Nrxn3
-0.300262	5.54236	15.1281	0.000100456	0.00583176	Rarb
-0.971681	1.6166	15.1004	0.000101943	0.00583392	Itga1
-0.252942	7.10992	15.1176	0.000101019	0.00583392	Pou4f1
-0.349608	5.88058	15.1029	0.000101807	0.00583392	Vgf
0.251591	9.64431	15.0835	0.000102861	0.00585869	Gap43
-1.40918	4.93656	14.9196	0.000112194	0.00636029	Col6a2
0.237412	7.68861	14.9028	0.000113196	0.0063871	Acot7
-0.637348	5.38981	14.8594	0.00011583	0.00640328	Mmp2
-0.610614	2.75781	14.8636	0.000115573	0.00640328	Ncaph
-0.40499	3.69078	14.8871	0.000114142	0.00640328	Nek6
-0.442133	3.42305	14.8544	0.000116134	0.00640328	Pmaip1
-0.588716	3.80087	14.8715	0.000115088	0.00640328	Tpx2
-0.242516	7.34382	14.8294	0.000117687	0.0064594	Tnpo1
-0.827163	1.34193	14.8087	0.000118988	0.00650125	Lrrc32
0.321721	5.06403	14.7741	0.000121186	0.00659153	Mgst3
-0.512151	3.14985	14.7307	0.000124014	0.0067151	Lhfpl2
-0.524366	4.0382	14.6594	0.00012879	0.00694261	Skor2
-0.802828	2.22618	14.6484	0.000129546	0.00695232	Celsr1
-0.306145	5.64856	14.5772	0.00013453	0.00718786	Lpcat1
-0.463089	3.65405	14.5667	0.000135282	0.00719617	Prss23
-0.354636	4.59471	14.5072	0.000139623	0.00739451	Rcn1
-0.760785	3.18379	14.4701	0.000142406	0.00750895	Sox9
-0.96628	0.977317	14.422	0.000146082	0.0076693	Tmem119
-0.992966	5.61738	14.4049	0.000147421	0.00770611	Col6a3
-0.665689	1.87991	14.3504	0.000151748	0.00789807	Cdc45
-0.264898	6.23526	14.3271	0.000153635	0.007962	Unc5c
-0.489946	4.00854	14.3089	0.000155131	0.00800518	Abca1
0.252568	6.25263	14.2583	0.000159356	0.00811906	Ablim3
0.208247	10.3488	14.2737	0.000158061	0.00811906	Kif1a
-0.462975	3.64841	14.263	0.000158963	0.00811906	Rest
0.249297	6.26111	14.2379	0.000161095	0.00817319	Stx1a
-0.661545	4.13601	14.2294	0.000161822	0.00817573	Mrc2
0.245332	8.61295	14.1465	0.000169108	0.00850826	Cyp51
-0.842425	1.63888	14.1357	0.000170082	0.00852173	Cenpa
-0.738277	2.06542	14.1043	0.000172949	0.00862957	Wnt7a
-0.681741	2.52669	14.0471	0.000178293	0.0088596	Metrn
-0.746817	2.89406	13.9574	0.000187002	0.00923182	Btbd17
-0.575873	2.93993	13.9543	0.000187312	0.00923182	Bub1b
-0.741374	1.283	13.9255	0.000190203	0.00933617	Eif2ak2
-0.75237	1.25547	13.9135	0.000191415	0.00935762	Exo1
-0.304749	6.30458	13.8825	0.000194599	0.00943834	Hspg2
0.387853	4.81802	13.8822	0.000194629	0.00943834	Snca
0.345814	4.56246	13.8098	0.000202278	0.00976016	D930028M14Rik
1.08556	1.78214	13.8042	0.000202882	0.00976016	Dnahc5
0.205819	10.3816	13.7904	0.000204375	0.00979299	Atp1a3
-0.64606	1.64305	13.7756	0.000205999	0.00983175	Dhfr
-0.406715	3.8636	13.7332	0.000210693	0.0100162	Kremen1
-0.632452	1.93035	13.7154	0.000212705	0.0100722	D2Ertd750e
-0.778454	1.132	13.6955	0.000214964	0.0101394	Gulp1
-0.254677	6.40307	13.6514	0.000220073	0.01034	Mzt1
-0.223717	7.74602	13.603	0.00022583	0.0105694	Robo1
-0.652979	2.42068	13.5434	0.00023311	0.010868	Plk1
-0.209132	7.61593	13.5358	0.000234061	0.0108703	Stmn4
-0.411007	4.72943	13.4957	0.000239116	0.0109784	Fkbp9
-1.57389	1.99563	13.4982	0.000238796	0.0109784	Lum
-0.922135	2.34708	13.5058	0.000237821	0.0109784	Nfatc4
-0.323048	4.50157	13.4472	0.000245379	0.0112233	Lima1
-0.276751	5.63094	13.4352	0.000246951	0.0112526	Igfbp4
-0.363142	4.86966	13.4262	0.000248136	0.0112641	Slc38a4
-0.244579	7.80793	13.379	0.000254451	0.0115075	Chmp2b
-0.579032	2.43636	13.3375	0.00026015	0.0117213	Syde1
-1.05797	0.981811	13.2531	0.000272123	0.01217	Chst3
0.367786	4.23295	13.2564	0.000271651	0.01217	Hs3st4
0.220103	6.64331	13.1535	0.000286986	0.0126013	Itga3
-0.497542	4.42406	13.1641	0.000285368	0.0126013	Itgav
-0.360264	4.27924	13.1569	0.000286463	0.0126013	Jam2
-0.661279	1.57249	13.1542	0.000286876	0.0126013	Stbd1
-0.57758	2.04496	13.1779	0.000283271	0.0126013	Ube2c
-0.489977	4.75573	13.1318	0.000290322	0.0127016	Fbn2
0.507234	2.79059	13.0949	0.000296102	0.0128625	4933436C20Rik
0.298291	5.05455	13.0947	0.00029613	0.0128625	Ckmt1
0.314988	7.44801	13.0648	0.000300899	0.0130228	Fdft1
0.228946	6.66574	13.0528	0.000302831	0.0130596	Insig1
0.255475	5.87118	13.0098	0.000309868	0.0132986	Crtac1
-0.39003	4.99862	13.0055	0.000310575	0.0132986	Lgals1
-0.5216	3.23717	12.9977	0.000311873	0.0133069	Wwtr1
0.235568	7.83066	12.9768	0.000315376	0.013409	Dhcr24
-0.458016	4.30919	12.9639	0.000317561	0.0134513	Gpc4
-0.567944	3.48432	12.9578	0.000318599	0.0134513	Svil
-0.315117	4.39178	12.9094	0.00032693	0.0137072	1700052K11Rik
0.364748	4.03328	12.9101	0.000326822	0.0137072	Ybx2
-0.621866	2.23899	12.8945	0.000329557	0.0137695	Cdk1
0.240385	6.52131	12.8274	0.000341576	0.0140769	Cacna1a
-0.601481	3.77248	12.8313	0.000340865	0.0140769	Fbln1
-0.547234	3.75526	12.8426	0.00033882	0.0140769	Itm2a
-1.29268	1.38983	12.8313	0.000340863	0.0140769	Lsp1
-0.92194	2.68375	12.8186	0.000343198	0.0140956	Emp1
-0.332162	4.35392	12.7914	0.000348222	0.0142535	Nudcd2
-0.653502	3.87527	12.7165	0.000362447	0.0147856	Hic1
0.24453	7.81692	12.6946	0.000366705	0.0149089	Fxyd6
0.411344	3.69875	12.63	0.000379611	0.0152949	Fam196a
0.276247	5.34411	12.6345	0.000378694	0.0152949	Rph3a
-0.353787	4.19534	12.6281	0.000379999	0.0152949	Trim59
-0.22019	7.56226	12.5926	0.000387272	0.0155359	Arl4c
0.365288	3.99483	12.5823	0.000389417	0.0155702	Creg2
0.549122	2.43804	12.5481	0.000396616	0.0158057	Hmx3
0.22513	6.86831	12.5401	0.000398314	0.0158212	Pld3
-0.562831	3.59665	12.5263	0.000401258	0.0158859	Ets1
0.213955	7.59403	12.4935	0.000408368	0.0161145	Spock2
-0.507778	3.32359	12.4822	0.000410842	0.0161593	Egfr
0.254863	5.73727	12.4577	0.000416276	0.0163199	Sgsm1
-0.521717	4.03507	12.4311	0.000422245	0.0165004	Gja1
-0.657375	2.9464	12.3923	0.000431103	0.0167922	Dock1
-0.222168	6.71859	12.3853	0.000432728	0.0168013	Nelf
-0.492882	3.66386	12.3714	0.000435964	0.0168727	Ptpn13
0.548984	2.17549	12.3162	0.000449033	0.0173229	Ttn
0.242735	6.01923	12.2867	0.000456187	0.0175326	Lrrn2
-0.474515	4.05515	12.276	0.000458825	0.0175326	Pcolce
-0.620954	2.40529	12.2799	0.000457852	0.0175326	S100a10
-0.838415	2.50527	12.2666	0.00046114	0.0175655	Islr
-0.546545	2.95326	12.2337	0.000469336	0.0177808	Cdc20
-0.647666	2.14018	12.2321	0.000469737	0.0177808	Nuf2
0.277	5.67817	12.2178	0.000473346	0.0178058	Esyt1
0.221889	7.29389	12.2194	0.000472959	0.0178058	Olfm2
0.321443	4.47042	12.1897	0.000480531	0.0180199	Stk32c
0.207059	6.81152	12.1614	0.000487882	0.0182389	Rgag4
-0.322862	4.58505	12.1444	0.000492355	0.0183493	Smc2
-0.542942	2.53882	12.0648	0.000513832	0.0190908	Erf
-0.241965	7.90248	12.0527	0.000517177	0.0191562	Hoxb3
0.233914	7.28259	11.9946	0.000533547	0.019642	Epha5
0.464337	4.85107	11.9963	0.000533065	0.019642	Irx3
-0.518683	2.50325	11.9337	0.000551269	0.0201909	Plekhf2
-0.594599	2.94901	11.9263	0.000553472	0.0201909	Ror2
-0.366584	4.19586	11.9289	0.000552709	0.0201909	Sall1
0.216397	7.03994	11.8601	0.00057348	0.0207743	Mdga1
-0.215011	6.83607	11.8564	0.000574628	0.0207743	Samd4b
-0.489389	3.83282	11.866	0.000571686	0.0207743	Sparcl1
-0.489006	6.37255	11.8131	0.000588144	0.0211364	Col5a1
-1.68492	0.895659	11.8148	0.000587625	0.0211364	Emilin2
-0.731705	1.03323	11.8006	0.000592116	0.021216	Bmpr1b
-0.58776	4.03291	11.7948	0.00059395	0.0212188	Anxa6
0.282768	6.20593	11.7857	0.000596883	0.0212607	Alcam
0.351855	3.94133	11.7677	0.000602669	0.0214036	Slc9a3r2
0.25339	6.47112	11.7381	0.000612343	0.0216834	Acsl4
-0.508516	3.31542	11.7174	0.000619187	0.0218616	Lamb2
-0.668448	2.10674	11.7031	0.000623975	0.0219665	Pdgfra
-0.423674	6.02569	11.6703	0.000635056	0.022227	Nid1
0.21459	7.61548	11.6709	0.00063484	0.022227	Slc27a4
-0.345085	4.67534	11.6546	0.000640427	0.0223502	Pcdh18
-0.698264	1.2525	11.6409	0.000645179	0.0224511	Iqgap3
0.270156	5.10242	11.6205	0.000652288	0.0226333	Epb4.1l4a
0.257205	5.61694	11.5865	0.000664332	0.0229851	Lama1
-0.443213	3.52273	11.5617	0.00067324	0.0231727	Myo10
-0.231767	6.08612	11.5607	0.000673592	0.0231727	Smarca2
0.329851	4.83054	11.5507	0.000677244	0.0232321	Pcp4
-0.615754	2.15228	11.4813	0.000703001	0.0240474	Ltbp2
-1.07419	5.2184	11.4504	0.00071477	0.0243344	Col6a1
-0.258162	6.53594	11.4488	0.000715421	0.0243344	Smad3
0.331933	4.37548	11.3733	0.000745055	0.0252588	Sh2d5
-0.635911	2.50605	11.369	0.000746782	0.0252588	Tgfbr2
-0.560274	3.26421	11.3421	0.000757716	0.025557	Mcm3
0.191691	8.0967	11.3184	0.000767427	0.0258125	Atp8a1
-0.822558	0.976908	11.2685	0.000788336	0.0264421	Fibin
-0.305671	5.82018	11.2575	0.00079301	0.0265252	Cdc42se1
0.296383	4.55203	11.2412	0.000800021	0.0266858	Slc30a3
0.323939	3.97303	11.2119	0.000812744	0.0270355	Nefh
-0.53905	2.65874	11.2008	0.000817606	0.0270801	Cenpe
0.277636	4.79646	11.1936	0.000820814	0.0270801	Slc7a14
-0.351873	3.67437	11.197	0.000819299	0.0270801	Tipin
0.32517	4.3799	11.1612	0.000835265	0.0274818	Ssh3
0.286894	5.84126	11.1472	0.000841608	0.0276153	Mvd
-0.410686	3.83582	11.1252	0.000851616	0.0278679	St5
-0.76278	2.7287	11.1087	0.00085922	0.0280407	Col16a1
0.280673	4.67204	11.0933	0.000866424	0.0281996	Tonsl
-0.635739	1.41356	11.0679	0.000878368	0.0284286	Acss1
-0.29566	4.93102	11.0725	0.000876167	0.0284286	Specc1
-0.58186	2.20753	11.0633	0.000880521	0.0284286	Ucp2
-0.756934	1.19823	11.0255	0.000898666	0.028937	Cdca5
0.296184	4.70747	11.0193	0.000901693	0.0289573	Atp1b2
-1.05039	2.51116	10.9891	0.000916512	0.0292775	Ednra
-0.289785	5.26482	10.9925	0.000914832	0.0292775	Flnc
0.210638	6.38343	10.9617	0.000930154	0.0296349	Pnpla6
-0.423231	3.54872	10.9566	0.000932713	0.0296382	Pltp
0.207568	7.9239	10.9384	0.00094191	0.0297737	Ank2
-0.637316	1.92415	10.942	0.000940079	0.0297737	Dtl
-0.425884	3.13889	10.93	0.000946204	0.0298314	Zfp36l2
-0.660087	1.51923	10.8928	0.000965401	0.0303573	Clspn
0.282062	4.74251	10.853	0.000986346	0.0307284	Adrbk2
-0.316043	4.02162	10.8595	0.000982923	0.0307284	Fbxl7
-0.622125	2.02272	10.8511	0.000987379	0.0307284	Mt2
-0.610788	2.30995	10.8526	0.00098659	0.0307284	Mxra8
-1.14806	1.44811	10.8273	0.00100013	0.0310451	Htra1
-0.592521	1.67586	10.7694	0.0010319	0.0319493	Chek1
0.323062	4.12148	10.7037	0.00106922	0.03302	Pde2a
-0.264378	5.13877	10.6627	0.00109315	0.0336731	Dpy19l1
-0.273831	4.78747	10.6342	0.00111014	0.0340225	Fam102a
-0.537385	2.1116	10.6345	0.00110997	0.0340225	Msrb3
-0.72449	1.62592	10.5836	0.00114094	0.0348781	Efemp1
-0.500504	2.51453	10.5359	0.00117077	0.0356997	Plce1
0.198784	6.72824	10.531	0.00117389	0.0357047	Magel2
0.22457	6.97837	10.5125	0.0011857	0.0359732	Fam20c
-0.591684	1.63915	10.4885	0.00120121	0.0363039	Gpx8
0.215396	6.14594	10.4863	0.00120262	0.0363039	Sc5d
-0.791651	1.27587	10.417	0.00124859	0.0375044	Fap
-0.594024	3.25903	10.4176	0.00124821	0.0375044	Prc1
-0.584048	1.66579	10.3988	0.00126098	0.0375959	Abcd2
-1.53914	1.00316	10.4002	0.00126001	0.0375959	Col5a2
0.231854	5.73818	10.4065	0.00125572	0.0375959	Cyb561
0.200167	7.20595	10.3941	0.00126421	0.0375994	Nomo1
0.317243	5.04805	10.3714	0.00127986	0.0379713	Syt13
-0.595173	2.55608	10.3401	0.00130171	0.0385249	Ehd2
-0.179183	8.65061	10.3189	0.00131673	0.038874	Dusp8
-0.583155	2.06328	10.2928	0.00133548	0.0393316	5730590G19Rik
-0.332168	5.40955	10.2735	0.00134955	0.0396492	Tead1
0.183029	7.79659	10.2668	0.00135445	0.0396966	Cacna1b
0.216017	7.22242	10.2047	0.00140079	0.0409554	Por
0.22451	6.06888	10.1899	0.0014121	0.0411864	Trim36
0.270386	4.88653	10.1474	0.00144502	0.0420449	Ncrna00086
0.20876	7.04745	10.1249	0.00146276	0.0424588	Rnf220
-0.456987	2.45818	10.0877	0.0014926	0.0431176	Fos
-0.243592	5.43652	10.091	0.00148991	0.0431176	Man2a1
-0.32794	4.47158	10.0619	0.00151369	0.0436226	Epb4.1l2
-0.214565	6.28784	10.0574	0.00151734	0.0436235	Aggf1
-0.386262	3.38943	10.0474	0.00152561	0.0437571	Etv5
0.307878	4.44828	10.0363	0.00153487	0.0439184	Ppfia4
-0.330105	4.37321	10.0225	0.0015464	0.0440395	Maf
-0.67379	1.26694	10.0261	0.00154336	0.0440395	Melk
0.240829	5.42809	10.0121	0.00155515	0.0441846	Pik3cd
0.287387	5.10285	9.99839	0.00156677	0.0444103	Gmip
0.192991	7.06085	9.97356	0.00158804	0.0449077	Clcn6
0.223837	5.82127	9.96157	0.00159841	0.0450749	Sfi1
-0.831929	2.01302	9.95811	0.00160142	0.0450749	Tnfrsf19
0.315193	4.25902	9.90102	0.00165187	0.0463869	Col25a1
-0.288061	5.42699	9.87875	0.00167198	0.0468426	Akap2
0.215763	6.47096	9.85481	0.00169389	0.0473464	Jag2
-0.723286	1.38725	9.8492	0.00169905	0.0473812	Ncapg
-0.595547	1.74555	9.82544	0.00172114	0.0477765	Dab2
-0.243342	5.63842	9.82692	0.00171976	0.0477765	Tuba1c
-0.328215	3.71779	9.80294	0.00174234	0.0482539	Cmtm6
-0.451471	2.97355	9.77357	0.00177038	0.0488269	Scarf2
0.284806	5.79637	9.77282	0.00177111	0.0488269	Vstm2l
-0.5198	3.20738	9.72629	0.00181651	0.0498507	Ccna2
-0.688635	1.52009	9.72732	0.00181549	0.0498507	Tbx15
0.188186	7.07955	9.71389	0.0018288	0.049961	Esrrg
-0.486078	2.69318	9.71786	0.00182486	0.049961	Lrp4

## Sheet: 10D_DEGs_4OHTvsCTR_FRD005
logFC	logCPM	LR	PValue	FDR	GeneName
0.380026	5.48617	11.5613	0.000673385	0.00592138	2020-03-04
0.268504	9.40295	7.48184	0.00623245	0.0325997	2020-03-06
-0.472543	7.39272	23.6811	1.13696e-06	3.14527e-05	2020-09-02
-0.307789	6.5469	9.1953	0.00242637	0.0161876	2020-09-08
-0.519015	3.80371	11.7375	0.000612521	0.00549044	2020-09-10
0.363448	5.88463	13.5574	0.000231376	0.00255809	0610007C21Rik
-0.810134	2.03921	7.00672	0.00812042	0.0396025	0610007N19Rik
0.490112	3.60861	11.1377	0.000845913	0.00708293	1110001J03Rik
-0.797459	1.46887	13.5729	0.00022948	0.0025437	1110018J18Rik
-0.736214	2.36298	15.4707	8.37952e-05	0.00118588	1190002H23Rik
-0.506053	4.26723	14.1942	0.000164882	0.00200229	1300014I06Rik
0.338893	6.54665	9.16601	0.00246551	0.0163806	1300018I17Rik
0.326257	6.09857	8.69595	0.00318918	0.01988	1500011B03Rik
-1.23775	2.59177	35.7557	2.23679e-09	1.24832e-07	1500015O10Rik
0.747041	3.58005	16.4577	4.97481e-05	0.000776845	1500016L03Rik
-0.558549	4.26508	12.5514	0.000395909	0.00387196	1700017B05Rik
0.687586	2.63455	13.8275	0.000200384	0.00230065	1700029J07Rik
-0.770507	1.95307	14.1607	0.000167836	0.00202858	1700113I22Rik
-0.404037	3.58677	7.25865	0.00705602	0.0358663	1810009A15Rik
0.330506	5.21646	8.35116	0.00385441	0.0229184	1810046J19Rik
0.338142	5.55968	10.3266	0.00131129	0.0100249	2010107E04Rik
0.474898	4.41856	9.51021	0.00204332	0.0141656	2010107G23Rik
-1.34752	3.48884	72.4616	1.70317e-17	3.90392e-15	2010317E24Rik
0.388111	4.64156	11.143	0.000843488	0.00707186	2310003L22Rik
-0.504638	3.64208	10.6683	0.00108989	0.00865168	2310008H04Rik
-0.249164	6.50315	7.66899	0.00561778	0.0302474	2310008H09Rik
-0.597571	5.59827	32.2223	1.37501e-08	6.21466e-07	2310022B05Rik
0.555013	3.93234	10.2903	0.00133729	0.0101519	2310042D19Rik
0.386841	6.8968	15.7178	7.35297e-05	0.00106889	2410089E03Rik
-0.310633	5.02898	8.252	0.00407071	0.0237831	2510012J08Rik
-1.51739	1.15755	27.2329	1.80362e-07	6.29111e-06	2610002D18Rik
0.483939	4.2946	13.2531	0.000272134	0.00291092	2610005L07Rik
0.684289	3.25743	10.6024	0.0011294	0.00888295	2610100L16Rik
0.264497	5.91857	7.07522	0.00781571	0.0385115	2610203C20Rik
-1.49162	2.59751	27.2852	1.75546e-07	6.1398e-06	2610305D13Rik
-0.897405	1.0664	13.9301	0.000189735	0.00221754	2610318N02Rik
0.474697	4.47966	13.8162	0.000201591	0.00231038	2610524H06Rik
0.62284	1.3363	7.08459	0.00777495	0.0384139	2700069I18Rik
-0.736307	1.58715	11.0534	0.000885224	0.00735928	2700099C18Rik
-0.639618	4.28167	15.6578	7.58973e-05	0.00109463	2810004N23Rik
0.49199	4.07485	9.14824	0.00248958	0.0165148	2810030E01Rik
-1.16682	4.51716	44.5414	2.49032e-11	2.03604e-09	2810417H13Rik
0.335269	7.21572	12.5608	0.00039393	0.00385991	2810432L12Rik
0.350854	4.82371	9.92145	0.00163363	0.0118806	2900010M23Rik
0.451772	5.43273	17.9536	2.26359e-05	0.000408082	2900056M20Rik
0.319812	6.13242	10.2646	0.00135607	0.0102632	2900064A13Rik
0.60894	2.60597	11.0457	0.000888942	0.00737873	2900076A07Rik
-0.495053	2.90069	7.0687	0.00784422	0.0385776	3110003A17Rik
-0.8644	4.1038	17.4183	2.9992e-05	0.000507886	3110035E14Rik
0.428377	5.06814	9.3707	0.00220482	0.0149979	3110047P20Rik
0.488585	4.01542	13.1942	0.000280814	0.00297895	3110052M02Rik
0.508517	3.34134	9.59898	0.00194686	0.0136562	3110082D06Rik
-0.613924	2.95887	13.2222	0.000276656	0.00295438	3110082I17Rik
0.762983	4.56629	24.8067	6.3378e-07	1.88315e-05	3830431G21Rik
-0.448029	3.80075	10.2051	0.00140052	0.0105252	4632434I11Rik
0.484686	4.06548	13.0826	0.000298048	0.00311274	4930404N11Rik
-0.744754	3.65731	27.3019	1.74037e-07	6.10365e-06	4930427A07Rik
0.524178	3.6708	10.2607	0.00135894	0.010279	4930483K19Rik
-0.575284	2.77466	9.05322	0.00262232	0.0171298	4930534B04Rik
-0.910362	2.05541	20.3308	6.51441e-06	0.000142695	4930547N16Rik
-0.752809	2.11672	14.11	0.000172424	0.00206459	4930579G24Rik
0.46317	8.22826	13.909	0.000191878	0.00223295	4932438A13Rik
0.470047	3.65667	9.76562	0.00177806	0.0127361	4933432B09Rik
0.563413	3.62455	9.13336	0.00250991	0.0166068	4933439C10Rik
0.545674	4.44526	12.493	0.000408477	0.00397105	5330417C22Rik
0.4246	3.31028	7.73766	0.00540809	0.0293896	5430405G05Rik
-0.789049	3.76404	17.8278	2.41822e-05	0.00043225	5730559C18Rik
-1.35392	3.87677	86.1678	1.65294e-20	6.63034e-18	5730590G19Rik
-0.322186	4.40314	6.80197	0.00910575	0.0432574	5930416I19Rik
-0.658655	3.77742	15.3617	8.87718e-05	0.00124533	6030405A18Rik
0.416254	7.48299	16.2118	5.66401e-05	0.000870697	6330439K17Rik
0.571713	5.857	17.8255	2.42122e-05	0.00043225	6330527O06Rik
0.326747	7.2394	8.1114	0.00439877	0.025229	6430548M08Rik
0.326632	6.87944	8.4325	0.00368573	0.02218	6430598A04Rik
0.375004	5.22134	12.2277	0.000470859	0.00445062	6430704M03Rik
0.520616	6.73057	16.6869	4.40852e-05	0.000703827	6720401G13Rik
-0.582803	3.43515	13.9954	0.000183261	0.00215811	6720463M24Rik
-0.453822	3.08905	7.17947	0.00737426	0.0370618	8430406I07Rik
0.305304	6.29426	10.192	0.00141052	0.0105942	9030425E11Rik
0.293812	6.89009	7.00501	0.00812819	0.0396253	9330159F19Rik
0.436968	6.60563	13.4588	0.000243855	0.0026594	9330182L06Rik
-0.606847	4.07612	12.2659	0.000461316	0.00437977	9430020K01Rik
-0.39687	5.33035	12.7967	0.000347225	0.00351219	9930013L23Rik
0.581108	3.48162	7.02891	0.0080204	0.0392639	A230057D06Rik
0.935289	4.14718	21.0123	4.5635e-06	0.000106698	A330023F24Rik
0.672819	2.60253	8.85053	0.00293004	0.0187009	A330076H08Rik
-1.909	1.37002	50.5	1.19166e-12	1.26415e-10	A430107O13Rik
-0.651978	1.05911	7.08255	0.00778382	0.038432	A630055G03Rik
-0.661591	1.70999	8.00662	0.00466066	0.0263775	A830007P12Rik
0.566613	5.88147	15.6981	7.43e-05	0.00107521	A930011O12Rik
0.45285	3.83654	9.0107	0.00268403	0.0174442	A930013F10Rik
0.440164	5.63127	11.5323	0.000683978	0.00598877	A930038C07Rik
0.449231	8.19949	11.6821	0.000631047	0.00561728	Aatk
0.924448	2.67316	19.0931	1.24492e-05	0.00024852	Abca17
0.305359	8.12404	7.63856	0.00571336	0.0307105	Abca2
0.269193	8.23817	6.522	0.0106548	0.0484812	Abca3
0.45899	6.99931	17.51	2.85799e-05	0.000492418	Abca5
-1.2056	2.29132	20.6035	5.64915e-06	0.000126779	Abca9
0.479861	5.50146	10.3127	0.0013212	0.0100527	Abcb9
0.387968	4.87288	8.08888	0.00445377	0.0254615	Abcc10
0.299396	7.40346	10.219	0.00139	0.0104713	Abcc5
0.473454	5.03896	12.0168	0.000527228	0.00488628	Abcc8
-0.374855	4.09255	7.87794	0.00500413	0.0277945	Abcg2
0.313414	5.67497	7.1686	0.00741908	0.0371745	Abcg4
0.581242	5.39159	19.7668	8.74896e-06	0.000183499	Ablim2
0.261001	5.78299	6.48682	0.0108677	0.0491883	Accn1
0.267862	7.54283	7.9009	0.00494103	0.0275274	Accn2
0.50672	5.32136	11.5104	0.000692087	0.0060228	Ace
0.451609	7.03245	13.2967	0.00026588	0.00286312	Ache
0.311772	10.0029	9.26958	0.00232991	0.0156744	Acly
0.379234	7.90294	7.82826	0.00514355	0.0283039	Acot7
0.427657	7.82562	20.4439	6.14054e-06	0.000135896	Acsl3
0.494256	8.02065	25.6283	4.13932e-07	1.30226e-05	Acsl4
0.374085	6.65923	14.6775	0.00012756	0.0016341	Acsl6
-0.704078	4.89135	26.8841	2.1603e-07	7.41432e-06	Acss1
0.321956	5.52833	7.39919	0.00652533	0.0337466	Acss2
-2.18151	7.38943	79.9274	3.88431e-19	1.1909e-16	Acta2
-0.341895	10.1922	9.14556	0.00249322	0.0165304	Actb
-0.661698	5.29553	30.5073	3.32607e-08	1.38825e-06	Actl6a
0.342268	6.22118	6.5717	0.0103613	0.0474651	Actl6b
-0.681005	6.57713	28.6227	8.79459e-08	3.33001e-06	Actn1
-0.489588	7.72617	16.532	4.78368e-05	0.000750651	Actn4
-0.306941	6.70671	9.10189	0.00255346	0.0167997	Actr3
0.263632	7.37018	7.46912	0.00627661	0.0327773	Acvr1b
-0.564198	1.59819	6.49398	0.0108241	0.0490584	Ada
0.51215	6.42378	10.6269	0.00111454	0.00880926	Adam11
-0.639016	4.47723	22.9522	1.66083e-06	4.44133e-05	Adam12
0.307766	6.80708	10.695	0.00107423	0.00856451	Adam15
-0.357693	5.65805	9.12161	0.00252608	0.0166794	Adam17
0.390714	4.033	6.60922	0.0101452	0.0466753	Adam1a
0.376971	7.50013	13.5956	0.000226714	0.00252189	Adam22
0.297467	6.52892	8.18613	0.00422118	0.0244619	Adam23
-0.509558	7.34913	16.2626	5.51427e-05	0.000850735	Adam9
-0.965497	4.89788	52.6619	3.96194e-13	4.62322e-11	Adamts1
0.481386	6.92781	12.6236	0.000380913	0.00376276	Adamts10
-0.789042	4.35075	7.16164	0.00744792	0.0372715	Adamts12
-0.820189	0.844206	9.75256	0.00179073	0.0128055	Adamts14
-1.46886	2.58413	23.5073	1.2444e-06	3.39131e-05	Adamts2
-0.958162	2.74867	12.8445	0.000338464	0.00344257	Adamts4
-0.470074	5.20451	15.6238	7.72757e-05	0.00111201	Adamts7
0.307398	7.30554	7.82396	0.00515581	0.0283305	Adap1
0.306522	8.05989	6.84806	0.00887376	0.0423591	Adar
0.438778	3.49407	8.52781	0.00349761	0.0213787	Adarb2
0.291165	5.22533	7.84849	0.00508631	0.0281413	Adck2
0.419068	9.83542	8.53922	0.00347575	0.0212857	Adcy1
0.344087	7.09807	11.6007	0.000659279	0.00581616	Adcy5
-0.927147	3.97319	6.67989	0.00975066	0.0454795	Adcy7
0.495052	5.3953	14.2839	0.000157204	0.00193189	Adcy9
0.338113	8.24078	6.87612	0.0087355	0.0418348	Adcyap1r1
-0.259454	6.51053	8.26149	0.00404948	0.0237095	Adh5
-0.416739	4.31408	9.6425	0.00190127	0.0134092	Adk
0.565725	1.64454	6.64116	0.00996488	0.0461279	Adra1a
0.346983	4.69789	7.04608	0.00794391	0.0389637	Adra1b
0.46803	5.11495	14.3213	0.000154112	0.0019076	Adra2a
-1.19647	3.89075	66.9586	2.77264e-16	5.64914e-14	Aebp1
0.607248	5.53997	21.1135	4.32871e-06	0.000101951	AF357359
0.648404	3.49461	7.94965	0.00480966	0.0269829	AF529169
-1.12387	2.3762	18.427	1.76542e-05	0.000330434	Afap1l2
0.285841	8.68497	7.66532	0.00562923	0.0302964	Agap1
0.467156	2.80152	7.77523	0.00529675	0.0288946	Agbl3
-0.280492	6.03027	8.14433	0.0043196	0.0248638	Aggf1
-0.667495	1.75153	9.0637	0.00260733	0.0170667	Agpat9
-1.28793	4.74782	38.3513	5.90893e-10	3.71799e-08	Agtr2
-0.515537	3.5521	9.81713	0.00172894	0.0124501	Agtrap
-0.679883	5.5644	12.1584	0.000488671	0.00458491	Ahnak
0.464363	4.99243	15.9385	6.5433e-05	0.000978846	AI504432
0.399582	6.86297	10.8407	0.000992913	0.00802079	AI593442
0.358313	5.79127	7.88101	0.00499567	0.0277595	AI836003
0.598856	4.14941	12.8328	0.000340591	0.00345794	AI848285
-0.375704	5.27181	7.7276	0.00543829	0.0295037	AI854517
-0.598827	5.43762	13.8832	0.000194534	0.00225568	Aif1l
0.384212	5.02255	12.3663	0.000437156	0.00420324	Aig1
-0.386148	5.42496	10.2655	0.00135538	0.0102632	Ak2
-0.553756	6.3754	11.4402	0.000718701	0.00619977	Ak3
0.37759	9.38512	13.4894	0.000239911	0.00262308	Akap12
0.644758	8.25358	20.883	4.882e-06	0.000112103	Akap6
0.399265	8.20576	16.783	4.1906e-05	0.00067576	Akap9
-0.79745	2.89723	14.3528	0.000151553	0.0018823	Akna
-1.10461	2.13167	19.5478	9.81139e-06	0.000202474	Akr1c14
-0.89939	2.22689	20.6058	5.64239e-06	0.000126779	Aldh1a3
-0.74454	4.58934	10.1508	0.00144237	0.0107392	Alg13
0.411134	9.0327	18.6922	1.53611e-05	0.000295614	Alg2
0.568064	5.75951	14.3925	0.000148393	0.00185469	Alk
-0.360435	6.30706	15.2781	9.2788e-05	0.00128621	Alkbh5
0.450709	3.48054	7.61167	0.00579917	0.0310394	Alkbh7
0.659536	2.64288	8.34777	0.00386162	0.0229268	Aloxe3
-0.659421	4.25596	24.2099	8.63887e-07	2.45329e-05	Alpl
-0.498088	4.85335	20.2669	6.73541e-06	0.000146287	Alyref
0.292211	6.14461	7.18301	0.00735971	0.0370457	Amigo1
0.320905	4.44243	7.10451	0.00768904	0.0380849	Amn1
-0.321555	6.39253	7.799	0.0052275	0.0286264	Amotl1
0.882567	5.21344	25.847	3.69572e-07	1.16987e-05	Amy1
1.07819	3.24696	18.6953	1.53359e-05	0.000295572	Angpt1
0.469424	6.12645	15.1246	0.000100641	0.00137373	Ank1
0.639038	9.96359	19.3631	1.08077e-05	0.000220552	Ank2
0.513287	8.07336	12.5958	0.000386607	0.00379976	Ank3
-0.744601	2.51046	15.2739	9.29938e-05	0.00128628	Ankle1
0.29227	6.95236	10.1601	0.00143515	0.0107102	Ankrd12
0.278993	7.79515	7.49341	0.00619253	0.032503	Ankrd13b
0.535252	6.37297	11.1889	0.000822873	0.00695811	Ankrd13d
0.564981	6.07557	13.6462	0.000220685	0.00247831	Ankrd24
0.50117	3.64278	6.5933	0.0102363	0.047027	Ankrd34a
0.482683	3.83134	10.9181	0.000952277	0.00778067	Ankrd34b
-1.09186	4.72108	66.8537	2.92429e-16	5.86503e-14	Anln
0.35907	7.28719	7.95552	0.0047941	0.0269545	Ano8
-0.249667	6.83834	7.88715	0.00497872	0.0276893	Anp32a
-0.650725	6.06183	36.0376	1.9355e-09	1.09445e-07	Anp32b
-0.345367	7.44687	13.9147	0.000191301	0.00222826	Anp32e
-1.51168	1.87799	36.8009	1.30828e-09	7.63533e-08	Anpep
-0.414916	5.63285	6.51109	0.0107204	0.0487275	Antxr1
-1.13992	3.77502	26.2579	2.98727e-07	9.77881e-06	Antxr2
-1.5336	2.23671	28.643	8.70259e-08	3.30492e-06	Anxa11
-1.03406	5.67403	48.6874	3.00191e-12	2.96404e-10	Anxa2
-0.992078	3.19675	21.0335	4.51331e-06	0.000105717	Anxa4
-0.78736	5.87441	48.9557	2.61815e-12	2.64619e-10	Anxa5
-0.563247	6.66737	13.5115	0.000237104	0.00259681	Anxa6
-0.896398	1.46349	15.4452	8.49329e-05	0.00119802	Ap1s3
0.39551	8.05878	9.39438	0.00217651	0.0148852	Ap3b2
-0.263116	5.27046	6.62479	0.0100569	0.0464019	Ap3m1
0.273775	6.88915	7.62533	0.00575542	0.030859	Apba2
0.29212	8.11214	8.80402	0.00300568	0.0190241	Apbb1
0.362005	5.68698	10.4354	0.00123624	0.00955775	Apbb3
0.518248	9.90307	15.2231	9.55261e-05	0.00131847	Apc
0.614218	10.0162	13.5269	0.000235172	0.00258226	Apc2
0.499797	9.89059	19.2119	1.16985e-05	0.000236104	Aplp1
-0.699544	1.98272	10.1264	0.00146162	0.010851	Apobec3
-0.566745	2.33898	9.05589	0.00261849	0.0171135	Apool
0.281232	11.396	6.44964	0.0110975	0.0499289	App
0.259279	7.52225	7.31218	0.00684889	0.0351649	Araf
-0.792884	4.9211	14.116	0.000171876	0.00205995	Arap1
-0.619682	3.13774	12.9658	0.000317237	0.00326578	Arhgap10
-0.726453	5.20823	28.0851	1.16095e-07	4.28217e-06	Arhgap11a
-0.982831	4.5527	57.057	4.23359e-14	6.03804e-12	Arhgap19
0.319563	6.56653	6.88951	0.00867029	0.0416104	Arhgap20
-0.79184	1.36378	9.34378	0.00223744	0.0151715	Arhgap22
0.342128	6.96465	10.7664	0.00103361	0.00828696	Arhgap23
0.403383	5.75218	9.50974	0.00204384	0.0141656	Arhgap26
-0.537136	3.056	11.267	0.000788992	0.00670532	Arhgap28
-0.888643	4.28727	33.8748	5.87743e-09	3.01771e-07	Arhgap31
0.506368	3.72952	11.1521	0.000839361	0.00704621	Arhgap36
-0.877747	1.30455	11.6455	0.000643566	0.00569318	Arhgdib
0.484566	5.53205	9.71124	0.00183145	0.0130169	Arhgdig
-0.446966	4.60287	10.3642	0.0012848	0.00985169	Arhgef10
0.294034	6.55058	8.44822	0.00365401	0.0220616	Arhgef9
-0.811186	3.37514	10.6931	0.00107534	0.00856805	Arid3b
0.315924	5.62981	9.18983	0.00243364	0.0162231	Arl10
0.234622	6.79651	6.6419	0.00996077	0.0461279	Arl6ip5
0.350376	5.78509	12.2681	0.000460763	0.00437776	Armc6
0.2483	6.46483	7.32745	0.00679095	0.0348954	Armcx1
0.314074	8.07674	10.4346	0.00123679	0.00955775	Armcx2
0.306376	4.79351	6.85132	0.00885759	0.0422976	Armcx6
-0.991046	3.59072	35.573	2.45669e-09	1.34761e-07	Arpc1b
0.430948	4.2357	8.2888	0.00398904	0.0234458	Arrdc1
-0.446445	4.27692	11.278	0.000784303	0.00667151	Arrdc4
-0.487452	4.77636	14.3127	0.000154818	0.00191385	Arsb
0.363846	5.63656	12.2089	0.00047561	0.00448562	Arxes1
1.34026	1.48833	21.7553	3.09733e-06	7.63096e-05	Asb4
-0.940459	4.60333	19.6839	9.13702e-06	0.000189778	Ascl1
-0.999814	2.94367	30.0837	4.13789e-08	1.69153e-06	Asf1b
-0.34009	6.59173	7.17692	0.00738472	0.0370999	Ash2l
0.307434	5.77626	9.10549	0.00254843	0.0167752	Asphd2
-1.02859	5.11204	43.0139	5.43525e-11	4.12821e-09	Aspm
-0.347878	5.69856	10.7185	0.0010607	0.00846713	Asrgl1
0.291811	9.09054	7.96941	0.00475745	0.0267954	Astn1
0.434479	6.78314	11.2018	0.000817165	0.00691439	Astn2
0.383376	6.54816	10.0414	0.00153059	0.0112648	Asxl3
-1.08902	4.64964	64.0289	1.22608e-15	2.12675e-13	Atad2
0.340503	7.62131	10.5412	0.00116744	0.00913176	Atcay
-0.70072	3.02771	15.338	8.98906e-05	0.00125553	Atf1
-0.649484	3.95777	9.73913	0.00180386	0.0128571	Athl1
0.415974	5.66919	13.6242	0.000223284	0.00249008	Atl1
-0.847764	1.13804	7.39781	0.00653034	0.0337486	Atoh8
-0.525429	2.97934	9.52127	0.00203104	0.0140997	Atp10a
0.350264	7.04294	14.1674	0.000167244	0.00202523	Atp11b
0.401069	8.75088	14.8143	0.000118634	0.00154912	Atp13a2
0.426188	11.7257	10.9522	0.000934938	0.00765361	Atp1a3
0.476524	9.51215	19.2997	1.11724e-05	0.000226555	Atp1b1
0.439763	9.36537	17.2599	3.25997e-05	0.000546993	Atp2b1
0.526212	8.07216	13.5349	0.000234169	0.00257606	Atp2b2
0.516761	6.35719	13.3102	0.000263971	0.00284734	Atp2b3
0.3192	4.80133	6.79423	0.00914528	0.0433839	Atp5g1
0.301649	5.85656	7.36159	0.00666319	0.0342938	Atp5j2
0.6882	3.42826	13.7117	0.000213128	0.00240819	Atp5k
0.296768	6.68803	7.13265	0.00756928	0.0376764	Atp5o
0.251535	8.72325	6.6434	0.00995239	0.0461279	Atp6ap1
0.349969	8.35168	13.5179	0.000236294	0.00259016	Atp6ap2
0.41584	9.62939	12.6971	0.000366217	0.00364683	Atp6v0a1
-0.30218	5.91643	7.44454	0.0063629	0.0331336	Atp6v0a2
0.354142	7.62564	14.9625	0.00010967	0.00146944	Atp6v0b
-0.359535	4.34518	8.10758	0.00440805	0.0252597	Atp6v0e
0.462843	8.81298	18.11	2.08507e-05	0.000381252	Atp8a1
0.478619	5.46	11.8674	0.000571246	0.00520775	Atp8a2
0.343744	9.70924	9.24776	0.00235783	0.0158208	Atp9a
0.404958	6.92904	14.7408	0.000123346	0.00159926	Atpif1
-0.262209	5.75629	6.64021	0.00997024	0.0461279	Atxn1l
-1.41891	4.15847	103.836	2.19767e-24	1.76308e-21	Aurka
-1.16982	4.37735	62.6681	2.44641e-15	4.02591e-13	Aurkb
0.361545	6.99759	11.2623	0.000790965	0.00671483	AW551984
0.355509	8.27255	9.3006	0.00229079	0.015468	AW555464
-0.66757	1.62897	6.93096	0.00847161	0.0409264	AY358078
0.423766	3.96106	8.51917	0.00351425	0.0214396	B230209E15Rik
0.32995	6.06134	11.2832	0.000782119	0.00666176	B3galnt1
0.427641	6.33698	17.0262	3.68675e-05	0.00060593	B3galt1
0.590737	5.42341	27.8496	1.31119e-07	4.75435e-06	B3galt2
0.275716	6.37622	8.4351	0.00368046	0.0221587	B3gat3
0.372253	7.20569	16.5274	4.79508e-05	0.000751523	B3gnt1
0.452349	6.9341	18.2984	1.8887e-05	0.000350337	B4galnt1
0.400176	7.55509	14.1054	0.000172849	0.00206636	B4galnt4
-0.803864	4.26898	26.3756	2.81064e-07	9.29829e-06	B4galt1
0.316067	7.59058	11.2506	0.000795992	0.00674858	B4galt6
0.372421	6.29196	9.02006	0.00267033	0.0173727	B630019K06Rik
-0.857217	3.35389	21.1335	4.28373e-06	0.000101077	Bace2
-0.765421	2.72363	12.703	0.000365072	0.00364391	Bag3
0.430031	7.66548	12.2932	0.000454624	0.00433226	Bai1
0.658031	1.83798	8.15551	0.00429306	0.024761	Baiap2l2
0.602127	4.85605	15.1954	9.69407e-05	0.00133226	Baiap3
-1.06141	3.71324	39.9785	2.56779e-10	1.72566e-08	Baz1a
0.319099	7.07524	6.49048	0.0108454	0.0491102	Baz2b
0.332166	5.25306	7.93999	0.00483541	0.0271036	Bbs4
0.356304	5.08612	8.60259	0.00335685	0.0207156	BC002163
0.265863	5.98254	6.46977	0.0109725	0.0495575	BC004004
0.552726	8.99457	19.2735	1.13265e-05	0.000229318	BC005764
0.369162	7.63595	15.5378	8.08701e-05	0.00115339	BC018242
0.375703	8.31094	11.7227	0.000617424	0.00552668	BC018507
0.511416	2.86555	6.86451	0.00879245	0.0420648	BC030500
-1.22273	2.48051	32.1891	1.39874e-08	6.27768e-07	BC030867
-0.757307	3.27949	20.4575	6.09702e-06	0.000135635	BC055324
-0.69147	2.54762	8.56953	0.00341836	0.0210245	Bcar3
-2.4102	3.40793	174.885	6.34201e-40	2.71354e-36	Bcas1
-0.408358	4.22321	8.79241	0.00302486	0.0191078	Bcat2
-0.350413	4.74301	8.68334	0.00321132	0.0199615	Bccip
-0.341955	4.33847	6.98393	0.00822447	0.0400035	Bcl2l11
-0.643992	1.47345	7.44248	0.00637019	0.0331446	Bcl6b
0.583826	3.94113	13.1657	0.000285124	0.00301468	Bean1
0.560917	6.11395	13.1626	0.000285591	0.00301468	Begain
-0.553944	4.33436	13.2728	0.000269288	0.0028877	Bend3
-1.05653	4.39578	28.3382	1.01865e-07	3.84572e-06	Bgn
-0.744042	3.41204	13.6137	0.000224546	0.00250197	Bicc1
0.359368	7.39543	9.64987	0.00189365	0.0133701	Bin1
-1.0504	3.89259	49.1534	2.36702e-12	2.43064e-10	Birc5
0.267356	8.24449	6.53767	0.0105613	0.0481518	Birc6
0.330816	6.78143	12.1631	0.000487438	0.004577	Blcap
-0.460751	4.3668	8.35486	0.00384658	0.0229018	Blm
-0.481463	3.41269	7.13453	0.00756134	0.0376753	Bmf
0.347526	5.64642	9.20123	0.00241853	0.0161436	Bmi1
-0.331449	6.69897	6.98227	0.0082321	0.0400254	Bmp1
-0.923158	1.56931	8.70422	0.00317474	0.0198109	Bmp2
-1.52372	4.4248	66.6268	3.28095e-16	6.47911e-14	Bmp6
-0.668499	4.38795	13.1985	0.000280178	0.00297466	Bmp7
-0.841501	2.13276	15.5615	7.98636e-05	0.0011454	Bnc2
-0.289006	5.76932	7.54377	0.00602178	0.0318219	Bnip2
-1.02444	4.20488	62.0802	3.29756e-15	5.3579e-13	Brca1
-0.335912	4.36807	6.68097	0.00974475	0.0454795	Brca2
-0.86293	2.46287	13.3801	0.000254307	0.00275933	Brip1
0.355819	4.89025	7.71835	0.00546623	0.0295928	Brp44
0.520241	6.47347	24.5669	7.17751e-07	2.0844e-05	Bscl2
0.679275	8.70391	16.1733	5.78026e-05	0.000885386	Bsn
-1.40809	1.72805	32.1716	1.41136e-08	6.31226e-07	Bst2
-0.38206	5.49763	8.69522	0.00319046	0.01988	Btbd7
-0.504367	6.50954	11.3102	0.000770829	0.00657432	Btg2
-1.16358	4.41862	66.5715	3.37432e-16	6.56253e-14	Bub1
-1.18306	5.08626	107.43	3.5841e-25	4.18231e-22	Bub1b
0.615462	8.28806	17.7289	2.54723e-05	0.000448329	Bzrap1
0.278937	7.65395	6.57386	0.0103487	0.0474246	C030046I01Rik
0.473399	4.70826	6.68281	0.00973469	0.0454545	C130021I20Rik
0.692986	2.8877	15.0121	0.000106822	0.00144486	C1ql2
-1.33493	0.876587	20.2316	6.861e-06	0.000148512	C1qtnf1
0.816484	5.75425	16.0209	6.26483e-05	0.000949413	C1qtnf4
-0.601661	4.16148	7.67517	0.00559857	0.0301947	C1qtnf6
0.536249	4.26016	11.9703	0.000540553	0.00498299	C2cd4c
-0.926564	4.85826	32.9673	9.37238e-09	4.40673e-07	C330027C09Rik
-0.81925	2.31489	11.3187	0.000767301	0.00655193	C430049B03Rik
0.525213	6.27159	26.458	2.69329e-07	8.95622e-06	C530028O21Rik
0.370349	5.63331	12.0878	0.000507528	0.00473665	C85492
0.489343	4.48463	9.87029	0.00167969	0.0121536	Cabp1
0.412083	7.75549	10.5839	0.00114078	0.008957	Cacna1a
0.596436	8.08581	16.4412	5.01834e-05	0.000780793	Cacna1b
0.47038	6.31814	11.9829	0.000536901	0.00495803	Cacna1c
0.561202	6.00827	12.2814	0.00045749	0.00435311	Cacna1d
0.680541	6.07821	15.5215	8.15716e-05	0.00115886	Cacna1e
0.418609	7.1356	7.35813	0.00667601	0.034346	Cacna1g
0.645395	4.82893	18.372	1.81706e-05	0.000339008	Cacna1i
0.616033	6.15694	15.8207	6.96363e-05	0.00102809	Cacna2d1
0.511402	8.53858	13.8452	0.000198507	0.0022914	Cacna2d2
0.5335	7.14824	14.8008	0.000119487	0.00155551	Cacna2d3
0.32239	6.13122	8.57859	0.00340138	0.0209501	Cacnb1
0.343723	5.05575	8.28138	0.00400537	0.0234954	Cacnb4
0.380299	5.2365	8.80965	0.00299642	0.0189936	Cacng2
0.86706	4.25379	17.0132	3.71204e-05	0.000609307	Cacng3
-0.374726	6.7184	13.4688	0.000242558	0.00264977	Cad
0.519349	8.29364	28.9442	7.44948e-08	2.86292e-06	Cadm2
0.397564	8.81075	15.3575	8.89691e-05	0.00124673	Cadm3
0.341204	8.58984	7.31484	0.00683876	0.035127	Cadps
-0.925849	7.44615	76.8954	1.80255e-18	4.82032e-16	Cald1
-0.326818	8.17422	7.90938	0.00491792	0.0274463	Calu
0.700276	6.86471	25.2609	5.00749e-07	1.53771e-05	Caly
0.365157	8.16613	7.75149	0.00536681	0.02919	Camk2b
0.361869	6.60252	7.92733	0.00486936	0.0272463	Camk2n2
0.286367	6.87004	6.69097	0.00969022	0.0453459	Camk4
0.415993	5.65093	13.683	0.000216409	0.00243882	Camkk1
0.328636	9.00459	8.41118	0.0037292	0.0223892	Camta1
-0.319177	5.87099	8.10518	0.00441388	0.0252798	Cand2
-1.73228	1.78764	27.3033	1.7391e-07	6.10365e-06	Capg
-0.841466	3.11419	18.2063	1.98224e-05	0.000364527	Capn1
0.396113	4.96507	9.22843	0.00238286	0.015947	Capn11
0.26661	6.4249	6.78736	0.00918053	0.0434904	Car10
0.581675	4.68908	18.4424	1.75121e-05	0.000329115	Car11
-0.643398	4.50133	14.3115	0.000154915	0.00191385	Car2
-0.871058	0.939352	10.3896	0.00126726	0.0097531	Car4
-0.931326	3.68092	35.6265	2.39017e-09	1.32242e-07	Casc5
0.257131	6.34541	7.71196	0.00548561	0.0296852	Casd1
0.326416	8.10134	11.5624	0.000672986	0.00592138	Cask
0.467326	8.49601	12.8089	0.000344981	0.00349226	Caskin1
-0.378445	5.5	11.961	0.000543257	0.00500233	Caskin2
-1.12856	2.12214	26.2536	2.99398e-07	9.77881e-06	Casq1
-0.807172	3.89554	22.0443	2.66424e-06	6.71871e-05	Cast
0.601365	1.66348	8.26566	0.0040402	0.0236804	Catsper2
-0.689737	5.73518	31.7397	1.76279e-08	7.72256e-07	Cbfb
0.719124	4.46921	23.2576	1.41692e-06	3.82897e-05	Cbln2
0.41104	5.79832	11.6703	0.000635045	0.00564488	Cbln4
-0.356306	4.38863	8.31784	0.00392576	0.023211	Cbx2
-0.532452	4.02952	8.15775	0.00428775	0.0247471	Cbx7
0.328124	7.05218	9.49632	0.00205884	0.0142542	Cc2d1a
0.335587	4.58675	6.57664	0.0103326	0.0473675	Ccdc107
0.516288	3.86199	7.07727	0.0078068	0.0384824	Ccdc159
0.54507	3.29235	11.2149	0.000811417	0.00687028	Ccdc39
0.559498	5.52377	14.9138	0.000112535	0.00149689	Ccdc64
0.516548	3.88254	13.0988	0.000295491	0.00309627	Ccdc73
-1.45853	3.15223	7.13394	0.00756382	0.0376753	Ccdc80
-0.58193	3.88872	12.705	0.000364671	0.00364274	Ccdc86
-0.468968	3.60688	8.15273	0.00429964	0.0247712	Ccdc90a
-1.22688	2.50251	41.8656	9.77675e-11	7.05025e-09	Ccdc99
0.912275	2.0708	14.8052	0.000119207	0.00155445	Cckbr
-1.0675	5.51794	75.4198	3.80545e-18	9.0457e-16	Ccna2
-1.07883	4.02054	48.726	2.94343e-12	2.95171e-10	Ccnb1
-0.986365	3.74524	44.1419	3.05412e-11	2.47302e-09	Ccnb2
-0.458105	6.62143	15.7297	7.30659e-05	0.00106456	Ccnd1
-0.626633	5.5883	27.6868	1.42631e-07	5.07151e-06	Ccnd3
-0.583239	4.31658	15.736	7.28255e-05	0.00106347	Ccne1
-0.843481	4.83873	24.9967	5.743e-07	1.72871e-05	Ccnf
0.517983	3.54795	8.8017	0.0030095	0.0190389	Ccrl1
-0.59376	6.66075	23.6998	1.12597e-06	3.12159e-05	Cd164
0.555197	7.18196	35.837	2.1453e-09	1.20249e-07	Cd200
-1.28086	3.87197	25.2547	5.02369e-07	1.539e-05	Cd248
-0.31081	5.11005	7.09994	0.00770864	0.038145	Cd2ap
-0.727129	4.80223	20.9659	4.67534e-06	0.000108453	Cd9
-0.896359	4.02884	36.6009	1.44967e-09	8.41992e-08	Cd97
0.341187	7.66913	13.5472	0.000232634	0.00256978	Cd99l2
-1.26622	4.9504	114.238	1.15585e-26	2.11949e-23	Cdc20
-0.604036	4.74992	20.4867	6.00479e-06	0.000133815	Cdc25a
-0.311301	5.18947	7.36976	0.00663299	0.0341932	Cdc25b
-0.951857	2.62441	23.5503	1.2169e-06	3.32931e-05	Cdc25c
-0.675737	3.31858	9.30938	0.00227984	0.0154183	Cdc42ep1
-0.492821	6.29456	19.1165	1.22977e-05	0.000245877	Cdc42se1
-0.868827	3.63574	33.7745	6.18844e-09	3.13972e-07	Cdc45
-1.21067	3.26163	52.5272	4.24339e-13	4.90704e-11	Cdc6
-0.360456	4.94875	9.60747	0.00193788	0.013615	Cdc73
-1.17649	3.64905	44.8836	2.09103e-11	1.74289e-09	Cdca2
-1.09053	4.49422	64.3495	1.04193e-15	1.85753e-13	Cdca3
-0.616403	4.00404	13.6261	0.000223057	0.00249008	Cdca4
-1.28774	3.18898	57.2371	3.86309e-14	5.57154e-12	Cdca5
-1.26718	3.66402	63.8735	1.3267e-15	2.2706e-13	Cdca7
-0.662937	2.17392	9.18839	0.00243556	0.0162236	Cdca7l
-1.06846	4.3795	65.7975	4.99727e-16	9.57387e-14	Cdca8
-1.93034	3.80919	63.8232	1.36103e-15	2.29871e-13	Cdh1
0.404105	6.52505	16.2204	5.6383e-05	0.000867784	Cdh10
-0.431094	7.35347	6.56517	0.0103994	0.0476056	Cdh11
0.379379	5.01812	9.52348	0.00202859	0.014094	Cdh18
-0.937473	3.00039	22.2759	2.36151e-06	6.05037e-05	Cdh3
-1.80624	3.13734	22.1115	2.57262e-06	6.51325e-05	Cdh5
-1.04137	5.0047	55.4613	9.5315e-14	1.30156e-11	Cdk1
-0.289922	5.66929	7.30817	0.00686416	0.0352011	Cdk12
-0.956528	4.44429	43.8649	3.51845e-11	2.78783e-09	Cdk2
-0.572863	7.51758	20.0106	7.70125e-06	0.000164755	Cdk4
0.245321	6.70102	6.47095	0.0109652	0.0495421	Cdk5
0.305845	8.11394	7.86001	0.005054	0.0280108	Cdk5r1
0.338649	7.32086	7.65181	0.00567154	0.0304985	Cdk5r2
0.318327	4.88662	8.36152	0.0038325	0.0228703	Cdkl2
-0.79824	1.01792	8.51609	0.00352019	0.0214657	Cdkn3
0.483502	4.98092	17.2551	3.26825e-05	0.000547667	Cds1
0.261161	9.0583	7.17454	0.00739454	0.0371347	Cds2
-0.904635	4.33511	18.6355	1.58244e-05	0.000303695	Cdt1
-0.32728	6.94288	11.4048	0.00073254	0.00628625	Cdv3
-0.521475	3.87187	11.9782	0.000538277	0.00496716	Cdyl
-1.09071	3.91261	45.0581	1.91278e-11	1.61529e-09	Cecr2
0.336895	5.13762	8.73511	0.00312141	0.0196116	Cecr6
0.327385	6.7543	7.43107	0.00641072	0.033315	Celf3
0.372002	8.68684	11.0559	0.000884075	0.00735928	Celf4
0.423757	7.48739	12.2946	0.000454264	0.00433204	Celf5
0.546891	5.29466	14.1367	0.00016999	0.00204307	Celf6
-0.563817	4.88868	11.8117	0.000588582	0.0053302	Celsr1
0.621688	8.54575	14.0183	0.00018104	0.0021398	Celsr3
-1.33142	3.95293	82.2241	1.21499e-19	4.21502e-17	Cenpa
-0.834946	4.96225	41.7099	1.05871e-10	7.54974e-09	Cenpe
-0.853727	5.6	52.3414	4.66442e-13	5.34576e-11	Cenpf
-0.668422	2.62784	7.01326	0.00809084	0.0395032	Cenph
-0.644286	3.0582	10.9089	0.000957043	0.00780471	Cenpi
-0.869465	2.7627	20.5605	5.77749e-06	0.000128974	Cenpm
-0.75009	3.15907	16.0235	6.25603e-05	0.000949201	Cenpn
-0.60797	3.25748	12.4433	0.000419492	0.00406385	Cenpq
-0.341891	5.52568	7.49015	0.00620374	0.032503	Cep192
0.326302	6.84973	9.49278	0.00206282	0.0142704	Cep350
-1.15521	3.01217	42.1627	8.3987e-11	6.12533e-09	Cep55
-0.648491	3.4284	12.1847	0.000481833	0.00453431	Cep76
-0.620014	2.99056	9.47151	0.00208688	0.014394	Cflar
0.381302	5.04129	10.0148	0.0015529	0.0113838	Cgn
0.562936	5.21028	20.9339	4.75408e-06	0.000109755	Cgref1
0.392427	4.44884	6.9466	0.00839788	0.0406621	Chac1
0.793165	3.91534	10.801	0.00101445	0.0081588	Chadl
-0.909034	4.9244	55.0035	1.20314e-13	1.59212e-11	Chaf1a
-0.747114	3.83139	21.5852	3.38458e-06	8.22813e-05	Chaf1b
0.411476	5.82863	9.63124	0.00191295	0.0134546	Chchd6
0.682308	3.25515	7.16859	0.00741911	0.0371745	Chchd7
-0.497801	3.57775	10.4912	0.00119948	0.00934252	Chd1l
0.40421	8.26636	8.53165	0.00349023	0.0213539	Chd5
0.271805	7.24052	6.6877	0.00970805	0.0453962	Chd9
-0.702984	3.26792	11.9044	0.000560014	0.00513086	Chek1
-0.988785	2.4294	22.2719	2.36645e-06	6.05095e-05	Chek2
0.459149	7.68993	13.0256	0.00030726	0.00319163	Chga
0.439759	7.86384	17.6097	2.71207e-05	0.00047001	Chgb
0.325314	6.14567	12.0113	0.000528799	0.0048973	Chka
0.523249	9.02559	14.6816	0.000127283	0.00163218	Chl1
0.520246	2.75455	6.879	0.00872143	0.0418029	Chrm2
0.733263	5.05604	30.6484	3.09288e-08	1.29739e-06	Chrm3
0.712512	2.35109	8.98094	0.0027281	0.0176947	Chrna3
0.391135	6.79315	14.9814	0.000108578	0.00146332	Chrna4
0.347795	6.66363	9.90892	0.00164479	0.0119415	Chrnb2
0.56499	5.13993	13.0033	0.000310937	0.00322129	Chst1
0.373475	6.44281	15.8806	6.74681e-05	0.00100002	Chst10
-0.890706	2.16864	11.7406	0.000611499	0.00548511	Chst14
-0.925698	3.4502	30.2583	3.78173e-08	1.56085e-06	Chtf18
-0.286403	6.67678	7.70546	0.00550541	0.0297673	Chtf8
0.433763	4.26656	8.01364	0.00464262	0.0263102	Cib2
0.688409	0.981251	6.84125	0.00890766	0.0424577	Ciita
-1.52125	3.16049	53.4662	2.63075e-13	3.21603e-11	Cilp
-0.658918	5.59283	24.6651	6.82097e-07	1.99895e-05	Ckap2
-0.944037	4.77058	59.6327	1.1432e-14	1.72637e-12	Ckap2l
-0.644118	3.90123	18.8347	1.42548e-05	0.000277655	Cks1b
-0.835358	1.86433	13.3929	0.000252585	0.00274468	Cks2
0.318089	6.1348	7.95013	0.0048084	0.0269829	Clcn2
0.251434	8.29815	7.12221	0.00761347	0.0378052	Clcn4-2
0.361539	7.32762	12.5588	0.000394348	0.00386106	Clcn6
-1.47529	1.5649	15.1244	0.000100653	0.00137373	Cldn1
-0.860639	1.10282	8.29231	0.00398134	0.0234209	Cldn19
0.930547	1.64899	10.7467	0.00104465	0.00835458	Cldn26
0.339179	4.9519	8.88262	0.00287898	0.0184404	Clec2l
-0.457733	6.71775	13.7577	0.000207971	0.00236659	Clic4
-0.297965	6.62094	9.48037	0.00207682	0.01434	Clint1
0.334904	6.90575	13.163	0.00028553	0.00301468	Clip1
0.250236	6.81622	7.0039	0.00813322	0.0396348	Clk1
0.33994	5.94747	10.7144	0.00106308	0.00848083	Clk4
-0.527193	3.24581	10.4688	0.00121409	0.00941588	Clp1
-0.861469	4.01375	37.617	8.60918e-10	5.23732e-08	Clspn
0.347608	10.2486	8.84975	0.0029313	0.0187009	Clstn1
0.548225	6.85082	17.5328	2.82397e-05	0.000487211	Clstn2
0.504903	9.31139	11.5274	0.000685785	0.00599093	Clstn3
-0.566632	5.50726	8.986	0.00272056	0.0176547	Clu
0.266316	6.77049	7.24415	0.00711325	0.0360322	Cmas
-1.04631	0.929133	17.0443	3.65178e-05	0.000602496	Cmklr1
-0.694713	4.60836	12.5043	0.000406027	0.00395129	Cmtm3
-0.474636	5.14584	13.8749	0.000195387	0.00226353	Cmtm6
-0.349454	7.72766	10.5367	0.00117028	0.00914843	Cnbp
0.282865	7.07271	7.1214	0.00761691	0.0378064	Cnih2
0.469332	3.86597	10.8335	0.000996796	0.00804203	Cnih3
-0.625988	2.97885	12.8135	0.000344125	0.00348634	Cnksr3
-1.00147	6.08186	86.3179	1.53217e-20	6.34417e-18	Cnn2
-0.515146	7.88075	16.8295	4.08923e-05	0.000661908	Cnn3
0.517858	4.58321	13.9162	0.000191143	0.00222826	Cnnm1
0.329165	4.74158	7.38988	0.00655919	0.0338808	Cnnm4
-0.333431	5.58906	10.5202	0.00118079	0.00921997	Cnot3
-0.345002	6.39408	9.17227	0.0024571	0.0163416	Cnot6
-0.541623	5.16818	25.4029	4.65223e-07	1.44241e-05	Cnp
0.424945	7.27073	16.7584	4.2455e-05	0.000682897	Cnr1
0.236441	7.052	6.66958	0.00980721	0.0456603	Cntfr
0.480293	4.73007	11.4684	0.000707904	0.00611896	Cntn4
0.541195	4.90242	13.8474	0.000198268	0.0022907	Cntn5
0.449203	5.46991	17.1463	3.46088e-05	0.000574694	Cntn6
0.499982	7.0905	14.9892	0.000108128	0.00146098	Cntnap1
0.502077	7.58628	18.1248	2.06885e-05	0.00037966	Cntnap2
0.563349	3.04623	8.23922	0.00409948	0.0239069	Cntnap3
0.512724	5.66293	12.3046	0.000451837	0.0043121	Cntnap4
0.607442	5.49501	15.9928	6.35836e-05	0.000958721	Cntnap5a
0.531621	4.47369	16.273	5.48397e-05	0.000847078	Cntnap5b
1.09915	2.19545	27.9236	1.26201e-07	4.60202e-06	Cntnap5c
0.280567	5.16559	6.76097	0.00931731	0.0439533	Cobl
-0.455342	3.48699	6.46639	0.0109934	0.0496139	Cobll1
-0.423142	7.09044	10.4684	0.00121436	0.00941588	Col11a1
0.642391	5.24277	10.8408	0.000992886	0.00802079	Col11a2
-0.705425	6.16123	27.6157	1.47974e-07	5.24693e-06	Col12a1
-1.72922	6.11482	18.4454	1.74846e-05	0.00032908	Col15a1
-0.641862	4.93018	11.1736	0.000829712	0.0070021	Col16a1
-1.18049	7.15871	52.7605	3.76812e-13	4.4374e-11	Col18a1
0.983288	2.98951	20.6034	5.64956e-06	0.000126779	Col19a1
-2.48035	8.64272	92.1355	8.09398e-22	4.15577e-19	Col1a1
-2.38756	7.79597	45.1523	1.82296e-11	1.54964e-09	Col1a2
-0.90736	3.29916	26.0923	3.2548e-07	1.04971e-05	Col22a1
0.653115	5.18358	21.4633	3.60672e-06	8.65343e-05	Col25a1
-1.7568	9.74756	98.0569	4.06539e-23	2.74649e-20	Col3a1
-0.902616	8.68545	33.6803	6.4955e-09	3.24421e-07	Col4a1
-0.345766	8.41439	7.11795	0.00763159	0.0378513	Col4a2
-0.889336	7.4019	15.3485	8.93941e-05	0.00124996	Col5a1
-1.0493	2.44385	8.28073	0.00400681	0.0234954	Col5a2
-0.769863	3.70685	12.7518	0.000355669	0.00357507	Col5a3
-1.70513	7.34248	33.3183	7.82424e-09	3.78989e-07	Col6a1
-1.77171	7.12929	26.8455	2.20392e-07	7.52381e-06	Col6a2
-1.26692	8.14252	46.7022	8.2636e-12	7.52281e-10	Col6a3
-1.58978	1.00107	25.1671	5.25717e-07	1.60288e-05	Col6a5
-1.09031	4.67222	81.9995	1.36119e-19	4.59795e-17	Col8a1
-0.647706	2.35274	10.0789	0.00149976	0.0110839	Col8a2
-1.11677	4.47889	81.1263	2.11746e-19	6.96916e-17	Colec12
0.472834	3.72664	10.0996	0.00148304	0.0109909	Comtd1
-0.73328	2.72625	7.87265	0.00501881	0.027864	Copz2
0.527221	4.73944	14.4994	0.000140201	0.00176811	Coro1a
0.435918	4.09803	8.36805	0.00381874	0.0228156	Coro2a
0.524338	3.20536	7.83236	0.00513191	0.0282753	Coro6
0.398901	6.33627	11.784	0.00059743	0.00538149	Coro7
0.304157	8.4409	7.5704	0.00593346	0.0315632	Cox4i1
0.347348	6.97329	10.9018	0.000960729	0.00782979	Cox5a
0.479505	8.09605	14.6335	0.000130575	0.00166607	Cox6a1
0.300743	7.14649	8.71563	0.00315493	0.0197425	Cox6b1
0.391965	6.20124	11.7625	0.000604361	0.00543629	Cox7a2
0.422811	7.14067	14.186	0.000165598	0.00200908	Cox8a
0.420108	10.3865	13.2683	0.000269931	0.00289218	Cpe
0.624642	4.82306	18.3383	1.84952e-05	0.000343567	Cpeb1
0.299975	6.8771	9.87042	0.00167958	0.0121536	Cpeb2
0.622006	2.40425	9.39426	0.00217666	0.0148852	Cpne7
-0.52373	3.79071	11.8066	0.000590197	0.00533881	Cpne8
-0.517775	5.60776	11.8958	0.000562605	0.00514726	Cpt1a
-0.770884	2.39291	10.8288	0.000999316	0.0080573	Cpz
0.39461	4.31743	8.77664	0.00305113	0.0192359	Crb1
-1.32589	4.76336	104.622	1.47796e-24	1.35508e-21	Crb2
-0.753694	4.48976	16.6488	4.49785e-05	0.000714534	Creb3l2
0.315999	5.0402	7.28338	0.00695955	0.0355483	Creg1
0.555417	4.89511	13.4538	0.000244512	0.0026643	Creg2
0.264975	6.59708	8.5705	0.00341654	0.0210233	Creld1
0.284809	7.34552	9.85012	0.0016982	0.0122737	Crim1
0.501899	6.42361	13.8403	0.000199026	0.00229533	Crtac1
-0.858234	4.31902	24.347	8.04503e-07	2.30504e-05	Crtap
-0.806892	2.33098	12.8763	0.000332772	0.00339005	Cryab
-0.752005	2.28429	15.0882	0.000102604	0.00139663	Crybg3
-0.309437	6.27698	8.05061	0.00454883	0.0258586	Csda
-0.830166	5.64109	39.7149	2.93876e-10	1.92973e-08	Csf1
0.545141	5.9556	17.0025	3.73314e-05	0.000611796	Csf2ra
0.507121	6.45992	12.7683	0.000352542	0.00355198	Csmd1
0.689302	4.12783	23.6198	1.17376e-06	3.24009e-05	Csmd3
0.315317	8.23656	11.4354	0.000720577	0.0062051	Cspg5
-0.86338	4.89566	30.141	4.01757e-08	1.65287e-06	Csrp1
-0.295367	6.35231	7.92783	0.00486802	0.0272463	Ctbp2
-0.253433	6.76089	6.65295	0.00989919	0.0459884	Ctcf
-0.335676	5.03437	9.63918	0.0019047	0.0134186	Ctdp1
-0.580141	5.02277	19.0276	1.28844e-05	0.000255222	Ctdsp1
-0.510066	6.29585	14.3797	0.000149404	0.00186189	Ctdsp2
-0.668504	5.94373	28.9616	7.38277e-08	2.85141e-06	Ctgf
-0.861518	2.46387	8.85866	0.00291702	0.0186283	Cth
-0.791565	7.06434	54.635	1.45125e-13	1.84438e-11	Ctnna1
0.356311	8.21847	10.3843	0.00127093	0.00977455	Ctnna2
-0.417831	5.10503	8.34432	0.00386895	0.0229491	Ctnnal1
-0.32967	6.34504	9.98084	0.00158177	0.0115361	Ctps
-0.791104	3.50515	29.3369	6.08252e-08	2.39495e-06	Ctsz
0.310987	5.81804	7.80287	0.00521634	0.0285839	Cttnbp2
0.640633	2.47593	11.4598	0.000711181	0.00613902	Ctxn2
-1.73496	2.00627	37.1764	1.07913e-09	6.38325e-08	Cubn
0.387788	6.22626	8.18898	0.00421457	0.0244457	Cul9
0.271972	9.28559	7.349	0.00671	0.034507	Cxadr
-1.4064	3.16384	61.2868	4.93381e-15	7.81857e-13	Cxcl12
-0.658894	4.81533	10.8504	0.000987721	0.00799394	Cxcr4
-0.549579	3.35259	7.20325	0.00727716	0.036718	Cxcr7
0.563184	3.32427	7.54368	0.00602208	0.0318219	Cxx1c
0.339375	5.7314	10.8907	0.000966505	0.00785446	Cyb561
-0.385019	3.95535	6.63081	0.010023	0.0462953	Cyb5r1
-0.377349	6.60528	13.2514	0.00027237	0.00291103	Cyfip1
-1.30365	4.80613	83.0623	7.95075e-20	3.00164e-17	Cyp1b1
0.314921	5.67569	7.89597	0.0049545	0.0275679	Cyp46a1
0.405311	9.23407	17.7271	2.54971e-05	0.000448329	Cyp51
-0.815556	6.16267	41.879	9.70998e-11	7.04165e-09	Cyr61
0.306373	5.70323	9.07745	0.00258781	0.0169723	Cyth1
0.580725	5.72948	9.41899	0.00214749	0.0147329	D10Bwg1379e
0.490565	5.52709	13.2789	0.000268404	0.00288304	D130043K22Rik
-0.707517	2.93206	13.0393	0.000305022	0.00317797	D16Ertd472e
-0.302367	5.81488	8.15913	0.00428449	0.0247394	D19Bwg1357e
-0.957893	4.5135	39.3188	3.59961e-10	2.32184e-08	D2Ertd750e
0.750585	1.09581	10.2472	0.00136892	0.0103376	D330023K18Rik
0.507587	6.85381	22.7232	1.87099e-06	4.91125e-05	D3Bwg0562e
0.393886	7.24689	10.379	0.00127456	0.00979655	D430041D05Rik
-0.282091	6.34025	7.81045	0.00519451	0.0285065	D4Ertd22e
0.478273	7.25381	17.4848	2.89618e-05	0.000496334	D4Wsu53e
-0.835597	2.41112	13.1266	0.000291137	0.00306064	D630003M21Rik
0.253599	7.22696	7.05309	0.00791288	0.0388561	D630045J12Rik
0.806316	2.37794	11.5197	0.000688626	0.00600489	D930028M14Rik
0.344878	8.28489	10.0886	0.0014919	0.0110375	Daam1
-0.611055	4.21787	12.9358	0.00032235	0.00330486	Daam2
-1.19999	3.38945	45.2868	1.70194e-11	1.46618e-09	Dab2
0.281638	7.6276	6.6943	0.00967216	0.0452779	Dab2ip
0.40384	5.10574	9.04393	0.00263569	0.0172084	Dach1
0.342021	6.49971	7.01949	0.0080627	0.0394232	Dact3
0.370463	6.44166	9.91416	0.00164012	0.0119211	Dagla
0.277459	5.21468	6.85422	0.0088432	0.0422604	Daglb
0.369027	5.88976	10.3245	0.00131276	0.0100271	Dalrd3
-0.712063	4.03053	13.3961	0.000252154	0.00274292	Dap
0.288074	5.54927	6.953	0.00836786	0.0405627	Dapk3
0.398399	5.02449	9.45204	0.00210915	0.0145164	Darc
-0.307613	6.07226	7.14941	0.00749886	0.0374525	Dazap2
0.315902	7.23814	11.0425	0.000890468	0.00738375	Dbc1
-1.00878	4.3762	32.3654	1.27743e-08	5.81458e-07	Dbf4
0.319179	8.78341	6.74183	0.00941782	0.0443442	Dchs1
-0.34346	5.70122	10.4925	0.00119862	0.00934152	Dck
-1.93516	5.93053	76.2443	2.50658e-18	6.56622e-16	Dcn
-0.564916	7.55742	26.5284	2.59689e-07	8.68066e-06	Ddah1
-0.258439	9.25866	6.61389	0.0101187	0.04662	Ddb1
-1.09812	5.17766	76.1259	2.66137e-18	6.83227e-16	Ddr2
-0.472712	3.91767	10.4833	0.00120457	0.00937081	Ddx11
-0.508655	6.77016	14.9783	0.000108757	0.00146332	Ddx21
-0.437461	5.62109	6.63864	0.009979	0.0461421	Ddx39
-0.591473	2.88755	8.51289	0.00352639	0.021483	Ddx58
0.413072	3.58416	7.56556	0.00594941	0.0316218	Degs2
-0.604043	6.39808	20.9273	4.77044e-06	0.000109755	Dek
-0.39572	6.3184	9.29471	0.00229817	0.0154866	Dennd2a
0.300218	6.04173	7.26043	0.00704904	0.035856	Dennd4b
-0.888592	1.03469	11.5386	0.000681647	0.00597652	Depdc1a
-1.35413	1.8717	36.4079	1.60053e-09	9.17161e-08	Depdc1b
0.309917	5.64883	9.29407	0.00229896	0.0154866	Dgat1
0.397997	4.27913	7.62751	0.00574847	0.0308347	Dgat2
0.379603	4.98993	11.0576	0.000883233	0.00735928	Dgkb
0.357584	6.21356	13.3716	0.000255467	0.00276957	Dgke
0.344955	4.74757	7.294	0.00691851	0.0354091	Dgki
0.289095	6.60999	6.74653	0.00939301	0.0442616	Dgkq
-0.678707	3.89613	22.8402	1.76048e-06	4.66104e-05	Dhfr
0.375501	5.82824	14.0347	0.00017947	0.00213106	Dhrs13
0.470076	3.36624	9.64641	0.00189722	0.013388	Dhtkd1
-0.299953	5.17843	6.64551	0.0099406	0.0461013	Dhx32
-0.331089	6.14167	11.8493	0.000576819	0.00523995	Dhx38
-0.435516	3.76295	7.80246	0.00521751	0.0285839	Diap2
-1.19903	2.31965	38.1091	6.68972e-10	4.14827e-08	Diap3
0.778383	1.18594	6.5657	0.0103963	0.0476056	Dio3
0.294301	7.39792	7.29043	0.0069323	0.0354433	Dip2c
0.496667	8.94311	12.6787	0.000369845	0.0036744	Disp2
0.323377	6.13201	8.7123	0.00316071	0.0197425	Dixdc1
-0.828359	5.03564	20.6554	5.49832e-06	0.000124254	Dkc1
-0.892459	2.67932	11.7966	0.000593385	0.0053601	Dkk2
-0.84538	5.03769	35.5497	2.48632e-09	1.35806e-07	Dlc1
0.661147	3.10674	8.52968	0.00349401	0.0213669	Dlgap2
-1.23988	4.14458	70.2346	5.26548e-17	1.14555e-14	Dlgap5
-1.46593	4.55214	19.8307	8.46128e-06	0.000178568	Dlk1
0.58057	4.73942	14.2028	0.000164124	0.00200031	Dlk2
-0.442319	5.83545	7.19782	0.00729922	0.0368144	Dll1
-0.502008	4.30706	9.64997	0.00189354	0.0133701	Dll3
0.293607	5.74932	7.82029	0.00516629	0.0283759	Dmd
0.713194	3.31996	15.1679	9.83632e-05	0.00135036	Dmrt3
0.340515	8.01942	9.55213	0.00199717	0.0139113	Dmxl2
-0.599549	3.37452	9.12053	0.00252756	0.0166806	Dna2
0.566235	2.09224	6.60506	0.0101689	0.0467557	Dnahc17
0.533303	4.04717	9.8235	0.00172296	0.0124247	Dnahc2
0.438017	3.29677	7.05636	0.00789842	0.0388148	Dnaja4
0.423948	7.55077	12.3455	0.000442053	0.00423132	Dnajc6
-0.255321	5.89999	6.51667	0.0106868	0.0485922	Dnajc9
0.303753	7.69713	7.67047	0.00561317	0.0302353	Dnm3
-1.54307	2.2118	44.004	3.27708e-11	2.61271e-09	Dnm3os
-2.05656	3.37535	53.1124	3.14998e-13	3.7788e-11	Dnmt3b
-3.58418	2.88018	17.4705	2.91799e-05	0.00049874	Dnmt3l
-0.632382	5.85093	17.0823	3.5795e-05	0.000592093	Dock1
0.369808	7.41174	9.78718	0.00175733	0.0126229	Dock3
-0.925097	2.43457	17.491	2.88675e-05	0.000496041	Dock5
-0.348819	5.03365	6.77062	0.00926707	0.0437968	Dock6
0.402851	4.18144	6.65081	0.00991105	0.0460269	Dok6
0.276463	6.52852	7.5783	0.00590752	0.0314382	Dopey1
0.421881	8.69137	14.8779	0.000114701	0.00151688	Dos
0.379772	7.21223	17.3333	3.13648e-05	0.000529039	Dpp10
0.313775	7.51409	9.04128	0.00263951	0.0172246	Dpp6
-2.60116	3.81703	8.1989	0.00419159	0.0243343	Dppa5a
-0.951855	2.38155	12.9871	0.000313649	0.00324415	Dsc2
-1.11105	0.968426	16.5989	4.61766e-05	0.000729056	Dscc1
-0.790124	4.10569	14.0241	0.000180479	0.00213791	Dse
-1.35834	2.23308	45.5906	1.45737e-11	1.27257e-09	Dsg2
-0.547447	3.88652	15.5219	8.15561e-05	0.00115886	Dsn1
0.662743	9.50453	19.4938	1.00929e-05	0.000207283	Dst
-1.24572	4.09371	75.7008	3.30081e-18	8.14792e-16	Dtl
-1.1555	1.33235	22.3776	2.23976e-06	5.79628e-05	Dtx3l
0.501995	7.29877	15.4245	8.58655e-05	0.00120985	Dus3l
0.514311	4.06698	7.44339	0.00636698	0.0331413	Dusp15
-0.332795	5.13561	8.35034	0.00385616	0.0229184	Dusp16
0.51762	3.73498	8.44494	0.00366061	0.0220806	Dusp26
-1.39147	2.37431	45.2005	1.77857e-11	1.52198e-09	Dusp5
-1.12003	3.34018	32.8959	9.72304e-09	4.55492e-07	Dusp9
0.297249	7.56081	6.99285	0.00818358	0.0398348	Dvl1
0.468396	10.8343	11.5481	0.00067819	0.00595669	Dync1h1
0.289112	5.90938	7.62114	0.0057688	0.0309179	Dync2h1
-0.932746	2.82236	24.8327	6.25292e-07	1.86657e-05	Dysf
0.31817	8.62908	8.90367	0.00284598	0.0182655	Dzip1
0.239288	7.35229	6.87147	0.00875824	0.0419168	Dzip3
0.607216	1.77465	7.07117	0.00783342	0.0385648	E130003G02Rik
-1.32318	2.37281	17.9845	2.22712e-05	0.000404346	E130203B14Rik
-0.846225	1.90005	8.06271	0.00451855	0.0257321	E130306D19Rik
-0.603845	3.65807	15.7328	7.29473e-05	0.00106404	E2f1
-1.10029	2.09801	12.743	0.000357343	0.00358628	E2f2
-0.342411	5.18725	9.79959	0.00174551	0.012545	E2f3
-0.40049	5.42161	11.2662	0.000789322	0.00670532	E2f4
-1.00946	3.17067	37.2523	1.03793e-09	6.19667e-08	E2f7
-0.95603	3.62785	37.9278	7.34098e-10	4.50856e-08	E2f8
-0.419128	4.90511	8.56454	0.00342775	0.0210519	Eaf1
-1.55867	2.23	27.8342	1.32171e-07	4.77902e-06	Ebf2
0.553949	6.14212	19.0348	1.28355e-05	0.000254646	Ebf4
0.399525	4.88204	11.1346	0.000847345	0.0070903	Ebp
0.445963	4.33586	8.32613	0.00390787	0.0231265	Ece2
0.629744	7.02451	15.8697	6.78555e-05	0.00100461	Ecel1
0.725919	2.14869	8.82897	0.00296485	0.0188587	Ecm2
-1.08614	4.99706	64.3554	1.03881e-15	1.85753e-13	Ect2
0.463129	7.34388	24.7367	6.57218e-07	1.94379e-05	Edil3
-0.967835	3.63669	19.7683	8.74191e-06	0.000183499	Ednra
-0.40868	7.31643	9.21662	0.00239827	0.0160251	Ednrb
-0.383707	4.67979	8.49544	0.00356037	0.0216285	Eed
-0.293677	10.7918	7.54897	0.00600443	0.0318219	Eef1a1
0.392989	8.1509	6.93572	0.0084491	0.0408331	Eef1a2
-0.796716	1.90385	7.15201	0.007488	0.0374283	Efemp1
-0.668491	4.72704	16.778	4.20183e-05	0.000676722	Efemp2
1.17824	1.77266	18.4148	1.77677e-05	0.000331975	Efhd1
0.42654	5.95538	13.7517	0.000208631	0.0023699	Efna3
-0.522603	2.86388	7.30553	0.00687426	0.0352388	Efna4
0.428372	5.86848	11.6712	0.000634735	0.00564488	Efna5
-0.477384	5.6101	7.68449	0.00556974	0.0300644	Efnb1
0.318196	7.07784	11.4835	0.000702179	0.00607766	Efnb3
0.379413	7.43351	8.61578	0.00333264	0.0205959	Efr3b
-0.710389	4.86349	36.0608	1.91259e-09	1.08629e-07	Efs
-0.990852	4.71971	44.8085	2.17278e-11	1.78781e-09	Egln3
-0.629495	7.28381	9.16831	0.00246242	0.0163685	Egr1
-0.99449	1.39669	9.23577	0.00237332	0.0158998	Egr2
0.299787	6.81191	10.4725	0.00121164	0.00940873	Ehbp1
-0.811492	3.79804	14.0046	0.000182359	0.00215342	Ehd2
-0.279917	5.08284	6.46723	0.0109882	0.049611	Eif1ad
-0.62029	3.73017	13.9014	0.00019266	0.00224002	Eif2ak2
0.513907	4.13747	14.2949	0.000156288	0.0019271	Eif2c3
-1.38853	4.02246	25.6174	4.16258e-07	1.30638e-05	Eif4ebp1
-0.335255	5.97636	11.0361	0.000893543	0.00739968	Eif4ebp2
-0.331607	8.02958	7.81916	0.00516954	0.0283816	Eif5a
-0.253473	6.54613	6.67807	0.00976061	0.0454928	Elavl1
0.300553	7.43432	9.46422	0.00209519	0.0144358	Elavl2
-0.598285	3.33648	12.4739	0.000412682	0.00400392	Elf1
-0.305527	5.45898	9.3799	0.00219377	0.0149783	Elf2
-1.58345	1.60815	46.731	8.14314e-12	7.4661e-10	Elf4
0.472374	6.52886	12.6189	0.000381869	0.00376276	Elfn2
0.45676	6.90882	21.4818	3.57197e-06	8.60221e-05	Elmod1
-0.401662	4.06499	8.55524	0.0034453	0.0211193	Elovl1
0.345138	6.05611	9.41605	0.00215094	0.0147389	Elovl2
0.290942	7.13369	9.90486	0.00164843	0.0119611	Elovl4
-1.38874	2.4875	45.7079	1.37269e-11	1.2236e-09	Eme1
-0.304484	4.98668	6.95978	0.00833625	0.0404263	Emg1
-0.957223	4.50394	27.1066	1.92542e-07	6.67883e-06	Emilin1
0.395154	6.09363	15.1218	0.000100793	0.00137373	Eml5
0.416546	5.59605	7.27368	0.00699724	0.0356956	Eml6
-1.629	4.98207	93.5029	4.05614e-22	2.16936e-19	Emp1
0.330937	5.6453	7.53776	0.00604191	0.0318497	Enho
0.442727	7.78533	10.0886	0.00149189	0.0110375	Eno2
-0.613613	4.2301	12.7469	0.000356601	0.00358164	Enpp2
-1.85398	2.24428	37.5561	8.88191e-10	5.37774e-08	Enpp3
0.325028	7.62562	11.5722	0.000669462	0.00589789	Enpp5
0.270658	6.20612	7.22795	0.00717773	0.0363015	Entpd4
0.245777	6.44564	7.23079	0.00716635	0.0362583	Entpd6
0.416329	9.20763	12.5492	0.000396366	0.00387196	Epb4.1l1
-0.553992	6.69527	19.4369	1.03981e-05	0.000212531	Epb4.1l2
0.451888	5.85852	11.8146	0.000587694	0.00532743	Epb4.9
-1.54933	2.14212	25.0549	5.57211e-07	1.68291e-05	Epcam
0.854928	6.97119	25.857	3.6767e-07	1.16817e-05	Epha10
-0.896347	4.26823	17.4395	2.96592e-05	0.000503152	Epha2
0.649314	7.8238	20.9328	4.75672e-06	0.000109755	Epha5
0.648565	3.61046	10.4769	0.00120879	0.00939229	Epha6
0.437255	5.81194	15.4885	8.30072e-05	0.00117603	Epha7
0.266055	7.02362	8.33161	0.00389612	0.0230858	Ephb1
-0.649837	4.56781	8.38767	0.00377774	0.0226171	Ephb4
0.462229	6.58485	13.3384	0.000260023	0.00281184	Ephb6
0.263923	8.81388	7.01679	0.00807487	0.0394553	Epm2aip1
0.367019	7.92334	15.6984	7.42859e-05	0.00107521	Eps15
-0.589334	5.61443	13.7345	0.000210551	0.00238538	Eps8
-1.12678	1.68732	9.27063	0.00232857	0.0156736	Eps8l2
-0.601117	3.76677	12.3597	0.00043869	0.00421484	Erap1
-0.253406	6.66023	7.11335	0.00765122	0.037934	Erbb2ip
-1.49327	2.32404	21.7271	3.14327e-06	7.72932e-05	Erbb3
0.488115	5.19935	17.4474	2.95371e-05	0.000502404	Erbb4
0.277041	7.18161	7.44169	0.00637302	0.0331459	Erc2
-1.13467	3.23633	42.4012	7.43442e-11	5.45304e-09	Ercc6l
-0.660204	5.24965	27.6907	1.42347e-07	5.07151e-06	Erf
-1.02304	2.94162	33.448	7.31946e-09	3.58598e-07	Esco2
-1.02033	4.76422	64.1932	1.12799e-15	1.98341e-13	Espl1
0.570831	5.62833	21.573	3.40607e-06	8.26472e-05	Esrrg
-0.347459	7.16426	8.60466	0.00335305	0.0207021	Etf1
-0.507875	4.93921	9.09417	0.00256426	0.0168534	Etl4
0.261972	8.73129	7.1577	0.00746427	0.0373388	Etnk1
-1.04928	4.40479	57.5851	3.23668e-14	4.77541e-12	Ets1
-0.326654	6.75921	8.68929	0.00320085	0.0199289	Etv5
-0.288804	5.03867	7.07084	0.00783484	0.0385648	Etv6
-0.534487	3.7211	7.48991	0.00620456	0.032503	Evc
-0.514766	3.09772	7.90269	0.00493614	0.0275121	Evc2
0.332806	5.91197	9.66313	0.00188003	0.0132992	Exd2
-1.14846	3.55279	54.8946	1.27169e-13	1.65502e-11	Exo1
0.576144	3.10263	9.11233	0.00253893	0.0167298	Eya1
1.10216	2.72716	16.0157	6.28208e-05	0.000950905	Eya4
-1.19114	5.47189	47.9479	4.37687e-12	4.25617e-10	Ezh2
-0.600108	7.47583	12.004	0.000530857	0.00491282	Ezr
-0.429267	3.64563	6.68453	0.00972534	0.0454388	F11r
-0.739679	3.8261	18.0577	2.14311e-05	0.000390198	F3
-0.900802	3.17774	18.4359	1.75716e-05	0.000329751	F630043A04Rik
0.406734	4.3066	9.49138	0.0020644	0.0142704	F8a
0.371753	4.95794	11.4981	0.000696657	0.00605846	Faah
0.373186	5.48842	8.83224	0.00295955	0.0188417	Faim2
0.278932	6.03075	7.48807	0.00621092	0.0325136	Fam100a
-0.328705	5.5426	9.3826	0.00219055	0.0149643	Fam102a
-0.523898	2.26706	6.78113	0.00921266	0.0435718	Fam113b
-0.972549	3.62352	20.1323	7.22661e-06	0.000155328	Fam114a1
0.615213	7.28268	15.8065	7.01608e-05	0.00103397	Fam116b
-0.809459	3.34048	23.0011	1.61912e-06	4.33883e-05	Fam117a
-0.346859	7.51585	9.73616	0.00180678	0.0128571	Fam120a
-0.362895	4.03164	6.65404	0.00989312	0.0459769	Fam122b
0.488766	6.0057	10.3565	0.00129016	0.00988688	Fam123c
0.653696	3.41682	11.9908	0.00053464	0.00494071	Fam129c
0.466504	4.44151	7.84231	0.00510374	0.028186	Fam131c
0.327829	8.14821	10.9147	0.000954035	0.00779007	Fam134a
0.479077	5.80516	21.4766	3.58166e-06	8.6094e-05	Fam134b
0.672846	3.96992	9.96841	0.00159249	0.0116011	Fam135b
0.427034	3.86962	8.2829	0.00400202	0.0234888	Fam13a
0.679418	2.26832	7.28707	0.00694526	0.0354894	Fam158a
0.422464	4.23622	8.31056	0.00394152	0.02324	Fam161b
0.251125	7.01953	7.79615	0.00523576	0.0286472	Fam171a1
0.512098	8.49519	22.3355	2.28936e-06	5.87723e-05	Fam171a2
0.269391	7.3441	8.52347	0.00350595	0.0214195	Fam171b
-1.04147	2.19831	22.9	1.70652e-06	4.53517e-05	Fam176b
0.29816	5.13369	7.5232	0.00609093	0.0320686	Fam184a
0.318566	5.60128	7.51742	0.00611052	0.0321453	Fam189a1
0.269556	5.38854	6.71668	0.00955152	0.0448768	Fam18a
-0.657977	5.6158	26.2226	3.04245e-07	9.91189e-06	Fam198b
0.882195	3.10332	21.8032	3.02089e-06	7.50021e-05	Fam19a1
0.336309	6.11678	9.66268	0.00188049	0.0132992	Fam19a2
-0.946673	1.06	13.5346	0.000234206	0.00257606	Fam19a4
0.335398	6.65171	11.8846	0.000566001	0.00517463	Fam20c
-0.661581	5.17025	35.3703	2.72615e-09	1.47649e-07	Fam38a
0.443657	3.30899	6.81074	0.00906114	0.0430773	Fam40b
-0.450945	4.01296	11.5245	0.00068684	0.00599339	Fam53a
-0.879254	1.75685	17.4938	2.88252e-05	0.000495979	Fam54a
0.32486	6.97405	10.0049	0.00156125	0.0114124	Fam57b
0.229264	6.57462	6.52859	0.0106154	0.0483703	Fam5b
0.475536	4.4532	14.1302	0.000170585	0.00204681	Fam5c
-1.36692	2.83152	31.9812	1.55669e-08	6.89023e-07	Fam60a
-0.633412	4.07587	14.8836	0.000114354	0.0015148	Fam64a
0.439389	5.84482	19.909	8.12178e-06	0.000173463	Fam69a
0.420334	6.25546	19.4733	1.02016e-05	0.000208848	Fam69b
-0.95349	0.937532	13.1156	0.000292845	0.00307608	Fam72a
0.447791	3.168	7.08235	0.00778468	0.038432	Fam82b
-0.812686	3.66565	27.701	1.41592e-07	5.0626e-06	Fam83d
-0.697463	3.50396	19.762	8.77096e-06	0.000183661	Fanca
-1.33239	3.82983	51.5368	7.02676e-13	7.60382e-11	Fancd2
-0.939791	3.58106	38.7723	4.76239e-10	3.0565e-08	Fanci
-1.62569	2.30986	33.8567	5.93237e-09	3.03378e-07	Fap
0.63071	7.66149	21.0603	4.45053e-06	0.000104628	Fat3
0.406684	4.89255	6.78762	0.00917922	0.0434904	Fbll1
-1.25601	5.84289	25.5371	4.33962e-07	1.35531e-05	Fbln1
-0.713165	6.37051	29.6568	5.15722e-08	2.06224e-06	Fbn1
-0.727541	6.07018	19.8064	8.5694e-06	0.000180323	Fbn2
0.661572	5.12969	20.4538	6.1088e-06	0.000135662	Fbxl2
-0.659641	4.75807	15.752	7.22133e-05	0.0010583	Fbxl7
0.321113	6.05247	8.25815	0.00405695	0.0237352	Fbxo25
-0.540364	3.43055	11.863	0.0005726	0.00521269	Fbxo32
0.444755	7.16581	12.0603	0.00051506	0.0047908	Fbxo41
-0.66819	3.6571	12.7212	0.00036154	0.00361991	Fbxo5
0.451917	6.70156	12.542	0.000397914	0.00388117	Fcho1
0.404866	5.08126	10.8548	0.000985413	0.00798029	Fchsd1
0.49229	5.59881	14.6851	0.000127047	0.00163078	Fdps
-0.608897	4.67943	18.7729	1.47248e-05	0.000285078	Fen1
-0.449193	6.60358	14.196	0.000164718	0.00200229	Fermt2
-0.66697	2.19588	10.6314	0.00111184	0.0087933	Fgd3
0.484853	4.15173	13.0202	0.000308145	0.00319533	Fgd6
0.309384	5.92094	9.26253	0.0023389	0.0157184	Fgf12
-0.976313	5.07718	25.9142	3.56927e-07	1.13968e-05	Fgfbp3
-0.380825	7.68842	10.6837	0.00108084	0.00860112	Fgfr1
-0.95049	5.32659	19.8387	8.42578e-06	0.000178177	Fgfr2
0.326438	7.82366	9.35966	0.00221814	0.0150725	Fhl1
0.570542	4.31627	10.4074	0.00125512	0.00967615	Fibcd1
-0.655668	2.04161	7.4131	0.00647507	0.0335407	Fibin
-1.02054	4.16001	53.9656	2.04033e-13	2.56762e-11	Fignl1
-0.621738	2.88351	11.811	0.000588831	0.0053302	Filip1l
-0.334647	6.43972	9.37725	0.00219695	0.0149841	Fip1l1
-0.614609	4.68366	7.54081	0.00603168	0.0318219	Fkbp10
-0.233484	7.34968	6.50805	0.0107387	0.0487938	Fkbp1a
-0.394195	4.89732	11.1383	0.000845629	0.00708293	Fkbp5
-0.928639	1.78182	12.0509	0.000517674	0.00480815	Fkbp7
-0.675604	6.89466	27.5769	1.50968e-07	5.33836e-06	Fkbp9
-0.392048	9.56477	12.5846	0.000388936	0.00381681	Flna
-0.712588	7.62	22.552	2.04527e-06	5.32517e-05	Flnb
-0.55513	6.63376	7.22005	0.00720937	0.0364472	Flnc
0.40885	4.48851	7.86684	0.00503496	0.0279415	Flrt1
0.629072	2.90726	8.54767	0.00345966	0.0211972	Flywch2
0.470394	5.28536	8.87991	0.00288325	0.0184586	Fmnl1
-2.14553	1.87108	53.0919	3.18303e-13	3.78309e-11	Fmod
-0.728383	8.84127	54.8872	1.27646e-13	1.65502e-11	Fn1
0.58022	2.71403	9.12426	0.00252242	0.016673	Fn3k
0.260293	8.77307	7.16273	0.00744337	0.0372633	Fnbp1l
1.16201	2.58122	8.36733	0.00382027	0.0228156	Fndc3c1
0.547468	4.97317	13.6295	0.000222654	0.00248953	Fndc5
0.68455	1.39245	8.25356	0.00406721	0.0237735	Fndc8
-0.70156	3.79686	22.345	2.2781e-06	5.86005e-05	Fosl2
0.555984	2.61961	6.59705	0.0102148	0.0469449	Foxl2os
-0.950045	5.35757	43.3746	4.52013e-11	3.47428e-09	Foxm1
-0.39757	4.01584	8.1873	0.00421847	0.0244572	Foxn2
-0.418243	3.60526	7.1325	0.00756991	0.0376764	Foxo1
-0.595625	4.58786	13.2159	0.000277585	0.00295937	Foxo4
0.538418	3.65088	12.3691	0.000436505	0.00420076	Foxp2
-0.504851	4.46058	12.087	0.000507737	0.00473665	Foxp4
0.417855	5.49164	10.6555	0.00109746	0.0086957	Fras1
-1.12352	2.0662	10.8229	0.00100252	0.00807296	Frem1
-0.509351	4.38796	8.62131	0.00332253	0.0205433	Frem2
0.415638	5.16153	11.2881	0.000780064	0.00664868	Frmd5
-0.633826	3.65088	15.5205	8.1615e-05	0.00115886	Frmd6
-0.58281	5.25186	25.204	5.15741e-07	1.5762e-05	Frmd8
0.565996	2.78533	9.55633	0.00199261	0.0139082	Frmpd3
0.351342	7.4851	6.70172	0.00963198	0.0451843	Fry
0.462786	7.11988	13.934	0.000189343	0.0022155	Fsd1
-0.839128	8.03505	43.4483	4.35302e-11	3.36599e-09	Fstl1
0.331794	7.23641	11.4349	0.00072077	0.0062051	Fstl5
-0.347474	6.11797	6.64091	0.00996628	0.0461279	Ftsj3
-0.296578	6.28659	8.71386	0.00315799	0.0197425	Fubp3
0.325256	4.8908	7.8424	0.00510349	0.028186	Fuca2
-0.441507	3.76949	7.84696	0.00509064	0.0281531	Fut10
0.291343	6.89311	7.61106	0.00580115	0.0310394	Fut9
0.525983	7.98126	28.135	1.1314e-07	4.1852e-06	Fxyd6
0.477077	4.85592	8.97285	0.00274021	0.0177526	Fxyd7
-0.533753	4.80445	7.83032	0.0051377	0.0282915	Fzd2
-0.654931	2.26435	6.68775	0.00970777	0.0453962	Fzd5
-0.843209	4.25753	31.474	2.02127e-08	8.79491e-07	Fzd7
0.509085	4.73105	8.12192	0.00437333	0.0251168	Fzd9
-0.876144	1.10136	13.567	0.000230195	0.00254885	G0s2
-0.777624	6.26141	51.5488	6.98408e-13	7.60382e-11	Gab1
0.418063	9.43332	15.7517	7.22246e-05	0.0010583	Gabbr1
-0.361448	5.67186	11.2788	0.00078398	0.00667151	Gabpa
-0.735028	4.91333	35.6032	2.41893e-09	1.33259e-07	Gabpb2
0.638749	4.01104	18.5923	1.61873e-05	0.000309424	Gabra1
0.4292	4.39781	10.2985	0.00133138	0.0101182	Gabra2
0.289185	7.11519	8.6467	0.00327654	0.0202981	Gabra3
0.63543	4.213	22.8394	1.76114e-06	4.66104e-05	Gabra4
0.304777	6.49592	10.4328	0.00123797	0.00956112	Gabrb2
0.309752	8.18736	10.9633	0.000929356	0.0076225	Gabrb3
0.448254	4.35766	9.51403	0.00203906	0.0141478	Gabrg1
0.555762	5.2686	17.4773	2.90765e-05	0.000497635	Gabrg2
0.626407	7.57377	20.9933	4.60891e-06	0.000107368	Gad1
0.371105	6.14517	13.7747	0.000206093	0.00234939	Gad2
-0.653885	2.58922	10.5966	0.00113297	0.00890554	Gadd45a
-0.623427	2.19973	6.64143	0.0099634	0.0461279	Gadd45b
-0.619732	4.35823	14.3843	0.000149039	0.00186093	Gadd45g
-0.893059	1.04571	13.6742	0.000217421	0.00244593	Galm
-0.495406	5.92775	16.6023	4.60948e-05	0.000728661	Galnt10
0.441219	5.91199	19.0103	1.30014e-05	0.000256353	Galnt13
0.661012	5.09112	27.8027	1.3434e-07	4.8438e-06	Galnt9
0.362327	4.55907	7.02136	0.00805429	0.0393997	Galntl6
0.610939	2.44709	8.44868	0.00365309	0.0220616	Galr2
0.37986	9.38514	7.85276	0.00507433	0.0280993	Gap43
0.336673	5.87334	8.66668	0.00324082	0.0201156	Garnl3
-0.416963	6.28438	8.91109	0.00283444	0.0182097	Gart
-0.672587	6.00703	8.49803	0.0035553	0.0216181	Gas1
-0.666003	3.83364	10.9955	0.000913326	0.00752468	Gas2l3
-1.11156	1.76791	12.3743	0.000435279	0.00419463	Gata2
-0.528857	6.28469	26.4512	2.70282e-07	8.96471e-06	Gatad2a
-1.07556	2.12275	16.2846	5.45045e-05	0.000842915	Gatsl3
0.458452	3.26677	7.27309	0.00699951	0.0356956	Gca
0.264172	6.52008	7.72263	0.00545329	0.0295465	Gcfc1
0.340551	6.62721	7.80769	0.00520245	0.0285379	Gdap1l1
-1.17196	3.56311	19.8476	8.3868e-06	0.000177939	Gdf10
-0.492609	2.46826	6.69964	0.00964326	0.045192	Gemin6
-0.6645	2.51491	9.4392	0.00212396	0.0146026	Gen1
0.591577	8.51203	12.6604	0.000373478	0.0037019	Gfap
0.519191	6.55155	17.9652	2.24984e-05	0.00040732	Ggt7
-0.46916	4.48772	8.93978	0.00279026	0.018025	Ghr
-0.514117	2.47019	7.36754	0.00664117	0.0342216	Gins1
-0.602043	3.32574	8.93883	0.00279171	0.0180253	Gins2
-0.454034	2.69762	6.90695	0.00858615	0.0413398	Gins3
-0.413505	3.95857	7.31061	0.00685488	0.0351752	Gins4
-0.570459	6.42797	15.5391	8.0818e-05	0.00115339	Gja1
0.472231	5.70805	16.5797	4.66468e-05	0.000734673	Gjd2
-0.487634	4.99109	11.045	0.000889288	0.00737873	Gldc
-2.55763	2.72391	102.907	3.5123e-24	2.50466e-21	Gli1
-0.818161	4.08665	10.742	0.00104731	0.00837066	Gli2
-0.669431	5.47815	13.0334	0.000305976	0.00318533	Gli3
-0.430591	4.69964	7.98048	0.00472845	0.0266713	Glipr2
-0.329642	5.67614	9.0377	0.00264469	0.0172321	Glis2
-0.626467	3.34226	9.07571	0.00259028	0.0169723	Glis3
0.614308	3.82404	9.60639	0.00193901	0.0136155	Glra1
0.51929	6.13366	24.1407	8.95461e-07	2.52618e-05	Glra2
0.81889	2.35936	14.0217	0.000180713	0.00213791	Glra3
0.36647	6.82646	15.6544	7.60349e-05	0.00109538	Glrb
0.360465	7.71357	15.0551	0.000104419	0.00141683	Gls
-0.405837	4.64056	7.54612	0.00601394	0.0318219	Gltp
-0.532613	2.96198	8.15321	0.00429849	0.0247712	Glyctk
0.7596	1.66103	12.6934	0.000366957	0.00365136	Gm10560
-1.22296	2.15024	15.8537	6.84316e-05	0.00101197	Gm12824
-0.564718	1.90866	6.85597	0.00883457	0.0422349	Gm13251
0.488515	3.37343	6.4561	0.0110572	0.0498379	Gm15612
0.522315	9.06919	12.1572	0.000488996	0.00458491	Gm15800
-0.310114	5.69887	9.7379	0.00180507	0.0128571	Gm16515
0.617454	5.16934	20.5962	5.67086e-06	0.000127035	Gm1673
-0.849733	1.52377	13.5289	0.000234916	0.00258166	Gm2027
0.638272	1.87611	9.37342	0.00220155	0.0149979	Gm2061
0.630626	2.52677	9.26593	0.00233456	0.0156975	Gm4980
0.584851	1.88366	6.49027	0.0108466	0.0491102	Gm5126
1.07603	4.05302	24.1725	8.80832e-07	2.49588e-05	Gm514
0.694497	4.38268	18.5241	1.67769e-05	0.000318562	Gm5151
-0.356291	5.01747	7.65805	0.00565196	0.0304059	Gm5424
0.489342	6.38766	17.0006	3.73674e-05	0.000611796	Gm5567
-0.471409	5.90469	17.9847	2.22684e-05	0.000404346	Gm6548
0.481663	6.36138	13.3054	0.000264649	0.00285225	Gm996
0.358262	4.96198	6.65409	0.00989287	0.0459769	Gmip
-1.0115	3.25137	35.2004	2.97458e-09	1.5843e-07	Gmnn
-0.575445	4.78557	14.3519	0.000151628	0.0018823	Gmpr
-0.25197	7.13099	6.63983	0.00997233	0.0461279	Gnai3
0.368901	5.99819	8.95836	0.00276203	0.0178787	Gnaz
-0.41513	5.45178	8.56154	0.0034334	0.0210766	Gnl3
0.268862	5.91692	7.24277	0.0071187	0.0360456	Gnptg
0.295429	5.64335	7.45292	0.00633337	0.0330065	Golga7b
-0.518512	6.00888	12.3072	0.000451223	0.00430945	Golm1
0.275017	6.98428	7.95432	0.00479726	0.0269605	Got1
0.352531	7.58685	10.7956	0.00101744	0.00817774	Gpc2
-1.01712	5.41253	28.7973	8.03634e-08	3.06096e-06	Gpc3
-0.947643	6.59267	95.8258	1.25449e-22	7.00113e-20	Gpc4
0.36679	4.78266	7.43736	0.00638835	0.0332122	Gpc5
-0.312666	5.34376	8.04831	0.0045546	0.02588	Gpc6
-0.530145	3.03665	8.76172	0.00307619	0.0193749	Gpd1
0.306166	10.4043	9.73671	0.00180624	0.0128571	Gpm6a
0.548618	2.7953	8.26094	0.00405071	0.0237095	Gpr101
-0.893043	4.40069	19.8428	8.40785e-06	0.000178091	Gpr124
-0.802755	4.95398	41.641	1.09667e-10	7.77728e-09	Gpr126
0.330382	5.6867	10.2459	0.00136988	0.0103376	Gpr137c
0.417794	4.97501	12.9039	0.000327894	0.00334833	Gpr155
0.522995	5.6207	11.439	0.000719196	0.00619986	Gpr158
0.478419	7.11558	17.545	2.80588e-05	0.000484741	Gpr162
-2.0203	3.96242	176.84	2.37313e-40	1.52307e-36	Gpr17
0.403191	3.54094	7.19168	0.00732424	0.0369261	Gpr176
0.403602	4.49498	8.92908	0.00280665	0.0180756	Gpr22
0.483706	4.58364	10.1876	0.00141391	0.0106072	Gpr27
0.535392	2.32132	8.01896	0.00462902	0.0262563	Gpr37
0.447412	4.11034	8.64418	0.00328107	0.0203164	Gpr61
0.546157	2.67244	6.74398	0.00940644	0.0443087	Gpr75
0.351829	10.299	9.48486	0.00207175	0.0143127	Gprasp1
0.430108	8.75877	14.6246	0.000131188	0.00167097	Gprasp2
-0.846673	2.15742	16.8747	3.99306e-05	0.000648172	Gprc5c
0.556305	2.39858	7.95927	0.00478418	0.0269341	Gprin3
-0.521764	4.93937	18.358	1.83046e-05	0.000340518	Gpsm2
0.278956	7.83002	8.10911	0.00440433	0.0252496	Gramd1a
-0.828471	2.17136	17.463	2.92958e-05	0.000500054	Grasp
0.657563	1.59679	7.86252	0.005047	0.0279962	Grem1
0.631136	3.80328	14.1404	0.000169662	0.00204295	Grem2
0.381745	7.2751	12.3165	0.000448976	0.00429118	Gria1
0.435973	8.36921	17.8545	2.38457e-05	0.000426894	Gria2
0.451637	7.73334	17.6644	2.63509e-05	0.000460296	Gria4
0.304661	5.25842	7.84895	0.00508501	0.0281413	Grid2
0.383464	5.31217	11.1299	0.000849472	0.00709885	Grik1
0.239126	7.71499	6.45976	0.0110344	0.0497674	Grik3
0.451574	7.94194	11.7947	0.000593999	0.00536187	Grin1
0.854601	5.87292	9.59161	0.00195469	0.0137031	Grin2b
0.515445	5.30749	9.61904	0.0019257	0.0135369	Grin2d
0.437947	5.43266	12.1977	0.000478484	0.0045061	Grin3a
0.251912	8.28625	6.90753	0.00858334	0.0413398	Grina
0.580977	3.72212	10.4431	0.00123111	0.0095253	Grm1
0.849931	2.16131	11.6667	0.000636295	0.00564567	Grm2
0.633754	5.80636	10.0112	0.00155589	0.0113862	Grm3
0.436356	5.23852	12.1798	0.000483095	0.00453953	Grm4
0.464409	7.80483	9.34421	0.00223691	0.0151715	Grm5
0.488704	6.50561	19.3277	1.10099e-05	0.000223613	Grm7
0.666151	1.99773	8.11693	0.00438538	0.0251698	Grp
0.509566	5.15762	10.458	0.00122117	0.00945411	Gsg1l
-0.984328	1.95276	18.6351	1.58283e-05	0.000303695	Gsg2
-0.596092	5.78957	15.891	6.7097e-05	0.000996748	Gsn
-1.22587	2.66761	28.9578	7.39732e-08	2.85141e-06	Gsx1
-0.471174	4.68636	15.3112	9.1176e-05	0.00127072	Gtf2e2
-0.335528	4.6867	8.72588	0.00313725	0.0196681	Gtf2h3
-0.281766	6.73063	8.8202	0.00297913	0.018912	Gtf3c2
-0.840179	4.91967	44.9237	2.0486e-11	1.71868e-09	Gtse1
0.40104	4.64807	8.87519	0.00289073	0.018488	Gucy1b3
0.283296	6.23701	7.13762	0.00754833	0.0376273	Guk1
-0.91385	3.59879	25.3302	4.83092e-07	1.48704e-05	Gulp1
-0.713193	3.20627	20.6427	5.53467e-06	0.000124856	Gxylt2
0.248929	6.7242	7.5871	0.00587875	0.0313241	H13
-1.25489	7.84871	54.7573	1.36372e-13	1.75047e-11	H19
-0.395608	5.49416	9.13782	0.00250379	0.016592	H2afv
-0.382981	6.03176	10.3894	0.00126739	0.0097531	H2afx
0.567252	5.74482	21.6852	3.21257e-06	7.86958e-05	H2-D1
0.381523	5.83919	10.8901	0.000966815	0.00785446	H2-K1
0.490929	4.03672	7.39764	0.00653096	0.0337486	H2-T24
-0.526872	5.33685	15.1258	0.000100577	0.00137373	Hadh
0.308498	4.77304	7.15353	0.00748166	0.0374112	Hagh
0.446894	9.61723	14.521	0.000138605	0.00175284	Hap1
0.39846	3.89384	8.16665	0.00426677	0.0246482	Hapln4
-1.03083	1.91202	6.55928	0.0104339	0.0476955	Has2
-0.566161	5.2355	10.6128	0.00112307	0.00886028	Hat1
-0.596718	3.49635	12.3534	0.000440178	0.00422282	Haus4
-0.591609	4.04314	11.107	0.000860042	0.00717783	Haus6
0.323189	5.33807	8.45304	0.00364433	0.0220412	Hcfc1r1
0.523378	6.45065	21.6643	3.24778e-06	7.94067e-05	Hcn2
0.323094	6.65514	9.32103	0.00226539	0.0153368	Hcn3
0.459043	5.81344	14.8578	0.000115925	0.00152774	Hcn4
0.405796	6.64785	13.3917	0.000252743	0.00274468	Hdac11
-0.415765	7.42198	14.2014	0.00016425	0.00200031	Hdgf
-0.421813	3.75489	7.98111	0.00472678	0.0266713	Heatr2
0.473719	6.8986	10.5837	0.00114091	0.008957	Hecw1
0.381543	5.85309	14.6229	0.000131306	0.00167097	Hecw2
-0.815961	4.46898	34.1585	5.08022e-09	2.61886e-07	Heg1
-0.46394	3.08364	8.31669	0.00392825	0.023215	Helb
-1.05186	4.4737	33.5147	7.0727e-09	3.49174e-07	Hells
0.378103	4.01207	6.85154	0.00885651	0.0422976	Hemk1
0.374258	8.4971	9.07725	0.00258808	0.0169723	Herc1
0.545627	9.16835	13.6895	0.000215655	0.00243246	Herc2
0.299922	6.24721	8.45161	0.0036472	0.0220412	Herpud1
0.413027	5.75788	8.43933	0.00367191	0.022128	Hexdc
0.477956	3.39827	7.90306	0.00493511	0.0275121	Hhipl1
-1.20047	4.18173	38.1291	6.62164e-10	4.12599e-08	Hic1
0.810519	2.70376	8.72953	0.00313096	0.0196524	Hif3a
0.38298	7.25825	14.5771	0.000134539	0.00170816	Hint1
-0.459603	5.04081	12.7147	0.000362797	0.00362684	Hirip3
-0.957576	4.78589	28.233	1.07553e-07	4.0016e-06	Hk2
-0.375373	4.394	7.54806	0.00600746	0.0318219	Hmg20b
-0.791994	4.37218	24.3073	8.21273e-07	2.34785e-05	Hmga2
-0.295923	5.50512	7.80437	0.005212	0.0285781	Hmgb1
-1.40214	4.66819	110.141	9.12644e-26	1.17147e-22	Hmgb2
0.562584	2.2453	7.91453	0.00490394	0.027392	Hmgcll1
0.394471	9.79976	14.0359	0.000179353	0.00213106	Hmgcr
-0.417791	6.55737	20.445	6.13689e-06	0.000135896	Hmgn1
-0.405867	5.68085	16.9054	3.92898e-05	0.000640005	Hmgn2
-0.726677	4.17378	21.8408	2.96238e-06	7.39788e-05	Hmgn5
-1.24027	4.65789	96.1802	1.04891e-22	6.41133e-20	Hmmr
-0.442616	4.38634	10.0219	0.00154686	0.0113525	Hmox1
-0.455819	6.45249	12.5931	0.000387176	0.00380244	Hn1l
-0.425285	8.42716	19.1337	1.21877e-05	0.000244058	Hnrnpab
-0.295724	7.30544	8.0391	0.00457783	0.025989	Hnrnpc
-0.586683	6.34671	34.1955	4.98429e-09	2.57977e-07	Hnrnpf
0.27595	5.85192	7.54315	0.00602385	0.0318219	Homer2
0.379387	6.15908	13.4999	0.000238573	0.00261067	Hook1
0.419793	6.74619	12.0743	0.000511208	0.00476187	Hoxc4
0.486228	6.72637	18.8818	1.39074e-05	0.000272128	Hoxc5
0.351672	5.32676	6.68567	0.00971907	0.0454312	Hoxc6
0.411066	5.58154	13.8065	0.000202636	0.00231991	Hpcal4
0.291893	5.57867	8.43616	0.00367831	0.0221562	Hps4
0.540609	2.4752	7.926	0.00487294	0.0272545	Hrh3
0.432564	4.1795	8.67276	0.00323001	0.020068	Hs3st2
0.399829	4.5114	6.47154	0.0109615	0.0495421	Hs3st4
0.417716	5.61346	15.7494	7.23123e-05	0.00105838	Hs3st5
0.601752	5.29557	20.299	6.62343e-06	0.000144099	Hs6st3
0.383123	6.38488	14.356	0.000151294	0.00188179	Hsd17b7
0.343714	7.05968	8.58404	0.00339122	0.0208976	Hspa12a
-0.899066	1.55958	10.5612	0.00115483	0.00905523	Hspa12b
0.645918	4.52143	14.8552	0.000116086	0.00152829	Hspa1a
-0.993193	2.13787	19.4803	1.01641e-05	0.000208412	Hspb1
-0.941502	2.28553	7.12363	0.00760744	0.0377899	Hspb8
-0.578132	3.27091	8.07545	0.0044869	0.0255917	Hspbap1
-0.963472	8.19444	40.8718	1.62551e-10	1.12784e-08	Hspg2
0.763471	3.93115	25.151	5.30119e-07	1.61247e-05	Htr1a
0.511179	5.95414	21.7923	3.03815e-06	7.52852e-05	Htr2c
-1.29286	3.6667	33.1506	8.52902e-09	4.10032e-07	Htra1
-0.38604	4.9971	9.56902	0.00197889	0.0138274	Hus1
-0.418987	3.01442	6.70943	0.00959043	0.045042	Hyls1
0.461855	3.84466	7.7778	0.00528922	0.0288781	Icam5
-1.17425	0.894572	20.679	5.43083e-06	0.000122945	Icosl
-1.19817	2.85971	14.1298	0.000170621	0.00204681	Id1
-1.32359	3.97271	52.1884	5.04235e-13	5.67751e-11	Id3
-0.309032	6.49771	6.73512	0.00945327	0.0444803	Idh2
-0.448243	4.7203	13.0252	0.000307327	0.00319163	Ier5
-0.457131	3.51168	8.66149	0.00325005	0.0201632	Ifi30
-0.41893	4.64578	7.95558	0.00479394	0.0269545	Ifitm2
-1.43324	3.76385	65.0511	7.29821e-16	1.35543e-13	Ifitm3
0.29763	4.77322	6.91054	0.00856889	0.0412877	Ift88
-2.26893	4.51285	36.9569	1.20771e-09	7.11106e-08	Igf1
0.252675	6.93785	6.79714	0.00913038	0.0433423	Igf1r
-1.87272	6.86164	24.5538	7.22636e-07	2.08944e-05	Igf2
-0.852404	4.96922	37.2815	1.02251e-09	6.13315e-08	Igf2bp1
-0.460327	5.15279	15.2024	9.65816e-05	0.0013316	Igf2bp2
-0.492585	7.85025	10.1411	0.00145001	0.0107773	Igfbp2
-1.00229	5.95221	55.3601	1.00353e-13	1.35592e-11	Igfbp3
-0.413067	9.52415	9.03489	0.00264875	0.0172498	Igfbp5
-1.03945	3.4386	33.6639	6.55065e-09	3.25908e-07	Igfbp7
-1.05158	5.13019	20.7035	5.36193e-06	0.000121788	Igfbpl1
0.262671	7.61095	6.5241	0.0106422	0.048441	Iglon5
0.383353	4.48273	9.63201	0.00191215	0.0134546	Igsf1
0.491622	3.06227	8.01197	0.00464692	0.0263209	Il18bp
0.594508	2.053	8.39468	0.00376321	0.0225406	Il1rapl1
0.599482	1.46366	6.64747	0.00992969	0.0460801	Il1rapl2
0.33114	5.7429	9.13532	0.00250722	0.0166013	Ilvbl
0.27341	8.17435	7.20323	0.00727724	0.036718	Impact
0.340539	8.43996	6.97167	0.00828102	0.0402176	Ina
-0.692498	5.43334	36.5329	1.50112e-09	8.67944e-08	Incenp
-0.671756	3.42067	8.78977	0.00302924	0.0191261	Inf2
0.36825	4.56858	6.67407	0.00978255	0.0455785	Inha
0.359174	7.01034	9.57764	0.00196962	0.0137927	Inpp4a
0.284092	9.68553	8.82056	0.00297855	0.018912	Inpp5f
-0.365639	6.43955	10.6708	0.00108843	0.00864545	Inppl1
0.25733	7.63476	6.90501	0.00859548	0.0413692	Insig1
0.256477	8.279	6.81672	0.00903081	0.042949	Ip6k1
-0.447134	7.91855	14.7143	0.000125092	0.00161863	Ipo5
0.537639	4.15531	11.9696	0.000540769	0.00498299	Ipw
-0.440064	6.12845	17.7396	2.53303e-05	0.000447235	Iqgap1
-0.668862	4.23543	15.8195	6.96823e-05	0.00102809	Iqgap2
-1.02513	4.26164	49.1618	2.35699e-12	2.43064e-10	Iqgap3
0.507218	7.45713	14.7414	0.00012331	0.00159926	Iqsec3
-0.76156	2.14598	14.9846	0.000108393	0.00146302	Irf1
-0.475961	4.7684	15.9913	6.36359e-05	0.000958721	Isg20l2
-1.49159	4.49853	30.8536	2.7824e-08	1.18261e-06	Islr
0.860575	5.46248	24.6169	6.99358e-07	2.04022e-05	Islr2
-0.939546	3.64973	32.2285	1.37067e-08	6.21466e-07	Itga1
0.260534	7.05418	7.73835	0.00540602	0.0293896	Itga3
-1.04344	2.21317	10.6737	0.00108668	0.00863696	Itga4
-0.588361	4.77279	8.32161	0.00391763	0.0231736	Itga5
-0.733092	5.97556	14.1506	0.000168748	0.00203616	Itga6
-0.685216	3.44046	11.8653	0.000571903	0.00521004	Itga8
-0.615829	6.30525	30.8958	2.72258e-08	1.1649e-06	Itgav
-0.509675	8.2068	18.2755	1.91145e-05	0.000353971	Itgb1
-0.537436	2.41477	7.42752	0.0064234	0.0333539	Itgb3
-0.350578	5.58748	6.66566	0.00982883	0.0457277	Itgb5
-0.573454	4.69521	10.0087	0.00155803	0.0113954	Itih5
-0.857186	3.12529	26.1084	3.22771e-07	1.04888e-05	Itpr3
-0.590785	4.01172	8.76892	0.00306408	0.019308	Itpripl2
0.335059	8.55182	11.1305	0.00084918	0.00709885	Itsn1
-0.433886	4.91804	13.6298	0.000222624	0.00248953	Jag1
0.532262	6.75769	16.9823	3.77305e-05	0.000616954	Jag2
0.487523	5.30804	13.2192	0.000277102	0.00295667	Jakmip1
0.582299	4.40473	10.1806	0.00141926	0.0106287	Jakmip3
-0.834929	7.82659	35.6974	2.30475e-09	1.28068e-07	Jam2
-0.502978	5.11724	14.0019	0.000182622	0.00215454	Jam3
0.410211	7.03906	13.7607	0.000207635	0.00236486	Jph3
0.443254	7.77486	11.9015	0.000560883	0.00513516	Jph4
-1.25996	4.9168	104.054	1.9687e-24	1.68468e-21	Jub
0.552504	7.55869	14.8354	0.000117313	0.00153813	Kalrn
-0.821499	4.13949	20.1297	7.23636e-06	0.000155328	Kank2
-1.04491	4.08432	23.5747	1.20157e-06	3.30265e-05	Kank4
-0.444775	3.32991	7.00241	0.00814002	0.0396529	Kbtbd8
0.477832	4.37695	14.4398	0.000144712	0.00181399	Kcna1
0.55662	3.23957	11.8546	0.000575199	0.00522894	Kcna3
0.434827	3.89609	8.95517	0.00276685	0.0179009	Kcna4
0.462601	6.84113	17.9489	2.26917e-05	0.000408514	Kcna6
0.459133	6.65693	21.4923	3.55253e-06	8.57147e-05	Kcnb1
0.445435	7.32447	14.6934	0.00012649	0.00162688	Kcnc1
0.587429	3.72777	12.3281	0.000446199	0.00426782	Kcnc2
0.403203	6.28573	15.2865	9.23734e-05	0.00128184	Kcnc3
0.513109	5.51453	11.1647	0.000833679	0.00702172	Kcnc4
0.246833	7.28055	6.61173	0.0101309	0.0466261	Kcnd2
0.37832	4.46883	6.55998	0.0104297	0.0476936	Kcnh1
0.340801	6.58977	10.7807	0.00102564	0.00823332	Kcnh2
0.504321	4.6847	10.3717	0.00127961	0.00982433	Kcnh4
0.57634	3.07366	7.86146	0.00504996	0.0280005	Kcnh7
0.521613	4.56332	15.6864	7.47597e-05	0.00108065	Kcnk10
0.456587	4.71462	13.1718	0.000284187	0.00300727	Kcnk3
0.878183	1.36648	14.931	0.000111513	0.00148792	Kcnk4
-1.1014	1.95369	23.8154	1.0603e-06	2.95227e-05	Kcnk5
0.542517	6.22477	20.3203	6.55033e-06	0.000143099	Kcnma1
0.703407	4.61362	23.7535	1.09497e-06	3.04223e-05	Kcnq1ot1
0.589369	7.17574	19.2013	1.1763e-05	0.000236662	Kcnq2
0.591447	3.83901	11.0543	0.000884836	0.00735928	Kcns2
0.588223	5.9409	10.3158	0.00131897	0.0100477	Kcnt1
0.70759	3.73536	13.9587	0.000186869	0.00219256	Kcnt2
-0.527758	5.67934	17.6252	2.69004e-05	0.000467244	Kctd10
0.49177	4.23867	12.8267	0.000341712	0.00346463	Kctd8
-0.38036	6.04194	7.84341	0.00510062	0.028186	Kdelr2
-1.02028	3.27451	15.4556	8.44663e-05	0.00119275	Kdelr3
-1.13381	2.54174	34.9725	3.34395e-09	1.75914e-07	Kdr
0.344121	9.93373	10.6176	0.00112018	0.00884841	Kidins220
-1.06574	5.53971	96.012	1.14186e-22	6.66226e-20	Kif11
-0.327942	6.31543	10.8822	0.000970909	0.00788273	Kif13a
-1.22552	3.28769	51.9373	5.73024e-13	6.39595e-11	Kif14
-1.00645	4.29297	55.7412	8.26674e-14	1.15339e-11	Kif15
-0.843148	3.38242	18.8105	1.44372e-05	0.000279934	Kif18a
-1.18417	4.33886	71.1046	3.38777e-17	7.49748e-15	Kif18b
0.704797	12.2105	14.9661	0.000109458	0.00146814	Kif1a
0.551546	11.1539	14.8143	0.000118631	0.00154912	Kif1b
-1.0577	4.89117	50.3376	1.29445e-12	1.36193e-10	Kif20a
-1.2147	4.14456	82.6508	9.79078e-20	3.5907e-17	Kif20b
0.322695	8.99689	7.01504	0.00808277	0.0394789	Kif21b
-0.858853	4.60518	47.5448	5.37625e-12	5.14997e-10	Kif22
-1.12971	4.43148	65.026	7.39174e-16	1.35543e-13	Kif23
0.49417	5.3816	9.50023	0.00205446	0.0142316	Kif26a
-1.15885	4.39224	79.9211	3.89667e-19	1.1909e-16	Kif2c
-0.904495	4.53686	39.7999	2.81364e-10	1.86164e-08	Kif4
0.79004	10.1587	15.1965	9.68813e-05	0.00133226	Kif5a
0.674141	11.152	15.5484	8.04197e-05	0.0011508	Kif5c
-0.772861	4.84685	39.7097	2.94661e-10	1.92973e-08	Kifc1
0.446227	7.78367	12.2324	0.000469676	0.00444272	Kifc2
-0.511435	3.48727	6.76626	0.00928973	0.0438877	Kifc5b
-0.246893	6.73478	6.49543	0.0108152	0.0490372	Kirrel
-0.335716	6.2269	6.50194	0.0107757	0.0489269	Kit
-0.574159	5.96038	25.8647	3.66204e-07	1.1664e-05	Kitl
0.340094	9.22276	6.71717	0.0095489	0.0448768	Klc1
0.344685	7.40027	8.53202	0.00348952	0.0213539	Klc2
-0.477586	4.5716	11.5135	0.000690935	0.00601686	Klf3
-0.855136	2.0054	15.5579	8.00184e-05	0.00114634	Klf4
-1.50883	1.91402	8.14981	0.00430658	0.0248	Klf5
0.52346	4.03572	13.33	0.000261195	0.00282071	Klhl1
-0.291342	7.19392	6.82076	0.00901043	0.0428828	Klhl13
0.552452	4.33861	11.6527	0.0006411	0.0056792	Klhl14
0.345447	6.26146	9.76723	0.0017765	0.0127321	Klhl17
-0.59241	4.11632	15.7725	7.14317e-05	0.00105028	Klhl21
0.422526	3.27854	7.27544	0.00699038	0.0356915	Klhl3
0.452368	7.12294	13.1842	0.000282325	0.00299004	Kndc1
-0.950379	4.20215	37.4013	9.61573e-10	5.79472e-08	Kntc1
-0.572602	2.51658	7.69368	0.00554145	0.0299495	Kpna2
-0.4009	8.7584	11.0345	0.000894303	0.00740121	Kpnb1
-0.603496	4.20981	11.6054	0.000657607	0.00580539	Krcc1
-0.37386	5.00471	6.70124	0.00963457	0.0451843	Kremen1
-1.10743	2.98453	9.05887	0.00261423	0.0171031	Krt19
0.479272	5.24204	9.71008	0.0018326	0.0130178	Ksr2
0.524765	9.73452	13.6364	0.00022184	0.00248911	L1cam
-3.72387	3.82849	17.763	2.50204e-05	0.000443565	L1td1
0.633185	4.38104	14.06	0.000177071	0.00211038	L3mbtl1
0.701491	1.7551	7.72316	0.00545168	0.0295465	Lag3
-0.498944	6.49926	7.42581	0.00642948	0.0333584	Lama1
-0.761835	4.2507	24.5075	7.40198e-07	2.1351e-05	Lama4
-1.05454	6.20193	52.2167	4.9702e-13	5.6458e-11	Lama5
-0.903072	7.18456	77.1287	1.6017e-18	4.37434e-16	Lamb1
-0.688621	6.11755	13.834	0.000199685	0.00229673	Lamb2
-0.675764	8.26648	30.1013	4.10054e-08	1.68161e-06	Lamc1
0.279308	6.55081	7.94299	0.0048274	0.0270706	Lancl1
-0.373635	5.20681	9.9584	0.00160117	0.0116578	Lap3
0.499475	3.31276	8.48518	0.0035805	0.0217302	Larp6
-0.466563	4.73439	14.9728	0.000109074	0.00146605	Larp7
-0.878653	5.45076	56.6733	5.14565e-14	7.25819e-12	Lats2
-0.840746	1.20024	7.29116	0.00692946	0.0354433	Lcat
-0.70954	3.15592	11.4602	0.000711016	0.00613902	Ldb2
-0.32603	7.65729	11.0324	0.000895337	0.00740499	Ldha
0.284575	7.1367	8.38193	0.0037897	0.0226781	Ldlr
-0.680492	2.08698	8.757	0.00308416	0.0194155	Ldlrap1
-2.72798	2.42558	105.771	8.27672e-25	8.7588e-22	Lect1
-4.50362	2.92258	26.343	2.85846e-07	9.40799e-06	Lefty1
0.270552	5.942	6.48324	0.0108896	0.04927	Lemd3
-0.59894	5.11796	23.5469	1.21905e-06	3.32931e-05	Lepre1
0.432919	4.04657	8.9752	0.00273669	0.0177415	Letm2
-0.60973	4.3335	13.2887	0.000267016	0.00287294	Lfng
-0.986262	5.1408	43.5502	4.13228e-11	3.21466e-09	Lgals1
-1.63152	2.12927	59.4714	1.24087e-14	1.85207e-12	Lgals9
0.241219	6.66856	7.02815	0.00802381	0.0392656	Lgmn
-0.569928	3.4785	11.5266	0.000686091	0.00599093	Lgr5
-0.690974	5.03163	16.5763	4.67324e-05	0.000735119	Lhfp
-0.814686	4.61134	12.6399	0.000377604	0.00373455	Lhfpl2
0.578748	5.96099	15.6206	7.74052e-05	0.00111262	Lhx1
0.699207	3.31705	17.0937	3.55795e-05	0.000589288	Lhx5
-0.946135	1.18899	7.25523	0.00706948	0.0358955	Lif
-1.03415	5.34195	65.3837	6.16468e-16	1.16367e-13	Lima1
-0.539957	5.12297	11.6974	0.000625868	0.00558668	Limd1
0.398124	6.19715	13.6325	0.000222304	0.00248953	Lime1
0.258375	7.65164	7.18065	0.00736941	0.037052	Limk2
-0.46023	6.03922	22.2221	2.4286e-06	6.18523e-05	Lims1
-1.02663	1.34818	20.7005	5.3702e-06	0.000121788	Lims2
-3.44139	3.35025	26.8274	2.22465e-07	7.57443e-06	Lin28a
0.663556	4.59555	23.5795	1.19856e-06	3.30145e-05	Lin28b
0.620918	3.77134	14.935	0.000111282	0.00148638	Lin7b
0.355256	7.54488	11.6645	0.000637039	0.00564713	Lingo1
0.61794	5.53521	23.3237	1.36905e-06	3.71526e-05	Lingo2
0.429183	4.8011	9.83156	0.00171543	0.0123773	Lingo3
-1.41458	2.35088	23.9749	9.76022e-07	2.73542e-05	Lipg
-0.688043	4.3204	16.6585	4.47494e-05	0.000711776	Litaf
-1.13619	2.60633	31.0283	2.54289e-08	1.09166e-06	Lix1
-0.369114	6.84089	11.017	0.000902817	0.00744766	Lix1l
-0.294185	6.84154	8.74674	0.00310155	0.0194963	Llgl1
-0.98805	3.12566	18.488	1.70976e-05	0.000323218	Llgl2
0.356837	6.03784	13.5211	0.0002359	0.00258805	Lmbr1
-0.648763	7.1491	33.6856	6.478e-09	3.24421e-07	Lmnb1
-0.329713	5.6535	10.9677	0.000927127	0.00760908	Lmo4
-1.51181	2.51941	30.8847	2.73827e-08	1.16772e-06	Lmod1
0.487866	8.96814	16.9219	3.89492e-05	0.000635264	Lmtk3
0.603324	2.65273	6.8972	0.00863308	0.0415034	Lmx1b
0.262721	6.48359	7.91892	0.00489204	0.0273375	Lnp
-0.528151	3.63293	8.64711	0.0032758	0.0202981	Lnx2
0.338496	7.89304	7.98019	0.0047292	0.0266713	Lonrf2
-1.6049	3.28127	48.7005	2.98189e-12	2.96404e-10	Lox
-0.77886	3.26563	7.58124	0.00589788	0.0313999	Loxl1
-0.450469	6.24608	10.6513	0.00109992	0.00870981	Loxl2
-1.19985	2.98276	32.4735	1.20829e-08	5.51944e-07	Lpar1
-0.559004	4.55067	12.5493	0.000396347	0.00387196	Lpar4
-0.644527	3.80676	12.6137	0.00038294	0.00376949	Lpar6
0.24944	7.31895	6.83852	0.00892128	0.0425069	Lpgat1
0.340059	9.75565	8.93533	0.00279707	0.0180509	Lphn1
0.29302	8.25395	7.9044	0.00493146	0.0275099	Lphn2
0.286791	8.12433	8.85913	0.00291626	0.0186283	Lphn3
0.431659	6.32698	19.07	1.26012e-05	0.000250775	Lpin1
0.269705	5.8809	6.78231	0.00920656	0.0435718	Lrba
0.309686	6.80276	11.3882	0.000739122	0.00632914	Lrfn1
0.342496	4.34087	6.50016	0.0107865	0.0489505	Lrfn2
0.415744	6.36501	13.8968	0.000193125	0.0022434	Lrfn5
0.431997	6.71106	14.8771	0.000114747	0.00151688	Lrig2
-1.05156	3.63171	31.9924	1.54779e-08	6.87456e-07	Lrig3
0.518427	10.5898	7.95013	0.0048084	0.0269829	Lrp1
-0.298001	5.94403	8.44698	0.00365649	0.0220662	Lrp10
0.989161	5.26131	51.5305	7.04935e-13	7.60382e-11	Lrp1b
-1.31233	6.22702	57.4473	3.47155e-14	5.06373e-12	Lrp2
0.296396	7.45073	10.044	0.00152847	0.0112635	Lrp3
-0.522866	5.1819	10.8683	0.000978256	0.00793234	Lrp5
-0.952033	0.648728	10.2787	0.00134575	0.0102032	Lrr1
0.422596	7.9005	6.62641	0.0100478	0.0463765	Lrrc16b
-2.75796	3	87.9016	6.87935e-21	3.04494e-18	Lrrc17
0.499989	4.92251	14.1611	0.000167801	0.00202858	Lrrc24
0.332596	5.33616	8.93246	0.00280147	0.0180611	Lrrc3
0.459709	3.5505	8.13174	0.0043497	0.0250259	Lrrc3b
0.479831	6.6251	11.0406	0.000891373	0.00738648	Lrrc45
0.243729	8.51371	6.4746	0.0109427	0.0494926	Lrrc4b
0.391169	6.17487	14.1049	0.000172895	0.00206636	Lrrc4c
0.545994	4.82821	17.2392	3.29559e-05	0.000551528	Lrrc7
-0.782566	4.21082	35.2526	2.89603e-09	1.54889e-07	Lrrk1
0.378113	7.32729	17.1529	3.4488e-05	0.000573431	Lrrn2
0.630975	6.4358	36.2942	1.69668e-09	9.67938e-08	Lrrtm1
0.329537	4.65667	6.89256	0.00865552	0.0415646	Lrrtm4
0.286146	6.02493	6.45045	0.0110924	0.0499238	Lrsam1
0.466288	6.2723	22.7755	1.82068e-06	4.789e-05	Lsamp
-0.282077	6.48381	7.41944	0.00645229	0.0334489	Lsm14a
-0.409472	4.07102	9.8387	0.00170878	0.0123363	Lsm2
-1.58558	2.62223	42.5109	7.02888e-11	5.21518e-09	Lsp1
0.285871	7.55496	8.49931	0.00355281	0.0216132	Lss
-0.443068	4.40245	9.29686	0.00229547	0.0154833	Ltbp1
-0.70499	4.92719	19.5188	9.96134e-06	0.000205239	Ltbp4
0.813746	3.65804	11.9994	0.00053219	0.00492161	Ltk
-0.502767	4.34132	9.67972	0.00186313	0.0132055	Ltv1
0.307808	7.57688	8.71575	0.00315473	0.0197425	Luc7l3
-2.14389	4.67071	28.265	1.05794e-07	3.95627e-06	Lum
0.762621	4.28907	17.5872	2.74425e-05	0.000474734	Luzp2
-0.779872	4.91504	39.4114	3.43291e-10	2.23679e-08	Lxn
0.366535	7.97501	13.8346	0.000199627	0.00229673	Ly6h
-0.75154	3.94249	17.4465	2.95509e-05	0.000502404	Lyar
0.373521	4.02782	7.09882	0.00771347	0.0381542	Lypd1
-0.465725	5.09555	12.3785	0.000434299	0.00418832	Lypla1
0.3538	5.79563	10.267	0.00135433	0.0102622	Lyst
-0.309536	5.57007	8.12998	0.00435391	0.0250389	Lzts2
0.550661	6.96421	13.7814	0.000205359	0.0023431	Mab21l2
0.499357	10.2381	18.1207	2.0734e-05	0.00037966	Macf1
-1.06781	4.38192	53.2967	2.86784e-13	3.47279e-11	Mad2l1
0.307521	7.89242	6.88433	0.00869547	0.0417096	Madd
-0.773578	3.46575	13.2742	0.000269087	0.0028877	Mafb
-0.512975	3.99026	9.57076	0.00197701	0.0138218	Mafk
0.382263	8.56035	11.9181	0.000555918	0.00510427	Maged2
0.304972	8.55055	7.99973	0.00467842	0.0264547	Magee1
0.48406	2.72797	7.01117	0.00810026	0.0395342	Magee2
0.345647	6.39019	12.7719	0.000351867	0.00354797	Mageh1
0.706352	6.59855	24.873	6.12341e-07	1.83217e-05	Magel2
-0.465031	5.47696	8.01131	0.00464861	0.0263209	Magt1
-0.534152	5.1052	19.1955	1.17989e-05	0.000237012	Maml1
-0.290816	5.85599	7.47653	0.00625086	0.0326561	Man2a1
0.265283	5.74622	6.93617	0.00844697	0.0408331	Maneal
0.383423	7.38487	8.92825	0.00280794	0.0180756	Map1lc3a
-0.448307	5.40334	18.7613	1.48146e-05	0.000286386	Map3k1
0.320713	8.03096	7.70733	0.00549971	0.0297489	Map3k10
0.272728	7.09427	6.7871	0.00918191	0.0434904	Map3k12
0.293989	5.25541	7.53779	0.0060418	0.0318497	Map3k13
0.452335	7.85109	9.15936	0.0024745	0.0164318	Map3k9
0.52145	6.16917	11.4284	0.000723298	0.00622269	Map4k2
0.934728	2.2589	18.615	1.59959e-05	0.000306452	Mapk15
0.476865	8.03797	20.4029	6.27349e-06	0.000138124	Mapk8ip2
0.302107	8.83361	7.02893	0.00802034	0.0392639	Mapk8ip3
-0.326966	5.8261	9.75664	0.00178676	0.0127913	Mapkapk2
-0.595303	3.88892	14.664	0.000128474	0.00164416	Marveld1
0.452787	8.06908	10.8424	0.000992041	0.00802079	Mast1
0.435569	6.66195	11.4858	0.000701296	0.00607766	Mast4
-0.678083	3.3011	17.9	2.32824e-05	0.000417977	Mastl
-0.363767	4.85795	7.27017	0.00701092	0.0357178	Mat2b
0.611697	5.4947	10.157	0.00143757	0.0107159	Matk
-0.631631	4.55847	9.49128	0.00206451	0.0142704	Matn2
-0.266001	6.75493	8.35788	0.00384019	0.0228842	Mbd3
0.323528	6.04971	10.1844	0.00141635	0.0106131	Mblac2
-0.45032	5.47226	15.1971	9.68527e-05	0.00133226	Mbnl2
-0.820558	2.39597	11.8767	0.000568411	0.00518559	Mbnl3
-0.735589	4.99513	13.8841	0.000194438	0.00225568	Mcam
0.61322	9.11332	18.2305	1.95719e-05	0.000360438	Mcf2l
-1.31854	3.84481	72.4201	1.73936e-17	3.91692e-15	Mcm10
-1.12018	6.15976	103.49	2.61666e-24	1.97573e-21	Mcm2
-1.13206	5.70869	97.9099	4.37863e-23	2.81021e-20	Mcm3
-0.709421	5.87552	34.7024	3.84162e-09	2.0127e-07	Mcm4
-1.17061	5.93533	80.9529	2.31161e-19	7.41795e-17	Mcm5
-0.727864	6.31179	27.7183	1.40328e-07	5.03143e-06	Mcm6
-0.759079	5.19929	25.4776	4.47555e-07	1.391e-05	Mcm7
0.299172	6.38656	8.47598	0.00359866	0.0218301	Mcoln1
-0.842224	2.88951	11.1282	0.000850263	0.00710083	Mdfic
0.287269	6.57549	10.1693	0.00142799	0.0106754	Mdga2
-0.682791	5.62116	11.3521	0.000753608	0.00644029	Mdk
0.415178	7.45583	15.952	6.49702e-05	0.000975388	Mdn1
0.81057	3.62691	10.52	0.00118087	0.00921997	Mecom
0.535807	6.01308	21.1575	4.23047e-06	0.00010056	Med12l
0.97981	12.6635	28.0481	1.18336e-07	4.3399e-06	Meg3
-0.538523	5.72012	11.7053	0.00062321	0.00556688	Megf10
0.362476	8.83471	9.25988	0.00234228	0.0157329	Megf8
-1.09105	3.84472	51.6848	6.51653e-13	7.21088e-11	Melk
-0.848256	9.47094	53.7447	2.28314e-13	2.81792e-11	Mest
-0.477472	3.44141	8.0585	0.00452908	0.0257806	Mettl8
-0.31029	6.25053	10.0787	0.0014999	0.0110839	Mex3c
-0.676212	4.77128	10.9487	0.000936704	0.00766319	Mfap2
-2.03203	3.44509	79.617	4.54491e-19	1.35671e-16	Mfap4
0.251687	6.76243	7.73453	0.00541748	0.0294282	Mfn1
-0.925904	5.30183	14.2014	0.000164251	0.00200031	Mfsd2a
0.333249	6.01776	10.6757	0.00108553	0.00863313	Mfsd6
0.340549	8.37916	12.2071	0.000476076	0.00448672	Mgat3
0.300121	5.41857	8.82266	0.00297513	0.0189053	Mgat4a
0.73457	4.19944	26.0636	3.30353e-07	1.0601e-05	Mgat4c
0.304827	7.62352	7.25165	0.00708357	0.0359386	Mgat5b
0.468322	5.31106	8.70589	0.00317184	0.0198024	Mgst3
0.391658	9.36378	14.1502	0.000168781	0.00203616	Miat
0.352854	7.18421	8.87137	0.00289677	0.0185174	Mib2
-0.543076	3.89047	10.6065	0.00112688	0.00887402	Mical1
0.286477	5.31985	7.18133	0.00736662	0.037052	Mical3
0.644724	3.88506	17.8005	2.45322e-05	0.000436747	Micall2
-0.307965	7.6389	10.0304	0.00153979	0.0113071	Midn
0.616791	5.44162	9.55345	0.00199574	0.0139113	Mirg
-0.33457	5.08848	10.1897	0.00141229	0.0106013	Mis12
-0.93285	3.73329	35.1395	3.06905e-09	1.62786e-07	Mis18bp1
-0.999983	6.86938	61.3886	4.68506e-15	7.51718e-13	Mki67
0.432593	5.55625	15.0713	0.000103525	0.00140619	Mkrn3
0.496978	8.2698	13.753	0.000208486	0.0023699	Mll1
0.509801	7.42838	18.5297	1.6728e-05	0.000318105	Mll2
0.398564	7.46037	12.92	0.00032509	0.00332764	Mll3
-0.650117	4.02958	8.87689	0.00288804	0.01848	Mmp11
-0.852891	6.1454	25.3302	4.83081e-07	1.48704e-05	Mmp14
-0.435434	7.48123	11.0192	0.000901729	0.00744584	Mmp15
-0.982732	6.33585	40.7759	1.70725e-10	1.17188e-08	Mmp2
0.364894	7.34213	14.7015	0.000125944	0.00162353	Mmp24
-0.573989	1.74505	6.54787	0.010501	0.0479342	Mmp9
-0.896213	3.39512	33.6884	6.4686e-09	3.24421e-07	Mms22l
-0.796505	3.19843	17.3161	3.16487e-05	0.000532429	Mns1
-0.601525	4.40942	20.818	5.05051e-06	0.000115353	Mob1a
-1.11934	1.75787	16.3646	5.22533e-05	0.000811032	Mob3b
0.608309	3.19997	14.2878	0.000156877	0.00193189	Mog
-0.707621	3.90248	12.0869	0.000507761	0.00473665	Mov10
-1.19342	1.92163	22.3635	2.25626e-06	5.82724e-05	Moxd1
0.35998	5.62599	10.9557	0.000933137	0.00764729	Mpp3
-0.445254	5.32785	8.2203	0.00414244	0.0240997	Mpp6
0.29764	5.61903	8.10355	0.00441786	0.025282	Mpv17l
-1.80635	2.37161	31.2318	2.28987e-08	9.86333e-07	Mreg
0.29965	5.00591	6.56319	0.010411	0.0476247	Mrpl41
-0.456721	6.3535	7.16904	0.00741725	0.0371745	Msh6
-0.360669	4.31957	7.44668	0.00635535	0.0331076	Msl3
-0.475675	6.83282	14.7066	0.000125605	0.00162332	Msn
-0.956082	3.30668	35.0656	3.18788e-09	1.68393e-07	Msrb3
-0.246374	6.86805	7.16989	0.00741373	0.0371745	Mta2
-0.691037	4.92304	28.8871	7.6724e-08	2.93979e-06	Mtap
0.426099	10.025	10.3239	0.00131315	0.0100271	Mtap1a
0.362832	10.6563	10.2189	0.00139008	0.0104713	Mtap2
0.57352	8.85833	21.6558	3.2623e-06	7.96099e-05	Mtap6
0.385508	6.63656	12.784	0.000349602	0.00353068	Mtap7d2
-0.536779	3.66831	9.42371	0.00214198	0.0147029	Mtbp
-0.496788	4.4392	14.9513	0.00011032	0.0014766	Mtfr1
-0.357473	6.05087	9.29358	0.00229958	0.0154866	Mthfd1
-0.423588	5.28359	8.56703	0.00342306	0.0210433	Mtmr10
-0.386813	4.28081	7.30421	0.00687934	0.0352508	Mtr
0.407798	6.86426	14.0474	0.000178263	0.00212065	Mvd
0.426937	6.26144	15.4033	8.68344e-05	0.00121948	Mvk
-0.700784	2.95805	15.5852	7.88677e-05	0.00113238	Mvp
-0.809386	2.42772	8.74779	0.00309978	0.0194947	Mxd3
-0.840602	4.74119	17.3356	3.1327e-05	0.000529039	Mxra8
-0.476874	5.94291	7.79647	0.00523483	0.0286472	Myadm
-0.37427	7.67524	7.04648	0.0079421	0.0389637	Mybbp1a
-0.52949	3.40819	9.37117	0.00220425	0.0149979	Mybl1
-1.53416	3.77835	33.5293	7.01999e-09	3.4791e-07	Mybl2
0.51084	9.49632	12.4157	0.000425737	0.00411503	Mycbp2
0.377069	4.69966	9.17937	0.00244759	0.0162912	Myeov2
-0.702	2.40083	6.45425	0.0110687	0.0498403	Myh8
-0.631526	7.11514	39.3468	3.5483e-10	2.3003e-08	Myh9
-0.607389	5.89234	19.3371	1.09556e-05	0.000222861	Myl12a
-1.31158	4.89644	110.149	9.08996e-26	1.17147e-22	Myl9
-0.690029	6.68249	30.6867	3.03234e-08	1.27617e-06	Myo10
-0.351159	5.89758	11.6896	0.00062852	0.00560255	Myo1b
-0.585044	4.24049	16.6629	4.46448e-05	0.000710993	Myo1e
0.245841	7.31909	6.5553	0.0104572	0.0477852	Myo9a
-0.879069	3.96164	35.3036	2.8211e-09	1.51513e-07	Myof
0.469429	5.2452	15.4056	8.67322e-05	0.00121938	Myrip
0.370499	6.09938	8.35876	0.00383833	0.0228838	N28178
0.465464	3.82265	8.65598	0.00325989	0.0202145	N4bp2l1
-0.515648	3.02257	8.09067	0.00444938	0.0254511	Naa16
-0.264094	6.96972	7.16841	0.00741985	0.0371745	Naa50
-0.485126	4.37024	13.8689	0.000196012	0.00226872	Nab2
0.417958	6.90907	16.3806	5.18124e-05	0.000805163	Nacad
-0.367008	7.06128	16.8031	4.14661e-05	0.000670351	Nacc1
-0.362735	6.9989	11.4006	0.000734209	0.00629126	Nacc2
0.415817	7.26807	19.3391	1.0944e-05	0.000222861	Nalcn
-0.305804	6.95673	6.67809	0.00976053	0.0454928	Nap1l1
0.264971	6.28251	6.8772	0.00873021	0.0418294	Nap1l3
0.429459	8.32803	12.6022	0.000385295	0.00378976	Nap1l5
0.284093	6.54942	9.59891	0.00194693	0.0136562	Napg
-0.42974	7.17447	9.25074	0.002354	0.0158033	Nasp
0.282742	6.82507	8.33739	0.00388372	0.0230261	Nat8l
0.355766	8.79557	8.91256	0.00283216	0.0182041	Nav1
0.353585	6.43361	8.04076	0.00457364	0.0259766	Nav3
0.48289	5.29936	9.68343	0.00185937	0.0131861	Nbeal2
-0.997555	4.76949	30.5044	3.33112e-08	1.38825e-06	Nbl1
0.427823	10.1581	13.7086	0.00021347	0.00240994	Ncam1
0.287027	7.16679	9.87227	0.00167789	0.0121536	Ncam2
-0.678252	6.84897	26.0924	3.25458e-07	1.04971e-05	Ncapd2
-1.1765	3.91769	68.3205	1.38971e-16	2.87715e-14	Ncapg
-0.713294	4.92144	15.3068	9.13875e-05	0.00127229	Ncapg2
-0.910978	4.68105	50.1695	1.41023e-12	1.47168e-10	Ncaph
0.325077	5.21546	8.5195	0.00351361	0.0214396	Nckipsd
-0.458668	8.7569	12.2226	0.000472145	0.0044595	Ncl
0.282511	6.09279	8.34845	0.00386016	0.0229268	Ncoa7
0.405607	3.20977	6.70614	0.00960814	0.0450933	Ncrna00085
0.343607	5.73317	9.55286	0.00199638	0.0139113	Ncrna00086
0.29889	8.09475	7.54088	0.00603145	0.0318219	Ncs1
-0.986619	3.2743	29.3273	6.11282e-08	2.39951e-06	Ndc80
-0.804529	5.3298	42.4244	7.34671e-11	5.41968e-09	Nde1
0.329967	8.69079	11.7425	0.00061089	0.00548349	Ndfip1
0.260511	6.88872	7.14468	0.00751867	0.03752	Ndfip2
0.382856	8.67776	12.4716	0.000413178	0.0040057	Ndn
0.561333	4.06771	11.1737	0.000829639	0.0070021	Ndst3
0.325289	5.77587	9.03861	0.00264336	0.0172321	Ndufa13
0.326691	7.02013	11.1527	0.000839109	0.00704621	Ndufa4
0.531569	5	12.5196	0.000402709	0.00392199	Ndufa5
0.405445	5.12192	6.94228	0.00841819	0.0407301	Ndufb2
0.263874	5.85886	7.18513	0.00735101	0.037032	Ndufb5
0.308956	5.29235	8.89129	0.00286534	0.0183689	Ndufb6
0.315633	6.75886	8.80705	0.00300069	0.019006	Ndufb8
0.357684	6.61239	7.98589	0.00471434	0.0266344	Ndufb9
0.379342	3.94935	7.78775	0.00526016	0.0287576	Ndufs3
0.298592	5.83622	7.15078	0.00749312	0.0374393	Ndufs4
0.316723	5.60508	7.06803	0.00784715	0.0385776	Ndufs7
-0.764958	3.7721	23.5667	1.20657e-06	3.30929e-05	Nedd1
-0.500324	5.48176	7.83213	0.00513255	0.0282753	Nedd9
0.579579	6.36387	31.6391	1.85656e-08	8.10571e-07	Nefh
0.470519	7.7086	25.1193	5.3892e-07	1.63536e-05	Negr1
-1.12236	4.02305	38.513	5.43897e-10	3.47336e-08	Nek2
-0.462227	5.71168	12.6518	0.000375205	0.00371615	Nek6
-0.551722	4.16848	12.6613	0.0003733	0.0037019	Nek7
-0.301856	6.81573	7.72278	0.00545284	0.0295465	Nek9
0.487374	6.7185	14.0267	0.000180234	0.00213791	Nell1
0.423098	4.08485	8.18918	0.00421411	0.0244457	Nenf
-0.721548	8.07908	32.993	9.24906e-09	4.36474e-07	Nes
-1.06709	3.81182	46.4755	9.27716e-12	8.32738e-10	Net1
0.511229	5.60866	13.9418	0.000188559	0.00220834	Neurl1a
-0.87934	0.933873	8.39922	0.00375382	0.0225157	Neurod4
-0.791185	2.72501	10.1131	0.00147217	0.0109167	Nexn
0.291375	7.81189	8.30543	0.00395267	0.0232843	Nf1
0.518252	8.14191	14.4407	0.000144643	0.00181399	Nfasc
-0.49394	3.92828	8.83354	0.00295745	0.0188396	Nfatc2ip
-0.687172	5.13019	27.9975	1.21471e-07	4.44216e-06	Nfatc3
0.818494	3.043	15.2748	9.2947e-05	0.00128628	Nfe2l3
-0.645776	5.36363	14.146	0.000169152	0.00203872	Nfia
-0.625753	6.56508	14.7003	0.000126028	0.00162353	Nfib
0.370579	4.86798	7.24803	0.0070979	0.0359687	Nfil3
-0.619267	5.77101	9.07869	0.00258605	0.0169723	Nfix
-0.355071	5.38284	10.4678	0.00121476	0.00941588	Nfya
-0.32276	5.98876	9.23466	0.00237477	0.0159011	Nhsl1
-0.818772	8.69349	38.4384	5.65096e-10	3.57319e-08	Nid1
-1.19549	6.25376	137.519	9.2837e-32	2.97914e-28	Nid2
0.299809	5.04929	7.59226	0.00586196	0.0312605	Nipa1
0.42821	6.4731	17.7605	2.50533e-05	0.000443565	Nipal3
0.444367	3.916	7.09098	0.00774729	0.0382949	Nkain4
0.258123	7.33346	7.77311	0.00530296	0.028904	Nktr
-1.09258	2.31016	13.2041	0.000279341	0.00297069	Nkx2-3
0.339265	6.0208	10.5437	0.00116582	0.0091247	Nlgn1
-0.485271	2.57005	7.25325	0.00707727	0.0359209	Nme4
-0.983292	1.84541	10.6373	0.00110827	0.00877052	Nod1
-0.305468	5.62771	6.74124	0.0094209	0.0443442	Nol9
-0.283091	7.61492	7.14876	0.00750158	0.0374525	Nono
-0.455969	5.85821	7.47982	0.00623942	0.0326229	Nop58
-0.75557	7.52388	14.9787	0.000108731	0.00146332	Notch1
0.7014	2.77858	11.8581	0.000574122	0.00522284	Npas4
0.401585	7.87233	19.0234	1.29125e-05	0.000255234	Npdc1
-0.633866	6.2449	22.4093	2.20309e-06	5.71289e-05	Npm1
-0.620817	3.30635	16.7454	4.27448e-05	0.000686698	Npm3-ps1
0.339881	5.29465	7.41193	0.00647926	0.0335489	Nprl2
0.264859	8.23436	7.37275	0.00662197	0.0341501	Nptn
0.286797	5.84868	6.89445	0.00864637	0.0415488	Nptx1
0.732395	4.52245	15.9493	6.50616e-05	0.00097562	Nptxr
0.887612	3.08645	13.8298	0.000200134	0.00229984	Npy
-0.249622	6.78363	6.8068	0.00908112	0.0431563	Nras
0.406578	8.52276	14.9023	0.000113225	0.00150451	Nrcam
0.519955	5.87482	21.4382	3.65425e-06	8.75111e-05	Nrg3
0.338184	4.74352	6.66894	0.00981077	0.0456603	Nrip3
-1.20616	4.14361	13.6634	0.000218672	0.00245786	Nrk
-0.620734	2.8337	11.686	0.000629731	0.00560946	Nrm
0.524188	8.12973	16.8741	3.99426e-05	0.000648172	Nrp2
0.491235	5.05067	19.6979	9.07012e-06	0.000189	Nrsn1
0.717083	3.38969	16.5829	4.65687e-05	0.000734344	Nrsn2
0.552155	9.29143	13.1021	0.000294958	0.0030932	Nrxn1
0.453533	9.82089	13.6315	0.000222424	0.00248953	Nrxn2
0.548827	7.4035	19.0361	1.28266e-05	0.000254646	Nrxn3
0.348669	6.6988	14.9183	0.00011227	0.00149491	Nsdhl
0.405611	9.23491	16.4928	4.88341e-05	0.000764432	Nsg1
0.390683	9.14296	16.6812	4.42176e-05	0.000705065	Nsg2
-0.393741	6.45839	13.0258	0.000307236	0.00319163	Nsun2
-1.06935	1.0411	12.6984	0.000365969	0.00364683	Nt5dc1
-0.341055	6.51551	8.83152	0.00296071	0.0188417	Nt5dc2
-1.2181	1.18001	10.9791	0.00092144	0.00757209	Nt5e
0.440867	6.56958	13.8565	0.000197313	0.00228172	Ntm
0.597052	6.05242	26.2871	2.94241e-07	9.65954e-06	Ntng1
0.242241	6.38341	6.85729	0.00882804	0.0422194	Ntrk3
-0.502305	6.03681	13.7262	0.00021148	0.00239379	Nuak1
-0.266774	7.5855	7.25802	0.00705851	0.0358663	Nucks1
-0.598209	5.1878	24.2462	8.47747e-07	2.41279e-05	Nudcd2
-0.720018	4.43561	29.4595	5.70973e-08	2.26204e-06	Nuf2
-0.364474	5.10168	7.92476	0.00487627	0.0272612	Nup107
-0.306699	6.67962	10.9931	0.000914525	0.00752973	Nup188
-0.610408	2.76966	7.48474	0.00622241	0.0325605	Nup37
-0.408825	6.24258	14.2778	0.000157712	0.00193536	Nup50
-0.395808	6.4122	17.9601	2.25589e-05	0.00040784	Nup93
-0.898623	4.57514	40.7233	1.75384e-10	1.19746e-08	Nusap1
-0.914506	1.00636	6.52777	0.0106203	0.0483755	Nxf7
-0.50116	5.79327	23.3078	1.38037e-06	3.73807e-05	Nxn
0.302858	5.0949	7.38577	0.00657418	0.0339445	Nxph1
0.598483	5.94962	32.5951	1.13499e-08	5.24057e-07	Nxph4
-0.45988	3.22792	7.56959	0.00593613	0.0315643	Nxt1
-0.718303	3.54317	8.22513	0.00413143	0.0240613	Oaf
0.285982	7.91097	7.12077	0.0076196	0.0378064	Ociad1
-0.549464	5.88529	22.4813	2.12201e-06	5.51379e-05	Odc1
0.73555	6.44111	21.1367	4.27666e-06	0.000101077	Odz1
0.545732	8.17197	11.6691	0.000635467	0.00564488	Odz2
0.73596	7.47886	13.5897	0.000227431	0.00252484	Odz4
-0.678271	3.19811	17.6894	2.60068e-05	0.000456043	Ogg1
-0.81271	2.98177	15.124	0.000100677	0.00137373	Ogn
-0.913756	1.80248	13.739	0.000210052	0.00238393	Oip5
0.332094	8.77062	10.1661	0.0014305	0.010688	Olfm1
0.267163	7.54624	6.65644	0.0098798	0.0459482	Olfm2
0.415288	5.51117	14.5667	0.000135284	0.00171591	Olfm3
-1.68389	1.59925	20.1975	6.98441e-06	0.000150676	Olfml1
-1.24233	3.53495	23.8519	1.04038e-06	2.90945e-05	Olfml3
-0.510368	8.34475	16.0298	6.23533e-05	0.000947179	Olig1
-0.805751	6.73612	46.9413	7.31454e-12	6.85325e-10	Olig2
0.653861	4.46866	17.664	2.63569e-05	0.000460296	Onecut2
0.862617	1.69045	14.3014	0.000155752	0.00192233	Onecut3
0.408951	6.51088	18.2583	1.92884e-05	0.000355726	Opcml
0.439742	6.10197	16.9448	3.8482e-05	0.000628441	Ophn1
0.548939	4.00976	12.7297	0.000359899	0.00360911	Opn3
0.3218	6.75958	12.0564	0.000516161	0.00479757	Oprl1
-1.26382	2.18195	27.1016	1.93039e-07	6.67883e-06	Orc1
-0.421777	5.18148	10.2381	0.00137571	0.0103752	Orc2
-0.507861	3.35104	10.8796	0.000972284	0.0078889	Osbpl3
-0.446093	3.13899	8.11647	0.00438649	0.0251698	Ostf1
0.59879	1.51543	7.16364	0.00743962	0.0372591	Otp
-0.302297	5.21408	8.44176	0.00366701	0.0221088	Otud7b
0.850321	3.85042	10.8915	0.000966047	0.00785446	Ovgp1
-0.719495	6.01804	24.5535	7.22741e-07	2.08944e-05	P4ha1
-0.685748	4.03467	11.0928	0.000866639	0.00722818	P4ha2
-0.82228	4.30574	25.0669	5.53761e-07	1.67643e-05	P4ha3
0.581815	5.49575	27.8629	1.30226e-07	4.73536e-06	P4htm
-0.292707	6.92172	6.75716	0.00933722	0.0440149	Pa2g4
-0.346824	7.88069	10.5038	0.00119127	0.00929555	Pabpc1
-0.830808	1.42218	8.72497	0.00313881	0.0196681	Pabpc4l
0.448751	6.6537	14.8275	0.000117808	0.00154304	Pacsin1
-0.377695	5.0014	7.36592	0.00664715	0.0342387	Pacsin2
0.321601	6.36694	7.89863	0.00494721	0.0275499	Pafah1b3
-0.370227	4.30029	7.54545	0.00601619	0.0318219	Pafah2
-0.364792	6.96662	12.2481	0.000465743	0.00441527	Paics
-0.27309	6.67041	8.1551	0.00429402	0.024761	Pak2
-0.50676	4.66763	10.8956	0.000963918	0.00784581	Pak4
0.40831	5.12367	10.2902	0.0013374	0.0101519	Pak7
-1.14711	5.13928	78.8275	6.77781e-19	1.93333e-16	Palld
0.287491	7.71333	7.59391	0.00585659	0.0312449	Palm
0.276532	6.98569	8.40828	0.00373516	0.0224144	Panx1
0.480305	5.79783	16.568	4.69371e-05	0.000737436	Panx2
-0.540675	2.89876	6.61798	0.0100954	0.0465297	Pappa2
0.404805	4.04506	8.99671	0.00270467	0.0175605	Paqr3
0.366081	4.51493	8.08831	0.00445517	0.0254615	Paqr9
-0.396174	7.3757	7.84174	0.00510536	0.028186	Parp1
-0.770649	1.2392	11.0204	0.00090114	0.00744584	Parp9
-0.38644	3.61501	7.00703	0.00811905	0.0396025	Pask
-1.41473	4.27136	82.3551	1.1371e-19	4.0544e-17	Pawr
0.513198	6.13521	19.0764	1.2559e-05	0.000250322	Pax2
-0.782635	3.82347	26.7734	2.28764e-07	7.74781e-06	Pbk
-0.380984	6.31814	7.58526	0.00588476	0.0313431	Pbxip1
0.301925	6.84886	8.39485	0.00376285	0.0225406	Pcdh1
0.554356	6.64239	29.061	7.0135e-08	2.72804e-06	Pcdh11x
0.420817	8.3795	13.735	0.000210491	0.00238538	Pcdh17
0.419746	7.10622	17.6088	2.71329e-05	0.00047001	Pcdh19
0.707211	1.41474	7.60119	0.00583296	0.0311707	Pcdh20
0.50863	8.41992	17.8558	2.3829e-05	0.000426894	Pcdh7
0.597958	7.44172	16.3515	5.26151e-05	0.000815661	Pcdh8
0.500484	7.52902	17.7701	2.49271e-05	0.000442551	Pcdh9
0.4298	3.58835	7.59596	0.00584992	0.0312319	Pcdha1
0.552248	4.05338	10.7779	0.00102717	0.0082405	Pcdha10
0.744564	4.72063	24.9815	5.78823e-07	1.73593e-05	Pcdha12
0.522001	5.49937	22.6474	1.94628e-06	5.09846e-05	Pcdha3
0.395936	5.29717	13.0729	0.000299597	0.00312398	Pcdhac2
0.368306	4.73812	9.21906	0.00239508	0.0160204	Pcdhb10
0.409155	5.34461	9.37107	0.00220437	0.0149979	Pcdhb11
0.411455	3.60519	6.456	0.0110578	0.0498379	Pcdhb12
0.287731	5.10507	6.76185	0.00931272	0.0439492	Pcdhb16
0.318462	5.36451	9.36188	0.00221545	0.0150622	Pcdhb17
0.422634	4.9036	11.9106	0.000558168	0.0051176	Pcdhb2
0.430412	5.24243	11.6663	0.000636435	0.00564567	Pcdhb3
0.652379	2.33173	6.79082	0.00916279	0.0434479	Pcdhb4
0.45707	4.6729	8.35086	0.00385504	0.0229184	Pcdhb7
0.333254	5.51341	8.62177	0.00332168	0.0205433	Pcdhb9
-0.398566	7.27414	11.5846	0.000664998	0.00586258	Pcdhgc3
0.388386	6.65679	12.535	0.000399393	0.00389265	Pcdhgc4
-0.582407	2.4568	8.92711	0.00280969	0.0180778	Pcgf5
0.827217	8.70282	22.3595	2.2609e-06	5.82748e-05	Pclo
-0.456066	5.18382	15.3154	9.09703e-05	0.00126923	Pcna
0.282694	7.92754	8.32964	0.00390034	0.0230926	Pcnx
0.547042	4.19934	13.6781	0.000216969	0.002443	Pcnxl2
-0.955891	4.9031	29.7464	4.92409e-08	1.98137e-06	Pcolce
0.678892	1.68259	8.36672	0.00382155	0.0228156	Pcsk1
0.695276	7.83565	19.0216	1.29247e-05	0.000255234	Pcsk1n
0.331306	7.332	6.52568	0.0106328	0.0484153	Pcsk2
0.506117	3.29375	7.91319	0.00490757	0.0274004	Pcsk4
-0.466419	3.88184	11.529	0.000685193	0.00599093	Pcsk6
0.421949	7.33077	12.8318	0.000340783	0.00345794	Pcyt2
0.330279	4.76078	8.41719	0.0037169	0.0223257	Pdcd7
-0.815161	1.48686	10.4948	0.00119711	0.00933542	Pde1a
0.35741	6.96499	7.75901	0.00534452	0.0290934	Pde1b
0.378535	5.06261	10.1857	0.00141538	0.010612	Pde2a
0.459165	5.28478	11.3845	0.000740593	0.0063375	Pde4a
0.269362	7.87778	6.68408	0.00972778	0.0454388	Pde4dip
-2.48649	6.85403	258.296	4.03559e-58	5.18009e-54	Pdgfra
-0.538981	5.35814	8.17383	0.00424991	0.0246061	Pdgfrb
-1.57581	2.30091	55.5033	9.33007e-14	1.28775e-11	Pdgfrl
-0.313683	7.1415	7.59541	0.00585172	0.0312319	Pdia4
-0.525663	3.5079	6.73115	0.00947433	0.044563	Pdia5
-0.308439	5.8417	9.01825	0.00267297	0.0173811	Pdk1
-0.949608	2.23145	20.2357	6.84622e-06	0.000148443	Pdlim1
-0.662454	2.15528	9.4153	0.00215182	0.0147389	Pdlim2
-0.405238	6.2878	11.4181	0.00072734	0.00625327	Pdlim5
0.343695	5.14461	9.21757	0.00239703	0.0160251	Pdp2
-0.81738	5.67699	37.8293	7.72136e-10	4.71959e-08	Pdpn
0.307809	7.71132	8.28789	0.00399104	0.0234458	Pdzd4
-0.424918	4.91068	8.34625	0.00386484	0.0229353	Pdzrn3
-1.80837	1.6349	24.9941	5.75069e-07	1.72871e-05	Pecam1
-0.579485	4.07859	13.9977	0.000183033	0.00215741	Peg12
0.430128	8.40653	10.6147	0.00112194	0.00885682	Peg13
-0.327375	5.16564	7.41876	0.00645473	0.0334489	Peli2
-0.380458	4.47983	10.0405	0.0015314	0.0112648	Peo1
0.365797	7.55015	13.9651	0.000186233	0.00218709	Pfkp
-0.443958	7.41173	17.1594	3.43705e-05	0.000572218	Pfn1
0.254472	7.95801	7.09084	0.00774789	0.0382949	Pgap1
0.305162	5.57686	9.12325	0.00252382	0.016673	Pgp
0.453175	3.6169	7.60701	0.00581419	0.0310833	Pgr
0.309093	8.88059	8.10452	0.0044155	0.0252798	Pgrmc1
0.286406	7.09349	6.948	0.00839129	0.0406455	Phactr1
-0.34716	4.87841	7.77531	0.00529653	0.0288946	Phactr4
-0.344888	6.82974	10.7482	0.0010438	0.00835458	Phc2
-0.607666	5.43987	16.0307	6.23233e-05	0.000947179	Phf17
-1.17288	3.91047	49.1015	2.43057e-12	2.4761e-10	Phf19
-0.358696	5.1776	7.45591	0.00632286	0.0329652	Phf21b
-0.268102	5.21348	6.80024	0.00911454	0.0432831	Phf5a
-0.627154	4.54151	18.1226	2.07133e-05	0.00037966	Phldb2
0.237562	6.37347	6.49983	0.0107885	0.0489505	Phlpp2
0.421154	4.13139	8.55854	0.00343904	0.0210911	Phyhip
-0.592035	3.40314	10.4769	0.00120879	0.00939229	Pi4k2b
-0.952132	2.7514	20.7249	5.30226e-06	0.000120673	Pif1
0.3703	3.68392	6.49545	0.0108151	0.0490372	Pigb
0.353679	4.9677	7.18236	0.00736239	0.0370457	Pik3cd
-0.930737	3.20206	14.5515	0.000136383	0.00172814	Pim1
0.58392	3.33125	7.76554	0.00532523	0.029013	Pip5kl1
-0.820489	2.28305	13.209	0.000278604	0.00296777	Pipox
0.357924	7.12962	7.93911	0.00483776	0.027105	Pisd-ps2
0.437618	7.24693	10.3057	0.00132619	0.0100847	Pitpnm1
0.313162	6.81977	8.22134	0.00414006	0.0240997	Pitpnm2
0.508735	5.41477	8.21637	0.00415141	0.0241338	Pitpnm3
-0.379966	6.01025	11.1614	0.000835176	0.00702708	Pitrm1
-0.365566	4.84097	7.63558	0.00572279	0.0307483	Pkdcc
-0.335018	5.92409	7.10389	0.00769168	0.0380849	Pkn2
-1.01795	0.801249	14.6376	0.000130292	0.00166411	Pkn3
0.379768	4.9551	6.9644	0.00831473	0.0403508	Pla2g4b
0.522101	6.33749	16.0061	6.31388e-05	0.00095347	Pla2g7
-1.38895	1.44726	16.1271	5.92289e-05	0.000906153	Plac8
1.32057	2.08027	14.0619	0.000176889	0.00211018	Plag1
-1.0641	7.41007	111.783	3.98648e-26	6.3963e-23	Plagl1
-0.356586	7.24566	7.54131	0.00603001	0.0318219	Plat
-0.410917	5.77759	12.1088	0.000501845	0.00469511	Plcb3
-1.12051	2.34093	29.2403	6.39349e-08	2.49443e-06	Plcg2
0.896367	4.49835	18.1005	2.09547e-05	0.00038261	Plch2
0.334354	8.02295	9.87328	0.00167696	0.0121536	Pld3
0.420207	7.06892	9.81665	0.00172939	0.0124501	Plec
0.679245	1.14217	7.83298	0.00513016	0.0282753	Plek
0.304842	6.4503	9.86836	0.00168146	0.0121595	Plekha1
-1.09798	4.57093	60.8574	6.1362e-15	9.48967e-13	Plekha2
-0.722559	2.50415	14.052	0.000177822	0.00211737	Plekha4
0.503725	7.37442	14.7473	0.000122926	0.00159866	Plekha6
-0.842542	4.49101	29.3965	5.89838e-08	2.32959e-06	Plekha7
-0.452892	3.89403	7.69266	0.00554459	0.0299538	Plekhb1
-0.822684	3.65655	29.0435	7.07726e-08	2.74452e-06	Plekhf2
-0.507601	5.87276	15.7666	7.16564e-05	0.00105238	Plekhg2
-1.04108	2.47791	24.785	6.40931e-07	1.9e-05	Plekhg3
-0.722007	3.93687	23.2195	1.44522e-06	3.89724e-05	Plekhh2
0.585946	3.77543	11.9276	0.000553094	0.00508197	Plekhn1
-0.530105	3.32744	6.84411	0.00889342	0.0424124	Plekho2
-0.716142	3.46323	8.95342	0.00276951	0.017909	Plin3
-1.15529	4.90534	88.4182	5.29815e-21	2.42882e-18	Plk1
-0.7807	4.00766	24.6719	6.79691e-07	1.99646e-05	Plk4
0.644349	3.22183	8.5206	0.00351149	0.0214396	Plk5
-0.773665	5.28732	9.7356	0.00180733	0.0128571	Plod1
-0.719194	5.93484	43.6291	3.96899e-11	3.12552e-09	Plod2
-0.377752	6.16416	9.41268	0.0021549	0.0147522	Pls3
-1.45738	1.00757	18.5376	1.66587e-05	0.000317257	Plscr2
-0.753894	4.85112	20.3028	6.61042e-06	0.00014406	Pltp
0.378727	8.00223	8.21976	0.00414366	0.0240997	Plxna3
0.661757	8.16471	15.901	6.67446e-05	0.000993891	Plxna4
-1.47564	1.08199	23.8392	1.0473e-06	2.92242e-05	Plxnb3
0.360468	6.72974	15.5424	8.06772e-05	0.0011532	Plxnc1
-0.494314	3.81261	10.6105	0.0011245	0.00886611	Pmf1
-0.902805	4.35442	25.382	4.70278e-07	1.45457e-05	Pml
-1.01313	3.9583	26.3508	2.84706e-07	9.39458e-06	Pmp22
0.323891	6.36666	8.68741	0.00320416	0.0199363	Pmvk
0.527721	5.65882	12.0801	0.000509634	0.00475066	Pnck
0.264265	6.77236	8.17113	0.00425624	0.0246206	Pnkd
0.275892	5.718	6.5915	0.0102467	0.047041	Pnma2
0.478065	4.50184	12.2768	0.000458628	0.00436071	Pnmal1
0.735899	3.49448	14.5311	0.000137863	0.00174518	Pnoc
-0.547568	3.20659	9.99795	0.00156714	0.011449	Pnp
0.78973	3.88006	20.4112	6.24633e-06	0.000137763	Pnpla3
-0.551762	3.09531	9.3137	0.00227446	0.0153901	Pnpla7
-0.375242	3.69072	6.92794	0.00848594	0.0409649	Poc1b
-0.669399	1.50456	7.61432	0.00579065	0.0310091	Podn
-1.01468	5.4592	32.8431	9.99033e-09	4.66312e-07	Podxl
0.426393	7.56341	17.6899	2.60006e-05	0.000456043	Podxl2
-0.732128	4.14493	29.9015	4.5455e-08	1.84057e-06	Pola1
-0.475732	4.46468	11.5348	0.000683051	0.00598474	Pola2
-0.885412	4.90555	35.3885	2.70079e-09	1.46895e-07	Pold1
-0.83353	4.93798	46.8582	7.63128e-12	7.04713e-10	Pole
-0.95793	1.9731	15.288	9.23021e-05	0.00128184	Pole2
-0.26366	6.06679	7.37747	0.00660462	0.0340743	Polg
-0.380713	3.4873	6.92865	0.00848255	0.0409639	Polq
-0.342023	5.09157	6.76179	0.00931302	0.0439492	Polr1b
[truncated: 855 more rows]

## Sheet: 15D_DEGs_4OHTvsCTR_FDR005
logFC	logCPM	LR	PValue	FDR	GeneName
0.5356	5.031	8.33436	0.00389022	0.0137599	2020-03-01
0.745971	5.3771	23.1695	1.48331e-06	1.68592e-05	2020-03-04
0.706311	9.4677	28.081	1.1634e-07	1.81759e-06	2020-03-06
-0.718255	7.2864	22.7345	1.85998e-06	2.07023e-05	2020-03-08
0.452708	6.14919	8.5912	0.00337791	0.0122595	2020-03-09
-0.80622	7.44123	27.8254	1.32772e-07	2.03519e-06	2020-09-02
0.502706	7.84745	11.4732	0.000706055	0.00332493	2020-09-05
0.430796	6.4933	9.40656	0.00216211	0.00847549	2020-09-06
-0.562196	7.93922	11.807	0.000590086	0.00287221	2020-09-07
-0.893814	7.08768	37.4228	9.51059e-10	2.58067e-08	2020-09-08
-0.913136	3.81856	24.7476	6.53508e-07	8.23369e-06	2020-09-10
-0.347472	7.54887	6.4138	0.0113237	0.0330854	2020-09-15
0.287019	6.0941	5.71628	0.0168083	0.0451917	0610007C21Rik
-0.714954	1.87262	8.66422	0.00324519	0.0118794	0610007N19Rik
0.347889	4.75092	6.08765	0.013613	0.0382179	0610010K14Rik
0.656393	3.25395	8.99549	0.00270647	0.0102208	0610010O12Rik
0.397489	5.01654	6.70002	0.0096412	0.0290476	0610012G03Rik
0.609733	3.70751	10.6819	0.00108186	0.00475892	1110001J03Rik
0.572758	4.80121	9.49921	0.00205561	0.00813141	1110008P14Rik
-0.780849	1.90729	9.56881	0.00197911	0.00787795	1110018J18Rik
-0.574953	5.64096	17.9222	2.30121e-05	0.000183314	1110020G09Rik
0.608136	3.72524	12.2863	0.000456298	0.00231453	1110032F04Rik
-0.506048	3.10319	6.6402	0.0099703	0.0298784	1110034A24Rik
0.342465	5.76106	6.89592	0.00863928	0.0265411	1110051M20Rik
0.657281	3.92434	8.97177	0.00274182	0.0103271	1110065P20Rik
-1.68317	3.57595	91.0886	1.37379e-21	3.54136e-19	1190002H23Rik
0.344869	5.52851	5.8186	0.0158576	0.0430382	1200011M11Rik
-1.3338	4.49927	66.3885	3.70258e-16	4.18618e-14	1300014I06Rik
0.554085	6.6571	22.1183	2.56354e-06	2.73296e-05	1300018I17Rik
-0.451628	3.13699	5.59497	0.0180122	0.0477006	1500001M20Rik
-0.292689	6.07962	6.38423	0.0115139	0.0335599	1500003O03Rik
0.658174	5.22606	21.4948	3.54789e-06	3.62926e-05	1500004A13Rik
0.527559	6.08067	14.4453	0.000144288	0.000873109	1500011B03Rik
-1.47107	2.80308	20.6728	5.44851e-06	5.28014e-05	1500015O10Rik
0.998367	3.56576	22.2694	2.36953e-06	2.55573e-05	1500016L03Rik
0.380089	4.56577	6.32283	0.0119193	0.0344913	1600014C10Rik
0.718402	2.47865	11.4492	0.000715255	0.00336334	1700001K19Rik
-0.583123	2.54611	7.57303	0.0059248	0.0194907	1700019E19Rik
-0.775214	2.89577	8.99056	0.00271378	0.0102396	1700029F09Rik
0.946287	1.19972	11.8496	0.000576747	0.002819	1700034H15Rik
-0.524481	3.49715	9	0.0026998	0.010203	1700052N19Rik
0.407514	4.75516	7.55289	0.0059914	0.0196647	1700066J24Rik
-0.427847	4.70059	6.42265	0.0112674	0.0329983	1700066M21Rik
-1.09538	2.5497	18.7758	1.4702e-05	0.000123997	1700084C01Rik
-0.440239	3.45409	6.25175	0.012407	0.0355753	1810009A15Rik
-0.6297	2.52621	8.26841	0.00403408	0.0141561	1810029B16Rik
-1.36359	5.51917	71.7924	2.39071e-17	3.46224e-15	1810041L15Rik
0.485259	5.35789	8.2805	0.00400731	0.014089	1810046J19Rik
0.462437	6.21589	13.5644	0.000230512	0.00130654	1810048J11Rik
0.761282	1.50905	7.28066	0.00697011	0.0222812	1810049H13Rik
-0.361225	5.94641	8.38641	0.00378036	0.0134377	2010106G01Rik
0.672549	3.8118	11.0499	0.000886943	0.00403959	2010107G23Rik
-1.22272	4.34697	60.4357	7.60204e-15	6.62045e-13	2010317E24Rik
0.507694	5.0617	6.90472	0.00859683	0.026445	2210013O21Rik
0.479317	6.18234	11.9623	0.000542867	0.00267572	2210016L21Rik
0.425413	6.23292	11.7256	0.000616456	0.00296917	2310003H01Rik
0.588679	4.79602	8.89104	0.00286574	0.0106969	2310003L22Rik
-0.543243	3.61155	7.24152	0.00712365	0.0226596	2310008H04Rik
-0.275399	6.33895	5.56131	0.0183617	0.0484867	2310008H09Rik
-0.565444	4.03187	12.5628	0.000393503	0.00204841	2310011J03Rik
-1.12088	5.54465	71.4592	2.83048e-17	4.05356e-15	2310022B05Rik
0.478584	3.88024	7.26228	0.00704179	0.0224713	2310042D19Rik
0.453512	4.05464	7.82924	0.00514076	0.0173136	2310057M21Rik
0.461181	5.41525	10.0926	0.00148864	0.00621543	2310061I04Rik
-0.414578	4.60513	7.49868	0.00617442	0.0201594	2410017P09Rik
0.42451	3.72965	6.28136	0.0122015	0.0351429	2410018M08Rik
0.424907	5.1834	5.93793	0.0148184	0.0409157	2410022L05Rik
-0.507987	4.5709	12.0058	0.000530346	0.00262505	2410042D21Rik
0.459518	5.19473	11.1582	0.000836596	0.00384691	2410066E13Rik
0.563247	7.00238	20.781	5.14913e-06	5.01262e-05	2410089E03Rik
0.357769	5.09572	6.30488	0.0120406	0.0347496	2410091C18Rik
-0.61134	7.47094	21.8573	2.93698e-06	3.07013e-05	2500003M10Rik
-0.42167	4.93464	8.50402	0.00354362	0.0127616	2510012J08Rik
0.443787	4.21921	7.87906	0.00500106	0.0169316	2610005L07Rik
-1.01936	0.92907	8.38703	0.00377908	0.0134369	2610021K21Rik
-0.537386	4.71987	13.9779	0.000184969	0.00108023	2610027L16Rik
-0.570016	4.27854	12.2932	0.000454602	0.00230844	2610035D17Rik
-0.92693	3.03567	22.1646	2.50245e-06	2.68337e-05	2610039C10Rik
0.699871	2.94966	7.5265	0.0060798	0.0198991	2610100L16Rik
-1.33031	2.85137	14.8761	0.000114806	0.000716581	2610305D13Rik
-1.09965	1.19712	16.0448	6.18611e-05	0.000421421	2610318N02Rik
-0.397371	5.33481	8.62147	0.00332224	0.012089	2700007P21Rik
0.764321	2.64894	12.5552	0.000395105	0.00205426	2700054A10Rik
-0.738355	1.86029	8.49952	0.00355241	0.0127861	2700099C18Rik
-0.86502	4.40343	25.8372	3.71458e-07	5.00284e-06	2810004N23Rik
-0.445311	5.18131	6.55485	0.0104598	0.0310567	2810008M24Rik
0.481343	4.97618	8.91225	0.00283264	0.010601	2810011L19Rik
-0.595067	5.3714	21.3978	3.73196e-06	3.78155e-05	2810046L04Rik
0.485525	3.22629	5.66477	0.0173089	0.0462923	2810405K02Rik
-1.03929	4.70449	19.972	7.85829e-06	7.23929e-05	2810417H13Rik
0.459131	4.73198	7.3859	0.00657371	0.0212459	2810428I15Rik
0.637656	7.70179	19.2951	1.11995e-05	9.84408e-05	2810432L12Rik
-1.58844	4.28358	39.0726	4.08341e-10	1.18538e-08	2810468N07Rik
-0.574961	4.58747	6.11868	0.0133761	0.0377087	2810474O19Rik
0.597789	1.68464	5.91744	0.0149917	0.0412088	2900006K08Rik
0.911155	1.19621	10.8468	0.000989652	0.00442904	2900008C10Rik
0.610725	5.14925	10.3685	0.00128182	0.00548885	2900010M23Rik
0.298725	7.08269	5.9365	0.0148305	0.0409315	2900011O08Rik
0.768549	5.65265	34.7974	3.65868e-09	8.52629e-08	2900056M20Rik
0.354441	8.89541	7.78921	0.00525592	0.0176462	2900097C17Rik
0.678902	4.23175	12.7722	0.000351812	0.00186605	3010026O09Rik
-2.93464	6.53347	241.179	2.17563e-54	2.00298e-51	3110035E14Rik
0.812974	4.89204	17.4294	2.9818e-05	0.000227411	3110047P20Rik
0.523035	3.87383	8.02758	0.00460703	0.01578	3110052M02Rik
0.867013	3.62434	13.7931	0.000204086	0.00117537	3110082D06Rik
-0.584515	2.68967	7.57616	0.00591454	0.019462	3110082I17Rik
-0.860098	5.49366	23.0603	1.56999e-06	1.77661e-05	3632451O06Rik
0.90489	5.02636	11.9236	0.000554279	0.00272572	3830431G21Rik
-2.06025	1.04467	44.1267	3.07794e-11	1.20217e-09	4632428N05Rik
-0.629378	5.22434	21.3474	3.83138e-06	3.85201e-05	4732418C07Rik
0.409409	5.26953	10.0029	0.00156295	0.00648371	4732471D19Rik
-0.48189	7.08905	14.927	0.00011175	0.000701579	4833439L19Rik
-0.554991	3.36219	9.29978	0.00229181	0.00887593	4921524J17Rik
0.485494	4.60644	8.73072	0.00312893	0.0115167	4930404N11Rik
0.549855	3.35562	6.37339	0.0115844	0.0337275	4930414L22Rik
-0.703422	1.13446	6.11337	0.0134163	0.0378138	4930420K17Rik
-0.808422	3.71974	21.9211	2.84088e-06	2.99151e-05	4930427A07Rik
-0.48572	3.90858	7.93875	0.00483872	0.0164425	4930453N24Rik
0.616207	3.53916	9.25437	0.00234934	0.00906993	4930483K19Rik
-0.556866	3.81758	10.6591	0.00109531	0.00480819	4930503L19Rik
0.414714	6.55975	7.93562	0.0048471	0.0164666	4930506M07Rik
-0.790842	2.76859	12.987	0.000313654	0.00169647	4930534B04Rik
-1.02744	2.10806	15.4722	8.37278e-05	0.000546691	4930547N16Rik
0.639027	2.85695	10.6179	0.00112001	0.00489349	4930563E22Rik
-0.65945	2.12024	8.18742	0.00421819	0.0146847	4930579G24Rik
-0.341565	5.09828	5.94261	0.0147791	0.0408423	4931406C07Rik
0.290793	6.00232	5.7384	0.0165979	0.0447554	4931428F04Rik
0.968503	8.58891	47.136	6.62294e-12	2.96399e-10	4932438A13Rik
0.379682	8.40696	9.59384	0.00195231	0.00780017	4933407C03Rik
0.422886	3.39393	5.98406	0.0144357	0.0400736	4933421O10Rik
-0.514534	5.1625	13.3925	0.000252631	0.00141265	4933424B01Rik
-0.42486	6.13744	13.529	0.00023491	0.00132564	4933426M11Rik
0.451526	5.32701	10.4228	0.00124468	0.00535471	4933427D14Rik
0.474316	3.32626	7.29841	0.00690156	0.0221169	4933432B09Rik
0.412749	3.63649	5.66291	0.0173274	0.046325	4933439C10Rik
1.00923	4.5425	35.2404	2.91413e-09	6.91717e-08	5330417C22Rik
0.777064	2.98898	12.3504	0.000440887	0.00224697	5430405G05Rik
0.567681	6.33049	24.3634	7.9768e-07	9.84798e-06	5430411K18Rik
0.393352	5.84904	8.65442	0.00326269	0.0119366	5730494M16Rik
-2.49834	4.78212	206.89	6.5509e-47	4.96674e-44	5730559C18Rik
-1.16681	4.0326	42.1447	8.47624e-11	2.99316e-09	5730590G19Rik
-0.686173	3.5882	10.3315	0.00130776	0.00557581	5930403L14Rik
0.504891	2.92697	6.5069	0.0107457	0.0317518	5930412G12Rik
-0.43575	4.25269	6.99108	0.00819169	0.0254539	5930416I19Rik
0.544032	6.27969	19.8432	8.4061e-06	7.66239e-05	6030419C18Rik
0.287321	7.17512	5.63337	0.0176218	0.046927	6230409E13Rik
0.385131	5.81873	5.83636	0.0156983	0.0427257	6330403A02Rik
0.47325	6.01069	11.3166	0.000768161	0.00358596	6330403K07Rik
0.408625	6.69102	10.2248	0.00138563	0.00585362	6330407J23Rik
0.592746	1.81619	5.78447	0.0161683	0.0437159	6330409D20Rik
0.569573	7.99907	13.973	0.000185454	0.00108257	6330439K17Rik
1.03569	6.35416	18.7994	1.45213e-05	0.000123054	6330527O06Rik
0.512002	7.33756	16.1244	5.9314e-05	0.000406432	6430548M08Rik
0.513803	6.62457	15.2939	9.20137e-05	0.000594171	6430598A04Rik
-0.529652	3.06001	7.23395	0.00715375	0.0227441	6530402F18Rik
0.295572	5.7597	5.58363	0.0181291	0.0479806	6720456H20Rik
-1.00323	3.55504	31.0845	2.47033e-08	4.59452e-07	6720463M24Rik
-0.676908	3.26915	12.9833	0.000314282	0.00169915	8430406I07Rik
0.387322	7.1825	8.58344	0.00339233	0.0123027	8430419L09Rik
0.537542	6.09346	17.4354	2.97244e-05	0.000226831	9030425E11Rik
0.438584	6.33302	12.7936	0.000347802	0.00184783	9330159F19Rik
0.803616	6.79922	32.9639	9.38874e-09	1.99689e-07	9330182L06Rik
-0.585422	3.95314	10.6244	0.00111605	0.0048795	9430020K01Rik
0.356577	5.69674	8.48357	0.00358368	0.0128771	9530082P21Rik
-4.98238	2.62263	193.894	4.49193e-44	2.89482e-41	9630013A20Rik
0.570855	5.67226	12.6545	0.000374655	0.00196997	A030009H04Rik
0.555703	4.17565	11.172	0.000830424	0.00382809	A230050P20Rik
0.445987	3.74668	6.96861	0.00829517	0.0257134	A230057D06Rik
0.892252	4.70006	30.734	2.95939e-08	5.37991e-07	A230073K19Rik
-1.1874	5.98351	53.8507	2.16321e-13	1.39408e-11	A2m
0.935393	4.47545	22.159	2.50975e-06	2.68672e-05	A330023F24Rik
0.681156	1.72895	6.8935	0.00865096	0.0265608	A330040F15Rik
0.746504	2.45344	9.47296	0.00208523	0.0082266	A330050F15Rik
-0.690973	1.8646	7.61932	0.00577464	0.019104	A430105I19Rik
-1.52921	1.75478	22.437	2.17151e-06	2.3699e-05	A430107O13Rik
-0.863203	4.14975	29.1792	6.59852e-08	1.09714e-06	A430110N23Rik
-0.948149	1.70498	12.7163	0.000362486	0.00191636	A630055G03Rik
0.992014	4.02261	22.5952	1.99981e-06	2.20973e-05	A730017C20Rik
0.519917	5.15528	10.6028	0.00112915	0.00492843	A830010M20Rik
0.384861	5.13061	5.84762	0.0155981	0.042567	A830082N09Rik
0.604457	2.46612	6.16189	0.0130532	0.0369683	A930004D18Rik
0.609277	5.78006	17.9624	2.25315e-05	0.000180602	A930011O12Rik
0.544615	3.59177	7.54256	0.00602583	0.0197475	A930013F10Rik
0.631018	5.31117	12.932	0.000323009	0.00173832	A930038C07Rik
0.473629	7.52926	13.0483	0.000303564	0.00165021	Aacs
0.310349	7.8586	6.76146	0.00931477	0.028176	Aak1
0.484198	8.97475	15.5517	8.02808e-05	0.000526853	Aars
0.450864	5.60296	12.4893	0.000409292	0.00211777	Aars2
0.603072	8.64613	23.6848	1.13477e-06	1.33207e-05	Aatk
-0.381109	7.53634	6.48625	0.0108712	0.0320345	Abca1
0.762911	2.95283	13.1853	0.000282158	0.00155416	Abca17
0.599892	8.5512	19.5674	9.71101e-06	8.7467e-05	Abca2
0.638994	8.73062	24.0339	9.46534e-07	1.14338e-05	Abca3
1.05426	7.39856	68.5864	1.21441e-16	1.49072e-14	Abca5
0.507079	6.82872	15.99	6.36782e-05	0.000431973	Abca7
-0.634597	2.45062	8.03639	0.00458469	0.0157285	Abca8a
-0.732752	2.20633	8.82822	0.00296608	0.0110141	Abca9
0.547256	6.58929	20.9886	4.62015e-06	4.55616e-05	Abcb6
0.293351	6.30852	6.06276	0.0138062	0.0386592	Abcb8
0.894749	6.1335	33.7129	6.38745e-09	1.41457e-07	Abcb9
0.463138	4.97982	9.27988	0.00231685	0.00896482	Abcc10
-0.691842	3.91635	16.7861	4.18379e-05	0.00030025	Abcc4
0.384136	7.47069	8.20818	0.0041702	0.0145387	Abcc5
1.12345	5.54047	73.1539	1.19924e-17	1.84012e-15	Abcc8
-0.344235	7.29234	7.34075	0.00674086	0.0216828	Abcd3
-0.381729	7.22451	9.4147	0.00215252	0.00844562	Abce1
0.371947	6.5299	10.4173	0.00124838	0.00536347	Abcf3
0.679064	4.45723	10.7051	0.00106841	0.00471307	Abcg1
0.688576	6.0817	31.3028	2.20762e-08	4.16604e-07	Abcg4
0.405689	4.72619	7.93048	0.00486089	0.0165047	Abhd11
0.41258	6.6309	12.6545	0.000374654	0.00196997	Abhd16a
-0.558496	7.07971	12.6559	0.000374388	0.00196997	Abhd4
0.666354	7.29168	22.3607	2.25945e-06	2.45342e-05	Abhd8
-2.05464	0.696106	40.2765	2.20448e-10	6.86317e-09	Abi3bp
0.828641	5.67247	29.3166	6.14675e-08	1.03024e-06	Ablim2
0.703617	7.04781	30.4658	3.39809e-08	6.10851e-07	Ablim3
0.42724	8.18873	9.44044	0.00212253	0.00834572	Abr
-1.19776	5.53169	38.0853	6.77173e-10	1.9057e-08	Abtb2
-0.405453	4.88895	7.10209	0.00769941	0.0241631	Acaa2
0.333121	6.73216	8.05952	0.00452652	0.0155579	Acaca
-0.7663	1.43112	8.14685	0.0043136	0.0149497	Acacb
-0.527643	6.0726	7.12326	0.00760902	0.0239209	Acadl
-0.405805	5.37857	10.169	0.00142823	0.00600796	Acadm
-0.515757	4.35677	9.53389	0.00201712	0.00800945	Acads
0.531062	6.43463	16.978	3.78152e-05	0.000276617	Accn1
0.307858	7.86413	6.05704	0.013851	0.0387508	Accn2
1.14903	5.48893	72.8402	1.40583e-17	2.13174e-15	Ace
0.88646	7.92177	34.7591	3.73122e-09	8.63407e-08	Ache
0.595683	9.92572	17.8357	2.40824e-05	0.000190832	Acly
0.402382	9.15296	10.1423	0.00144908	0.00607983	Aco2
-0.876898	5.91151	25.9404	3.52117e-07	4.78233e-06	Acot1
0.604169	2.87917	9.00664	0.00269	0.0101795	Acot10
0.561147	3.21767	5.86253	0.0154666	0.0423199	Acot11
-0.582455	2.8301	7.49917	0.00617273	0.0201594	Acot2
0.798617	7.99404	25.4784	4.47371e-07	5.90796e-06	Acot7
0.588901	3.0658	10.0832	0.0014963	0.00624137	Acot9
-0.712705	3.20742	8.42624	0.00369845	0.0132194	Acsf2
0.477045	8.04866	15.0516	0.000104613	0.000664541	Acsl3
0.85376	8.43561	39.6144	3.094e-10	9.23114e-09	Acsl4
0.504281	7.00363	15.9364	6.55064e-05	0.000442744	Acsl6
-1.33856	4.97187	39.7348	2.909e-10	8.79956e-09	Acss1
0.396645	5.625	7.6074	0.00581291	0.0192109	Acss2
-2.25964	5.41332	23.5506	1.21674e-06	1.41157e-05	Acta2
-0.434916	9.97313	11.8766	0.000568441	0.00278156	Actb
-0.941024	5.20209	35.5293	2.51247e-09	6.08708e-08	Actl6a
0.702183	5.90249	25.2123	5.13539e-07	6.62792e-06	Actl6b
0.543986	4.52592	13.0304	0.000306474	0.00166182	Actr3b
0.541587	7.36894	18.4441	1.74958e-05	0.000144461	Acvr1b
0.453239	7.24233	13.2115	0.000278233	0.0015378	Acvr2a
0.672661	6.68407	29.0442	7.0745e-08	1.16157e-06	Adam11
0.324543	7.03144	7.46124	0.00630414	0.0205135	Adam15
-0.677999	5.71141	28.515	9.29744e-08	1.49027e-06	Adam17
0.59364	8.00652	21.3811	3.76468e-06	3.80013e-05	Adam22
0.681147	7.04613	21.6628	3.2504e-06	3.35961e-05	Adam23
0.612997	2.76699	6.42221	0.0112702	0.0329989	Adam8
-0.701175	7.25284	28.5197	9.27512e-08	1.49027e-06	Adam9
-0.65518	4.71643	12.9893	0.000313281	0.00169516	Adamts1
0.557793	6.85393	19.0179	1.29497e-05	0.000111601	Adamts10
-0.440118	4.19015	5.71319	0.0168379	0.0452416	Adamts12
0.614991	4.59546	16.6223	4.56106e-05	0.000321834	Adamts15
-1.17623	2.32225	16.8184	4.11335e-05	0.00029635	Adamts2
0.362445	5.21621	6.69533	0.00966655	0.0290967	Adamts3
-2.07171	4.34678	54.7151	1.39332e-13	9.25698e-12	Adamts4
-0.422106	4.66579	7.91628	0.00489918	0.0166216	Adamts7
-0.767355	5.02687	31.7155	1.78492e-08	3.47865e-07	Adamts9
0.906724	5.1356	40.8149	1.6735e-10	5.39446e-09	Adamtsl1
0.689431	7.48951	27.1444	1.88808e-07	2.756e-06	Adap1
0.715173	8.0451	33.4872	7.17341e-09	1.57778e-07	Adar
0.373089	6.25111	9.11939	0.00252914	0.00967591	Adarb1
0.629161	3.31849	8.08279	0.00446877	0.0153982	Adarb2
0.496457	5.42542	14.0121	0.000181637	0.00106221	Adck1
0.412702	5.39938	8.40251	0.00374703	0.0133634	Adck2
0.42588	4.96019	9.67103	0.00187197	0.00755646	Adck5
0.797733	9.87038	35.5485	2.48785e-09	6.05017e-08	Adcy1
0.664454	7.51595	24.7881	6.39907e-07	8.09397e-06	Adcy2
0.8562	5.92239	34.3432	4.62003e-09	1.04837e-07	Adcy3
0.532093	7.44198	18.7748	1.47096e-05	0.000123997	Adcy5
-0.737447	4.22898	12.1123	0.000500898	0.00250139	Adcy7
0.413845	7.1491	6.05023	0.0139045	0.0388753	Adcy8
0.857935	5.70654	41.985	9.1978e-11	3.21275e-09	Adcy9
0.473149	6.30721	14.2255	0.000162158	0.000964937	Add2
-0.351777	6.44809	9.05211	0.00262392	0.00997631	Adh5
-0.816683	4.15026	11.5421	0.000680386	0.0032268	Adhfe1
-0.640234	4.12962	14.7869	0.000120371	0.00074482	Adi1
-0.721359	4.49142	23.2627	1.41315e-06	1.61616e-05	Adk
-0.42341	6.14019	12.8307	0.000340974	0.0018198	Ado
0.3607	7.09101	8.90868	0.00283819	0.0106183	Adprh
0.844122	1.91129	8.13071	0.00435217	0.0150558	Adra1a
0.527834	5.27565	8.85945	0.00291576	0.0108616	Adra1b
0.7231	5.79154	24.9871	5.77164e-07	7.36542e-06	Adra2a
0.718939	3.69191	10.9675	0.000927247	0.0041949	Adra2c
0.349129	7.2693	8.83932	0.00294809	0.0109599	Adrbk1
0.440728	6.08259	11.7247	0.00061677	0.00296957	Adrbk2
-1.01541	3.96107	19.4332	1.04179e-05	9.26681e-05	Aebp1
-0.29306	5.91183	5.68501	0.0171104	0.0458496	Aebp2
0.429049	8.19038	9.21541	0.00239986	0.00924165	Aes
0.836862	5.56179	26.4022	2.77227e-07	3.85041e-06	AF357359
1.04799	3.64403	24.4198	7.74671e-07	9.62848e-06	AF529169
-0.85923	3.23307	17.5901	2.74012e-05	0.000211608	Afap1l1
-1.79418	2.5884	36.2588	1.72774e-09	4.36644e-08	Afap1l2
-0.550046	4.31979	11.8308	0.000582577	0.00283995	Aff1
0.669311	4.39799	17.5321	2.82493e-05	0.000217273	Aff2
0.375029	6.15039	9.20584	0.00241244	0.00928453	Aff3
0.550117	8.76867	19.2681	1.1359e-05	9.96635e-05	Agap1
0.496482	9.1599	13.8643	0.000196491	0.0011367	Agap2
0.35191	7.38695	8.03432	0.00458993	0.0157423	Agap3
-0.533761	6.10265	20.8233	5.03667e-06	4.918e-05	Aggf1
-0.830531	2.04522	8.69547	0.00319003	0.011704	Agt
0.351537	6.61566	6.78268	0.00920465	0.0279089	Agtpbp1
-0.760745	4.56812	17.9789	2.2337e-05	0.000179378	Agtr2
-0.518348	3.75385	9.18519	0.00243982	0.00938431	Agtrap
0.485024	8.92956	8.78834	0.00303162	0.0112251	Ahi1
-0.97639	5.3345	20.9985	4.59649e-06	4.53978e-05	Ahnak
0.585046	4.1857	11.2684	0.000788394	0.00366713	AI118078
0.370227	7.38853	10.0521	0.00152174	0.0063413	AI314180
-0.656953	3.48552	14.5664	0.000135308	0.000823798	AI314976
0.682539	3.81663	16.9904	3.75683e-05	0.000275146	AI413582
-0.667509	5.47683	11.8079	0.000589815	0.00287198	AI464131
0.401924	6.23023	9.62472	0.00191976	0.00771314	AI480653
0.450098	5.63319	10.6814	0.00108219	0.00475892	AI504432
0.563999	6.97622	8.9752	0.00273668	0.0103108	AI593442
-0.440789	5.45457	9.04754	0.00263049	0.00999539	AI597468
0.609531	5.60034	16.7787	4.20027e-05	0.000301097	AI836003
0.385672	5.50992	9.6626	0.00188057	0.00758169	AI837181
0.826067	4.49972	18.5238	1.67796e-05	0.000139261	AI848285
-0.752172	5.25366	23.8098	1.06341e-06	1.26396e-05	AI854517
0.544959	3.3426	7.32107	0.00681509	0.0218724	AI854703
-1.01456	5.07098	33.0254	9.09609e-09	1.9442e-07	Aif1l
0.598941	5.37644	19.8813	8.2403e-06	7.54327e-05	Aig1
0.476203	5.48763	7.21011	0.00724942	0.0229803	Ajap1
0.381855	6.23758	9.61204	0.00193305	0.00775447	Ak1
-0.629529	5.46489	25.5145	4.39063e-07	5.80419e-06	Ak2
-0.52865	6.16172	19.7709	8.7301e-06	7.94088e-05	Ak3
-0.489295	5.26464	11.3785	0.000742999	0.00347731	Ak4
0.528792	8.4255	16.8996	3.94094e-05	0.000285685	Akap11
0.704165	9.27321	31.6472	1.84881e-08	3.56726e-07	Akap12
0.423617	5.4106	8.46973	0.00361106	0.0129682	Akap5
0.768137	8.42525	37.1288	1.10579e-09	2.94473e-08	Akap6
0.351846	6.65845	8.97596	0.00273554	0.0103095	Akap8l
0.438926	7.76453	11.8879	0.000565	0.00276683	Akap9
-0.889124	2.95726	15.259	9.37286e-05	0.000604115	Akna
-0.456338	3.57469	5.70135	0.0169518	0.0454908	Akr1e1
0.287529	8.16264	5.58229	0.018143	0.0480076	Alcam
0.333136	5.90353	6.33844	0.0118149	0.0342591	Aldh1l2
-0.375776	5.84928	6.88148	0.00870932	0.0266983	Aldh6a1
-0.413607	6.36615	10.7954	0.00101751	0.00452073	Aldh7a1
-0.441203	9.10389	9.32651	0.00225862	0.00877111	Aldoc
0.525566	5.09953	9.52894	0.00202257	0.00802367	Alg1
-0.802842	4.67187	9.85579	0.00169298	0.00694268	Alg13
0.694097	9.10477	24.3496	8.0343e-07	9.88715e-06	Alg2
0.975976	6.05409	46.8092	7.82439e-12	3.45372e-10	Alk
-0.539584	6.28056	18.1795	2.01031e-05	0.00016327	Alkbh5
0.578912	4.72128	16.0804	6.07086e-05	0.000414665	Alkbh6
0.750354	3.71568	11.5231	0.000687371	0.00325239	Alkbh7
0.903855	2.05629	11.1422	0.000843861	0.0038679	Aloxe3
-0.585547	4.64005	10.0419	0.00153015	0.00637432	Alpl
-0.395522	4.84533	6.8489	0.00886959	0.0270644	Alyref
0.5569	6.29503	19.8698	8.2898e-06	7.57245e-05	Amigo1
0.5302	3.67996	8.4351	0.00368046	0.0131698	Amigo2
-0.691901	2.45723	6.68769	0.00970811	0.0291809	Ammecr1
0.451736	4.41658	6.69693	0.00965793	0.0290776	Amn1
-0.328033	6.08328	7.99891	0.00468055	0.016002	Amotl1
-0.564361	6.80681	10.6384	0.00110764	0.004846	Amotl2
0.648939	7.55909	20.2015	6.97001e-06	6.53831e-05	Amph
0.710182	5.10735	14.2474	0.000160279	0.000955327	Amy1
-1.09792	1.40821	16.6954	4.38878e-05	0.00031218	Amz1
0.336437	6.90062	8.33099	0.00389745	0.0137812	Amz2
-0.664856	2.14758	8.40132	0.00374948	0.0133648	Angptl2
0.578611	2.90734	7.14011	0.00753784	0.0237543	Angptl6
0.72636	6.29987	28.173	1.10941e-07	1.74381e-06	Ank1
0.885975	10.563	48.7968	2.83905e-12	1.39135e-10	Ank2
0.709961	8.28562	32.0849	1.47579e-08	2.92343e-07	Ank3
-1.09682	2.44957	20.9357	4.74949e-06	4.66942e-05	Ankle1
0.425518	6.0072	10.647	0.00110249	0.00483167	Ankmy2
0.562937	6.68586	20.5206	5.89916e-06	5.65731e-05	Ankrd12
-0.338872	6.09897	7.43655	0.00639123	0.0207497	Ankrd13a
0.438429	7.70291	12.5201	0.000402587	0.0020872	Ankrd13b
0.667915	6.37754	25.2707	4.98232e-07	6.49971e-06	Ankrd13d
0.472877	3.14912	6.32876	0.0118795	0.0344002	Ankrd23
0.557886	6.16286	19.3257	1.10215e-05	9.74321e-05	Ankrd24
-0.695346	6.25582	29.5755	5.37793e-08	9.0966e-07	Ankrd28
0.688551	4.27101	18.0881	2.10914e-05	0.000170544	Ankrd29
0.850039	3.85599	18.3608	1.82778e-05	0.000150436	Ankrd34a
0.775231	4.09575	14.3997	0.000147828	0.000890351	Ankrd34b
-0.374656	6.4574	10.4958	0.00119646	0.00518534	Ankrd40
0.456653	5.03969	10.3437	0.00129919	0.00554848	Ankrd44
-0.836371	3.37202	19.2943	1.12038e-05	9.84408e-05	Ankrd49
0.283669	7.41564	5.77853	0.0162231	0.0438364	Ankrd52
-1.07033	4.62783	42.2234	8.14196e-11	2.89096e-09	Anln
0.662467	1.19725	6.05378	0.0138766	0.038807	Ano5
0.63693	7.35035	26.3864	2.79497e-07	3.87775e-06	Ano8
-0.362514	6.62304	7.96196	0.00477706	0.0162544	Anp32a
-0.782768	6.04337	33.3721	7.61082e-09	1.66264e-07	Anp32b
-0.640908	7.58698	14.729	0.000124124	0.000762916	Anp32e
-0.796341	1.73928	9.95631	0.00160299	0.00661786	Anpep
-0.485862	5.75299	10.2033	0.0014019	0.00591652	Antxr1
-0.833193	3.27886	20.2844	6.67438e-06	6.29306e-05	Antxr2
-1.39512	2.06274	7.58773	0.00587668	0.0193671	Anxa11
-1.17131	5.00362	39.4052	3.44372e-10	1.01803e-08	Anxa2
-0.996911	2.53818	16.5022	4.85937e-05	0.000340393	Anxa4
-0.476683	5.05361	7.39002	0.00655867	0.0212185	Anxa5
-0.340858	6.56279	8.11421	0.00439197	0.0151724	Anxa6
0.473441	8.09863	14.6715	0.000127965	0.000783164	Ap1b1
0.293665	7.03197	6.23472	0.0125269	0.0358083	Ap1m1
0.385779	8.49723	9.69316	0.00184955	0.00748003	Ap2a1
0.286657	7.99829	5.6315	0.0176406	0.046948	Ap2a2
0.317863	9.23633	6.61322	0.0101224	0.0302219	Ap2b1
0.335262	6.79215	6.18459	0.0128867	0.0365691	Ap2s1
0.828509	8.10184	40.1543	2.34679e-10	7.2711e-09	Ap3b2
0.357367	8.2435	8.62162	0.00332197	0.012089	Ap3d1
-0.513091	5.20429	15.6744	7.52343e-05	0.000498301	Ap3m1
0.469328	4.11758	7.92872	0.00486561	0.0165164	Ap4s1
0.514079	8.37097	14.8004	0.000119511	0.00074199	Apba1
0.488546	8.20334	15.5096	8.20858e-05	0.000536785	Apbb1
0.303455	5.77399	6.39909	0.0114179	0.0333254	Apbb2
0.602482	5.71108	23.6106	1.17938e-06	1.3721e-05	Apbb3
0.625043	10.0319	21.5441	3.45785e-06	3.54843e-05	Apc
0.887602	9.80385	46.6551	8.46479e-12	3.6984e-10	Apc2
-0.803549	5.29877	34.7719	3.70695e-09	8.59331e-08	Apcdd1
-0.525148	6.5837	19.2997	1.11726e-05	9.83633e-05	Api5
-0.897659	0.992906	6.92619	0.00849425	0.0262108	Apln
0.782259	10.1521	31.2691	2.24625e-08	4.22657e-07	Aplp1
0.440076	10.3148	11.1646	0.000833722	0.00383855	Aplp2
-0.914873	1.01429	10.26	0.00135949	0.00576398	Apobec1
-0.879577	1.74412	12.0376	0.000521369	0.00258991	Apobec3
-0.605401	2.31358	6.79822	0.00912488	0.0277383	Apool
0.783409	11.5917	28.7757	8.12652e-08	1.31421e-06	App
-1.01493	6.92621	17.9406	2.27913e-05	0.000182231	Aqp4
0.861862	1.3541	8.14239	0.00432422	0.0149785	Aqp5
0.350257	7.42115	6.93923	0.00843253	0.0260515	Araf
-0.925851	5.04698	30.9256	2.68106e-08	4.93661e-07	Arap1
-0.296315	7.25196	5.83955	0.0156699	0.0426725	Arcn1
-0.350308	7.42518	7.80203	0.00521874	0.017535	Arf4
-0.331227	5.91024	7.13253	0.00756977	0.0238316	Arf6
0.48138	6.73271	14.2742	0.000158013	0.000943962	Arfgef2
-0.683458	5.07052	17.4442	2.9586e-05	0.000226043	Arfip1
0.773679	1.66044	9.41057	0.00215738	0.00845951	Arg2
-0.888747	5.32476	32.361	1.2803e-08	2.60692e-07	Arhgap11a
-0.570059	4.12547	11.6239	0.000651084	0.00311038	Arhgap17
-1.08163	4.65366	47.3274	6.00663e-12	2.71647e-10	Arhgap19
0.726689	6.14462	31.6648	1.83216e-08	3.54915e-07	Arhgap20
0.32516	7.60073	7.50009	0.00616959	0.0201571	Arhgap21
0.518875	6.94174	19.5093	1.00113e-05	8.93603e-05	Arhgap23
0.695202	6.20252	26.3128	2.90352e-07	4.0111e-06	Arhgap26
-1.26675	4.75274	53.8977	2.11202e-13	1.36793e-11	Arhgap31
0.662007	4.38239	15.1412	9.97609e-05	0.00063749	Arhgap36
0.515892	6.54041	17.5751	2.76176e-05	0.000213024	Arhgap39
0.666208	2.58709	8.05205	0.00454523	0.0156139	Arhgap4
-0.378889	4.8392	7.09228	0.00774167	0.0242779	Arhgap42
0.572579	6.27483	20.5342	5.85743e-06	5.62567e-05	Arhgap44
0.790904	5.98823	20.8052	5.08453e-06	4.95722e-05	Arhgdig
-1.0486	4.46628	46.5348	9.00057e-12	3.87988e-10	Arhgef10
0.347604	6.5757	9.32434	0.00226129	0.00877621	Arhgef11
0.704638	2.3467	8.571	0.00341559	0.0123731	Arhgef15
-0.783369	2.60284	10.998	0.000912122	0.0041381	Arhgef19
-1.03027	5.97556	32.9381	9.5138e-09	2.01352e-07	Arhgef26
-0.624466	1.81572	6.58909	0.0102605	0.0305538	Arhgef5
0.29703	7.98123	5.68585	0.0171023	0.0458372	Arhgef7
0.306125	7.1256	6.03984	0.0139866	0.0390624	Arid1b
0.379854	5.57861	9.14725	0.00249092	0.00956089	Arl10
-0.484618	3.78597	8.37328	0.00380778	0.0135202	Arl13b
0.546932	5.64144	16.9251	3.88835e-05	0.000283147	Arl2
-0.424496	7.03825	11.0909	0.000867517	0.00396456	Arl2bp
-0.646466	5.81075	17.4376	2.96902e-05	0.000226705	Arl4a
0.286009	6.90487	5.49783	0.0190401	0.0498999	Arl4c
-0.494506	4.5349	9.82788	0.00171886	0.00702885	Arl6ip6
0.468847	5.80292	14.0216	0.000180723	0.00105912	Armc6
0.442187	6.37974	10.7681	0.00103262	0.00457843	Armcx1
0.591217	8.07701	21.167	4.20958e-06	4.19623e-05	Armcx2
0.571718	8.19827	19.1923	1.18187e-05	0.000103066	Armcx4
0.501458	4.86113	10.648	0.00110188	0.00483066	Armcx6
-1.28753	3.46326	27.9675	1.23368e-07	1.91808e-06	Arpc1b
-0.415883	6.29807	9.11639	0.0025333	0.00968604	Arpc5
0.605506	4.1275	14.5695	0.000135084	0.000822828	Arrdc1
-0.610445	5.07513	16.9012	3.9376e-05	0.000285604	Arrdc3
-0.950622	4.46695	39.0506	4.12969e-10	1.19344e-08	Arrdc4
0.442484	5.74149	9.9382	0.00161883	0.00667472	Arsa
-0.470003	5.17817	11.1224	0.000852893	0.00390651	Arsb
-0.710986	3.5015	13.8675	0.000196157	0.00113579	Arsk
0.35464	4.96708	5.70909	0.0168773	0.0453141	Ascc1
-1.11887	4.72008	45.1558	1.81966e-11	7.30641e-10	Ascl1
-0.574949	4.48036	14.2491	0.000160139	0.000955129	Asf1a
-0.978577	2.9021	22.671	1.92244e-06	2.13056e-05	Asf1b
-0.510813	6.3743	12.6018	0.000385382	0.00201427	Ash2l
0.703478	7.24103	25.8953	3.60439e-07	4.88156e-06	Asns
-0.859411	2.55648	14.9566	0.000110014	0.000691355	Aspdh
0.807744	3.96998	16.6853	4.41221e-05	0.000313673	Asphd1
0.449151	5.97348	12.364	0.000437703	0.00223694	Asphd2
-1.14429	5.17903	40.8384	1.65351e-10	5.3548e-09	Aspm
-0.976182	6.36581	57.751	2.97486e-14	2.24228e-12	Asrgl1
0.54125	9.38343	17.3794	3.06126e-05	0.000232508	Astn1
0.908256	7.15606	50.698	1.0773e-12	5.93389e-11	Astn2
-0.409293	5.36151	8.55165	0.0034521	0.0124843	Asxl2
0.675354	5.9715	25.6532	4.0861e-07	5.4463e-06	Asxl3
-1.23474	4.80991	70.3682	4.92069e-17	6.60654e-15	Atad2
-0.484244	4.72698	9.82231	0.00172407	0.00704329	Atad5
0.388243	7.63474	9.65375	0.00188966	0.00761118	Atcay
-0.734452	3.05256	14.4687	0.000142511	0.000863979	Atf1
-0.350162	6.09387	8.35181	0.00385303	0.0136508	Atf7ip
0.314102	6.98663	6.28773	0.0121577	0.0350324	Atg12
0.398004	6.23767	11.3929	0.000737246	0.00345289	Atg16l1
0.360088	6.69789	9.329	0.00225555	0.0087645	Atg2a
0.319107	6.82903	7.06475	0.00786154	0.0245881	Atg2b
0.439712	7.74041	11.9839	0.000536634	0.00265108	Atg9a
0.720108	2.60683	9.56782	0.00198017	0.00787973	Atg9b
-0.62058	3.92318	10.8344	0.000996301	0.00444798	Athl1
0.798326	5.99003	21.483	3.56974e-06	3.64006e-05	Atl1
-0.439963	5.71775	12.7136	0.000362997	0.00191827	Atl3
-1.73771	1.15342	37.5061	9.11286e-10	2.48321e-08	Atp10b
0.398094	5.71939	8.89808	0.00285471	0.010665	Atp11c
0.575808	9.03886	18.0918	2.10502e-05	0.000170318	Atp13a2
0.988514	12.4732	43.6459	3.93491e-11	1.50051e-09	Atp1a3
0.809114	10.1767	21.1641	4.21589e-06	4.19928e-05	Atp1b1
0.663934	10.384	24.3043	8.22543e-07	1.00873e-05	Atp2a2
0.829186	9.59311	30.1358	4.02827e-08	7.06399e-07	Atp2b1
0.964899	8.82053	44.2468	2.89471e-11	1.1452e-09	Atp2b2
1.05241	6.85282	57.3454	3.65616e-14	2.67751e-12	Atp2b3
0.38554	7.82098	10.0147	0.00155295	0.00645051	Atp2b4
0.321045	10.6412	6.16089	0.0130605	0.0369809	Atp5b
0.337799	7.51492	7.13761	0.00754835	0.0237758	Atp5c1
0.425355	5.86286	7.06331	0.00786784	0.0245943	Atp5e
0.723378	5.13451	16.2251	5.62435e-05	0.000387659	Atp5g1
0.550731	4.37786	12.1617	0.000487796	0.00244734	Atp5h
0.470765	6.14358	8.25494	0.00406414	0.0142422	Atp5j2
0.651249	3.63522	8.78686	0.00303408	0.011231	Atp5k
0.522431	6.84386	12.5814	0.000389601	0.00203384	Atp5o
0.469038	4.81507	10.9417	0.000940253	0.00423887	Atp5sl
0.66066	9.03428	24.0086	9.59049e-07	1.15633e-05	Atp6ap1
0.780869	8.63314	34.5404	4.17487e-09	9.59179e-08	Atp6ap2
0.867208	9.96274	35.0118	3.2771e-09	7.69372e-08	Atp6v0a1
-0.448099	6.00777	12.6531	0.00037495	0.00196997	Atp6v0a2
0.416912	7.92574	11.2591	0.00079232	0.0036814	Atp6v0b
0.44511	7.74518	12.1397	0.000493591	0.00246872	Atp6v0d1
-0.948498	4.64467	27.579	1.50806e-07	2.26279e-06	Atp6v0e
0.489439	8.80952	14.2221	0.000162453	0.000966247	Atp6v1b2
0.532982	6.94212	13.1	0.000295296	0.00161277	Atp6v1c1
0.338493	7.25129	6.81155	0.00905701	0.0275711	Atp6v1e1
0.426666	5.65629	10.5131	0.00118534	0.00514578	Atp6v1f
0.461273	6.59497	7.83874	0.00511383	0.0172319	Atp6v1g2
0.316213	7.25126	5.75167	0.016473	0.044465	Atp6v1h
-0.442592	3.77187	5.87757	0.015335	0.042009	Atp7b
0.836098	9.18506	40.1365	2.36825e-10	7.30249e-09	Atp8a1
0.997528	5.45209	46.2974	1.01599e-11	4.26549e-10	Atp8a2
-0.953655	1.11903	10.6325	0.00111119	0.00485991	Atp8b1
0.346067	7.19562	7.63052	0.00573889	0.0190169	Atp8b2
0.618123	9.98378	20.5975	5.66691e-06	5.46612e-05	Atp9a
0.547427	6.93896	10.7926	0.00101909	0.00452619	Atpif1
0.563634	8.48872	18.8727	1.39739e-05	0.000119205	Atrn
0.328542	6.99067	7.03464	0.00799481	0.0249323	Atrnl1
-0.491843	5.70443	16.0739	6.09168e-05	0.000415867	Atxn1l
0.347799	7.80027	7.60685	0.0058147	0.0192119	Atxn7l3
-0.561361	4.55391	13.3718	0.000255437	0.00142525	AU019823
0.33428	7.19151	6.05372	0.013877	0.038807	AU040320
-1.16505	4.22885	40.6158	1.85305e-10	5.91186e-09	Aurka
-0.978417	4.30815	33.3416	7.73129e-09	1.68555e-07	Aurkb
0.551069	7.72929	16.1195	5.94675e-05	0.000407267	Auts2
0.692952	1.48438	6.22319	0.0126088	0.0359704	Avpr1a
0.745159	7.30001	16.439	5.0241e-05	0.000350789	AW551984
0.777349	8.30434	31.7808	1.72591e-08	3.38589e-07	AW555464
-0.804482	5.43837	24.9159	5.98869e-07	7.61225e-06	Axl
0.855256	3.84618	14.7403	0.000123381	0.000759435	B230209E15Rik
0.462949	3.96597	7.34558	0.0067228	0.0216463	B230217C12Rik
0.707673	2.02863	7.27536	0.0069907	0.0223359	B230217O12Rik
0.689945	6.2999	18.2556	1.93159e-05	0.000157771	B3galnt1
0.614332	6.20091	17.2802	3.22534e-05	0.000242824	B3galt1
0.781852	5.60407	27.1818	1.85195e-07	2.70632e-06	B3galt2
0.55632	2.75194	6.64512	0.00994276	0.0298098	B3galt4
0.577262	5.28716	17.6747	2.62096e-05	0.000204118	B3galt6
-0.489613	5.44383	12.2727	0.000459635	0.00232871	B3gat2
0.439461	6.61135	11.4592	0.000711417	0.00334651	B3gat3
0.633963	7.81028	23.0432	1.58401e-06	1.7909e-05	B3gnt1
-0.476196	4.65071	6.51012	0.0107262	0.0317016	B3gnt5
-0.766812	2.25258	7.22246	0.00719969	0.0228507	B3gnt9-ps
0.597184	7.14375	18.7908	1.45871e-05	0.000123449	B4galnt1
0.606865	7.5739	24.0237	9.51576e-07	1.1484e-05	B4galnt4
-0.680172	3.84792	15.313	9.10889e-05	0.000589085	B4galt1
0.307225	7.01418	5.60685	0.0178904	0.0474562	B4galt2
0.466492	6.3648	13.0932	0.000296376	0.00161659	B4galt5
0.496035	7.83721	13.4126	0.000249946	0.00140006	B4galt6
0.600051	6.25787	24.3489	8.03718e-07	9.88715e-06	B630019K06Rik
0.788649	1.17391	7.8777	0.00500481	0.0169378	B830017H08Rik
-2.12277	3.76591	83.5747	6.13521e-20	1.36339e-17	Bace2
-0.898796	2.448	16.2048	5.68505e-05	0.000391215	Bag3
0.538878	8.09195	17.1402	3.47204e-05	0.000257338	Bai1
0.37045	8.91609	7.28647	0.00694759	0.0222202	Bai2
0.376373	7.33154	8.18102	0.00423309	0.0147182	Bai3
0.745673	5.82784	28.3115	1.03281e-07	1.6394e-06	Baiap3
-0.357405	4.91647	6.04179	0.0139711	0.0390276	Bak1
-0.70178	2.83299	11.9686	0.00054105	0.00266779	Bard1
0.355529	8.99321	7.42548	0.00643066	0.0208463	Basp1
-1.28036	3.5719	47.9424	4.38923e-12	2.04974e-10	Baz1a
0.50758	6.677	19.5439	9.83157e-06	8.8306e-05	Baz2b
0.363025	5.81029	8.31361	0.00393492	0.0138723	Bbs1
0.452203	4.93386	10.4976	0.00119529	0.00518202	Bbs2
0.389114	5.19747	7.92087	0.00488677	0.0165839	Bbs4
0.566126	5.39267	9.38269	0.00219043	0.00856569	BC002163
0.318568	6.19525	7.03716	0.00798355	0.0249032	BC004004
0.962693	8.95648	49.0879	2.44749e-12	1.21798e-10	BC005764
0.35539	7.68617	6.31735	0.0119562	0.034568	BC018242
0.443255	8.08128	13.2367	0.000274519	0.0015202	BC018507
0.31526	6.95079	6.35661	0.0116945	0.0339942	BC024659
0.516279	4.56586	8.40281	0.00374642	0.0133634	BC029214
1.05217	2.90418	18.6054	1.60763e-05	0.000133941	BC030500
-0.861168	2.59319	9.71706	0.00182565	0.00739963	BC030867
0.37539	6.23151	9.49882	0.00205604	0.00813141	BC037034
-0.885107	3.1405	15.9145	6.62683e-05	0.000447424	BC048355
0.839357	2.01807	12.0452	0.000519261	0.00258208	BC049635
0.687994	1.82209	6.85136	0.00885737	0.0270463	BC051142
-1.05216	3.34731	30.3155	3.67181e-08	6.53673e-07	BC055324
-0.560711	3.73121	10.458	0.00122117	0.00527114	BC057022
0.547268	5.58306	14.8178	0.000118414	0.000736249	Bcam
-1.05135	8.96225	20.8192	5.04731e-06	4.92466e-05	Bcan
-0.557062	2.41332	6.39102	0.0114699	0.0334394	Bcar3
-4.6978	6.94162	624.531	7.73342e-138	3.32253e-134	Bcas1
-0.467897	4.21474	5.66786	0.0172785	0.0462258	Bcat2
-0.462295	4.70301	10.5114	0.0011864	0.00514853	Bccip
-0.504848	4.10788	10.1311	0.0014579	0.00610291	Bcl10
0.537483	6.60987	16.2077	5.67639e-05	0.000391037	Bcl11a
0.363593	6.46046	9.66371	0.00187944	0.0075795	Bcl2l1
-0.5038	3.99924	7.16019	0.00745394	0.0235245	Bcl2l11
-0.381807	6.45992	10.961	0.000930483	0.00420659	Bcl2l13
0.279272	6.68132	5.67885	0.0171706	0.0459725	Bcl9
0.314512	6.60718	6.49345	0.0108273	0.0319635	Bcl9l
-0.411238	7.42008	11.76	0.000605159	0.00292789	Bclaf1
0.717197	4.17809	17.6517	2.65275e-05	0.000205848	Bean1
0.765872	6.35695	34.3105	4.69843e-09	1.06242e-07	Begain
-0.623626	4.42547	8.89666	0.00285693	0.0106702	Bend3
0.538938	6.55932	12.0517	0.000517444	0.00257456	Bend6
0.404909	5.60838	9.62835	0.00191597	0.00770032	Bex1
0.455435	7.26532	8.18712	0.00421889	0.0146847	Bex2
-0.685643	4.65627	13.1001	0.000295279	0.00161277	Bgn
0.448914	3.98169	6.63612	0.00999313	0.0299183	Bhlhe22
-0.791414	2.87134	16.3557	5.24986e-05	0.000364774	Bicc1
0.41704	7.42769	9.40548	0.00216338	0.0084779	Bin1
-1.21717	4.15515	53.2216	2.97964e-13	1.85529e-11	Birc5
0.469723	8.19273	10.5983	0.00113191	0.00493878	Birc6
0.46273	6.62829	11.0767	0.000874213	0.00398858	Blcap
-0.489808	4.25529	8.0561	0.00453506	0.0155831	Blm
-0.704432	3.26438	10.3423	0.00130015	0.00554887	Bmf
-0.403139	6.46942	11.9718	0.000540108	0.00266416	Bmp1
-0.938962	1.98456	10.8863	0.000968782	0.00435074	Bmp2
0.87045	1.5505	9.58193	0.00196502	0.00783635	Bmp3
-2.91747	3.14992	85.3463	2.50432e-20	5.86877e-18	Bmp4
-1.8162	3.93643	13.6362	0.000221865	0.00126812	Bmp6
-0.857337	4.10149	25.9649	3.47682e-07	4.73708e-06	Bmp7
0.572996	5.64341	13.3178	0.000262896	0.00146244	Bmper
-0.5281	7.02274	14.7588	0.000122176	0.000753911	Bmpr1a
-0.695698	4.34719	10.705	0.00106848	0.00471307	Bmpr1b
0.39968	6.4415	10.8435	0.000991454	0.00443556	Bmpr2
-0.349413	6.12887	5.80107	0.0160164	0.0433779	Bms1
0.569288	5.10557	13.1215	0.000291921	0.00159837	Bmyc
-1.05239	1.88071	18.5961	1.61548e-05	0.000134509	Bnc2
0.405045	4.17064	6.09898	0.013526	0.0380316	Bnip1
-0.372601	5.64754	9.0845	0.00257785	0.00983016	Bnip2
-0.635642	5.52122	23.4703	1.26858e-06	1.46512e-05	Boc
0.443782	3.37311	6.19644	0.0128008	0.0363733	Bola1
-0.356471	5.61166	7.32773	0.00678989	0.0218024	Bpgm
0.357893	6.88636	9.53133	0.00201994	0.00801589	Braf
-0.803189	4.3497	15.8342	6.91422e-05	0.000464243	Brca1
-0.434692	5.93159	12.5187	0.000402898	0.0020872	Brd7
0.298808	7.44669	6.1887	0.0128569	0.0365005	Bri3bp
-1.11244	2.47899	19.6843	9.13475e-06	8.27973e-05	Brip1
-0.450964	4.91934	10.517	0.00118278	0.00513642	Brix1
-0.58966	3.50736	10.1566	0.00143785	0.00603466	Brms1
0.505687	7.40548	16.1149	5.96143e-05	0.000408056	Brsk1
0.364878	6.95748	9.57422	0.00197329	0.00786205	Brsk2
-0.415985	4.17666	6.47998	0.0109096	0.0321256	Brwd3
0.643821	6.85106	20.3665	6.39377e-06	6.05951e-05	Bscl2
1.10774	8.8665	77.946	1.05896e-18	2.03716e-16	Bsn
-1.38936	1.94985	23.1901	1.46747e-06	1.67087e-05	Bst2
0.481204	6.44929	10.2411	0.00137349	0.0058107	Btbd11
-0.626779	2.066	6.15461	0.013107	0.0370636	Btbd19
0.408048	7.03337	8.6134	0.00333698	0.0121361	Btbd2
0.364346	4.952	6.24327	0.0124666	0.0356912	Btbd6
-0.622247	6.07632	26.5865	2.51994e-07	3.53422e-06	Btg2
0.291356	6.75198	6.08969	0.0135973	0.0381843	Btrc
-1.31472	4.49682	72.6546	1.54447e-17	2.31473e-15	Bub1
-1.18688	5.00956	65.4809	5.86788e-16	6.30259e-14	Bub1b
0.621534	8.27412	17.6685	2.62941e-05	0.000204529	Bzrap1
-0.783624	1.5243	8.07194	0.0044956	0.0154682	C030019I05Rik
0.553984	3.0596	7.71619	0.00547279	0.0182743	C030023E24Rik
0.385508	4.25872	6.08958	0.0135981	0.0381843	C030039L03Rik
0.642815	7.67657	25.2662	4.99376e-07	6.50805e-06	C030046I01Rik
0.695193	4.10634	14.4209	0.000146168	0.000882006	C130021I20Rik
0.964426	3.45092	15.9238	6.59425e-05	0.000445458	C130030K03Rik
-0.635077	4.1097	14.6114	0.000132113	0.000805869	C1galt1
-1.94971	4.47625	140.54	2.02847e-32	8.71497e-30	C1ql1
0.804749	3.4703	16.5145	4.82802e-05	0.000338381	C1ql2
-1.0402	0.889246	11.3228	0.00076561	0.00357534	C1qtnf1
-1.25689	1.96991	7.9817	0.00472526	0.0161079	C1qtnf3
1.17112	5.97415	42.2409	8.06953e-11	2.87315e-09	C1qtnf4
-0.683411	4.30236	16.6668	4.45541e-05	0.000315699	C1qtnf6
-0.999343	2.85356	19.0519	1.27212e-05	0.000109895	C1s
0.840918	1.54837	8.32611	0.00390792	0.0138036	C230004F18Rik
0.55642	7.57687	18.9373	1.35088e-05	0.000115691	C230096C10Rik
0.370233	5.56783	8.63406	0.00329936	0.0120401	C2cd2
0.323837	5.89866	5.55832	0.018393	0.0485596	C2cd2l
0.604291	3.92767	8.68498	0.00320843	0.0117615	C2cd4c
-0.446589	5.06679	8.51309	0.00352602	0.0127017	C330007P06Rik
-1.02833	4.9041	44.5124	2.52756e-11	1.00548e-09	C330027C09Rik
-1.67374	2.78599	32.9801	9.31085e-09	1.98359e-07	C430049B03Rik
0.579167	1.85187	5.5109	0.0188983	0.0496091	C530005A16Rik
0.618786	6.39837	18.6571	1.56467e-05	0.000130881	C530028O21Rik
0.409023	6.94668	12.2613	0.000462447	0.00233928	C630004H02Rik
0.352341	5.83134	6.48774	0.0108621	0.032023	C77080
0.339579	6.40875	7.88015	0.00499804	0.0169258	C77370
-0.368834	5.58272	8.90396	0.00284553	0.0106338	C80913
0.656249	6.04455	23.734	1.10611e-06	1.30449e-05	C85492
0.853512	4.59385	23.0163	1.60634e-06	1.81139e-05	Cabp1
0.850953	8.20249	42.8911	5.78719e-11	2.1251e-09	Cacna1a
1.02745	8.10933	63.1229	1.94199e-15	1.91071e-13	Cacna1b
0.622497	6.42857	27.269	1.7703e-07	2.59879e-06	Cacna1c
0.696055	5.91741	32.1006	1.46389e-08	2.91323e-07	Cacna1d
1.04426	6.1045	76.9059	1.79297e-18	3.25487e-16	Cacna1e
0.505038	7.21778	17.3334	3.13622e-05	0.000237362	Cacna1g
0.275672	6.7881	5.79969	0.016029	0.043403	Cacna1h
1.00547	5.2199	52.8076	3.67874e-13	2.24717e-11	Cacna1i
0.881719	6.48084	23.8726	1.02927e-06	1.23522e-05	Cacna2d1
1.12293	8.67009	68.6041	1.20354e-16	1.49072e-14	Cacna2d2
1.15253	7.51056	45.9963	1.18475e-11	4.89432e-10	Cacna2d3
0.506243	5.75399	13.5079	0.000237558	0.00133849	Cacnb1
0.288173	6.81362	5.7629	0.016368	0.0442094	Cacnb3
0.509363	5.26312	9.49746	0.00205756	0.00813344	Cacnb4
0.459803	5.42412	6.25941	0.0123535	0.0354778	Cacng2
1.03441	4.76901	24.4369	7.6782e-07	9.56989e-06	Cacng3
0.761802	4.14491	11.6206	0.000652249	0.0031148	Cacng5
-0.416863	6.79827	5.68092	0.0171504	0.0459281	Cad
0.365205	7.89573	8.56145	0.00343356	0.0124312	Cadm1
0.639266	8.70508	24.4353	7.68472e-07	9.56989e-06	Cadm2
0.559999	8.8603	15.3924	8.73381e-05	0.000567962	Cadm3
0.681364	8.51465	21.9874	2.74444e-06	2.90419e-05	Cadps
0.596689	1.70365	5.528	0.0187144	0.0491965	Cage1
-0.396458	5.90041	10.1932	0.00140957	0.00594027	Calcoco1
-1.03499	4.84448	15.8168	6.97801e-05	0.000466976	Calcrl
-0.711446	6.51122	19.5221	9.94444e-06	8.89479e-05	Cald1
0.367139	9.73651	6.82682	0.00897989	0.0273686	Calm3
-0.366087	7.95594	7.78599	0.00526528	0.0176684	Calu
0.810469	7.22164	19.4991	1.00648e-05	8.97752e-05	Caly
0.512057	4.67656	10.1707	0.00142689	0.00600432	Camk1g
0.477079	4.24565	6.91094	0.00856698	0.0263846	Camk2a
0.6554	8.38808	20.1219	7.26601e-06	6.79127e-05	Camk2b
0.386741	7.67015	9.1068	0.00254661	0.0097283	Camk2d
0.330798	7.92137	5.60873	0.0178712	0.0474247	Camk2g
0.808547	7.0587	27.0813	1.95071e-07	2.83458e-06	Camk2n2
0.432724	6.85166	8.16586	0.00426863	0.0148138	Camk4
0.659106	5.70842	26.9891	2.04608e-07	2.95705e-06	Camkk1
0.498057	4.80597	12.5605	0.000393985	0.00205009	Camkv
0.383788	7.50836	9.77778	0.00176634	0.00718789	Camsap1
0.636728	7.29343	22.7096	1.88428e-06	2.09547e-05	Camsap3
0.541364	8.86147	10.8164	0.00100603	0.00448519	Camta1
0.411651	7.08134	10.9181	0.000952313	0.00428574	Camta2
-0.407848	5.62462	7.49037	0.00620297	0.020215	Cand2
0.478937	4.93518	10.5889	0.0011377	0.00496238	Capn11
0.477733	4.97132	10.9104	0.000956235	0.00430189	Car11
-0.767991	5.03182	12.2594	0.000462924	0.00234077	Car2
-0.951282	2.64727	12.4047	0.00042826	0.00220059	Car5b
0.790306	0.975213	7.49396	0.00619062	0.02019	Car7
-0.433116	6.22737	12.9408	0.000321491	0.00173226	Carhsp1
0.695667	6.91181	32.1334	1.43938e-08	2.87185e-07	Cars
1.19428	1.16042	17.365	3.0845e-05	0.00023386	Cartpt
-1.18093	3.62047	41.9574	9.32839e-11	3.24956e-09	Casc5
0.354328	6.50082	8.39789	0.00375656	0.0133752	Casd1
0.325615	8.3615	7.12579	0.0075983	0.0238981	Cask
0.663282	8.7755	24.26	8.41705e-07	1.03125e-05	Caskin1
-1.01852	5.64622	49.9057	1.61318e-12	8.35031e-11	Caskin2
-0.496094	4.79658	11.5625	0.000672969	0.00319952	Casp2
-0.820266	2.69372	13.0904	0.000296815	0.00161829	Casp6
-0.390203	5.22354	8.07861	0.00447908	0.0154196	Casp8ap2
-0.667455	3.32984	10.9786	0.000921697	0.00417273	Cast
0.788017	4.74995	26.5145	2.6157e-07	3.65858e-06	Casz1
-0.444639	6.26126	11.1643	0.000833884	0.00383855	Cat
-2.14728	2.09795	58.3998	2.13908e-14	1.67095e-12	Cav1
-1.02784	5.92688	35.6716	2.33548e-09	5.72282e-08	Cbfb
-0.418212	4.78515	8.63752	0.00329309	0.012024	Cbll1
-0.367941	5.0345	6.53058	0.0106036	0.0314038	Cbln2
0.488032	6.36453	5.84445	0.0156263	0.0426078	Cbln4
0.368067	5.74793	6.49069	0.0108441	0.0320059	Cbr1
-0.507255	2.77017	5.92811	0.0149012	0.04103	Cbr4
-0.718065	4.5585	15.2755	9.29121e-05	0.000599372	Cbs
-0.439389	5.42586	9.15039	0.00248665	0.00954733	Cbx1
-0.638955	4.21734	13.8422	0.000198815	0.00114809	Cbx2
-0.654341	3.75581	12.408	0.000427491	0.00219782	Cbx3
-0.309851	8.66249	5.55324	0.0184465	0.0486509	Cbx5
0.383913	8.01248	8.7269	0.0031355	0.0115368	Cbx6
-0.755789	4.27549	8.59441	0.00337196	0.0122495	Cbx7
0.565794	7.02069	21.9397	2.81356e-06	2.97002e-05	Cc2d1a
-0.399373	4.14405	5.86197	0.0154714	0.0423199	Cc2d2a
-0.417959	6.715	12.7425	0.000357431	0.00189274	Ccar1
-0.6607	2.98632	11.5996	0.000659674	0.0031456	Ccdc102a
0.412368	4.85746	7.69238	0.00554543	0.0184833	Ccdc106
0.549195	4.73128	13.3819	0.000254061	0.00141942	Ccdc107
0.77879	1.30685	8.7863	0.00303502	0.0112312	Ccdc109b
0.646593	2.94254	9.23016	0.00238061	0.00917849	Ccdc116
-0.686595	4.61827	14.4539	0.000143631	0.000870363	Ccdc117
0.523166	5.07221	14.9797	0.000108676	0.000684707	Ccdc120
0.456319	3.29356	6.32919	0.0118767	0.0343996	Ccdc126
0.280875	6.24448	5.61779	0.017779	0.047258	Ccdc132
0.485548	4.22699	9.49983	0.0020549	0.00813141	Ccdc149
0.717837	3.84686	19.0213	1.29266e-05	0.00011152	Ccdc159
-0.722658	1.72972	8.78115	0.00304359	0.0112565	Ccdc18
-0.538039	4.35681	12.1906	0.000480301	0.00241443	Ccdc21
-1.19038	1.64606	22.1707	2.49453e-06	2.6771e-05	Ccdc3
-0.527719	4.36281	9.50888	0.0020448	0.00809692	Ccdc34
0.669049	2.01041	7.71886	0.00546469	0.0182614	Ccdc48
0.375024	5.67278	7.07135	0.00783262	0.0245154	Ccdc56
-0.631825	2.88791	7.18386	0.00735623	0.0232502	Ccdc58
0.66631	5.46843	22.0344	2.67809e-06	2.84332e-05	Ccdc64
0.401082	5.18895	6.66263	0.00984555	0.0295527	Ccdc75
-0.491033	3.06962	5.82333	0.0158149	0.0429768	Ccdc77
-0.93198	1.73051	12.2408	0.000467547	0.00235952	Ccdc8
-1.7294	3.4116	40.026	2.50603e-10	7.65408e-09	Ccdc80
0.460439	6.03412	12.6729	0.00037099	0.0019549	Ccdc85a
-0.564425	3.75978	9.92703	0.00162869	0.00670892	Ccdc86
-0.604057	5.79878	25.2116	5.13717e-07	6.62792e-06	Ccdc88c
-0.726577	3.80235	14.6191	0.000131574	0.000802964	Ccdc90a
0.393384	5.62283	7.59368	0.00585732	0.0193133	Ccdc92
-1.09215	2.57406	24.6623	6.83072e-07	8.58101e-06	Ccdc99
-0.50768	3.45501	8.32948	0.00390068	0.0137856	Cchcr1
0.880053	2.40871	11.9856	0.000536129	0.00265062	Cckbr
1.04089	1.57404	6.80607	0.00908487	0.0276357	Ccl2
0.683866	4.29852	16.8441	4.05783e-05	0.000292841	Ccl27a
-1.08677	5.53012	61.1337	5.33273e-15	4.80655e-13	Ccna2
-1.28078	4.09295	57.3963	3.56276e-14	2.62402e-12	Ccnb1
-1.05888	3.77029	30.8451	2.79474e-08	5.10218e-07	Ccnb2
-0.392267	7.33837	10.5297	0.00117472	0.00510486	Ccnd1
-0.70252	5.40861	28.9049	7.60199e-08	1.23403e-06	Ccnd3
-0.550088	4.52309	7.41622	0.00646384	0.0209433	Ccne1
-0.890448	4.94684	34.3256	4.66216e-09	1.05607e-07	Ccnf
-1.18546	2.29919	25.0262	5.65565e-07	7.22455e-06	Ccnjl
-0.493945	5.33583	13.2302	0.000275469	0.00152448	Ccnk
-0.301644	6.91484	6.78831	0.00917569	0.0278468	Ccny
-0.476779	3.80577	8.30148	0.00396128	0.0139424	Ccnyl1
-0.321793	5.19159	5.80728	0.01596	0.0432615	Ccz1
-0.710929	6.46966	33.856	5.93446e-09	1.32106e-07	Cd164
0.697409	7.17995	22.816	1.78275e-06	1.98943e-05	Cd200
-1.26663	3.48329	23.6603	1.1493e-06	1.34466e-05	Cd248
-0.558039	3.51908	9.45198	0.00210921	0.00830349	Cd44
-1.14406	1.73285	9.66691	0.00187616	0.00756866	Cd59a
-0.507549	4.12587	9.94364	0.00161406	0.00666143	Cd63
-1.41274	3.0991	42.0828	8.74902e-11	3.08104e-09	Cd82
-1.33044	4.99809	77.4536	1.35881e-18	2.5558e-16	Cd9
0.481232	6.13917	16.6994	4.3794e-05	0.000311685	Cdan1
-0.975201	2.75045	18.9303	1.35585e-05	0.00011604	Cdc14a
-1.16964	5.0375	60.4178	7.67154e-15	6.63614e-13	Cdc20
-0.764209	4.58077	12.9361	0.000322303	0.00173524	Cdc25a
-0.83813	2.82972	15.9625	6.46084e-05	0.000436903	Cdc25c
-0.300615	6.7361	5.62162	0.0177403	0.0471745	Cdc27
-0.307679	5.51964	5.63212	0.0176343	0.0469411	Cdc37l1
-0.402066	4.90449	7.29584	0.00691146	0.0221376	Cdc40
0.310102	7.60795	6.43033	0.0112188	0.0329008	Cdc42bpa
-0.743046	6.43395	24.1959	8.70158e-07	1.06409e-05	Cdc42se1
-0.450483	7.4385	13.8263	0.000200507	0.00115645	Cdc42se2
-0.961419	3.7192	32.3503	1.28738e-08	2.6172e-07	Cdc45
-1.04386	3.49057	32.0191	1.52666e-08	3.01334e-07	Cdc6
-0.561831	4.64415	11.6668	0.000636265	0.00305431	Cdc73
-1.23065	3.74976	50.4514	1.2215e-12	6.5874e-11	Cdca2
-1.13605	4.6213	53.377	2.75301e-13	1.7225e-11	Cdca3
-0.771428	3.81061	20.2612	6.75571e-06	6.36043e-05	Cdca4
-1.17347	3.3537	30.2836	3.7327e-08	6.61772e-07	Cdca5
-1.1534	3.75701	40.8536	1.64072e-10	5.32676e-09	Cdca7
-0.983451	2.66279	17.7257	2.55155e-05	0.000199678	Cdca7l
-1.03843	4.43599	36.4489	1.56723e-09	4.00146e-08	Cdca8
-1.70325	4.16287	7.30558	0.00687408	0.0220453	Cdh1
0.589459	6.77644	22.3525	2.26919e-06	2.45985e-05	Cdh10
-0.490217	7.30192	15.7604	7.18934e-05	0.000478634	Cdh11
0.673243	2.99881	7.86425	0.00504216	0.0170439	Cdh12
0.652982	5.4589	17.276	3.23243e-05	0.000243215	Cdh18
1.28221	4.66	69.2868	8.51381e-17	1.06538e-14	Cdh23
0.39798	7.15226	10.2778	0.00134638	0.00571591	Cdh4
-2.13897	2.19747	29.0193	7.16603e-08	1.17361e-06	Cdh5
0.379871	5.29942	5.65159	0.0174395	0.0465572	Cdh6
0.704641	4.54776	16.9135	3.91232e-05	0.000284249	Cdh7
0.697777	6.63984	13.7075	0.000213599	0.00122468	Cdh8
0.768536	3.01935	12.283	0.000457114	0.00231776	Cdh9
0.785271	1.69172	7.61046	0.00580306	0.0191833	Cdhr1
0.346052	7.12578	6.43282	0.0112031	0.0328643	Cdipt
-1.07496	4.85514	51.687	6.5091e-13	3.79619e-11	Cdk1
0.295599	8.22466	5.79271	0.0160927	0.0435572	Cdk16
-2.99849	3.4838	118.678	1.23194e-27	4.29149e-25	Cdk18
-1.11033	5.23994	28.7367	8.29168e-08	1.33924e-06	Cdk19
-1.07959	4.23407	42.8229	5.99259e-11	2.18777e-09	Cdk2
-0.641301	4.21919	13.6353	0.000221971	0.00126814	Cdk2ap1
-0.853884	7.49488	45.3074	1.68415e-11	6.78345e-10	Cdk4
0.441755	6.84792	11.5594	0.000674093	0.00320368	Cdk5
0.713408	7.93348	27.6099	1.48418e-07	2.23477e-06	Cdk5r1
0.814422	7.59729	28.4224	9.75282e-08	1.55382e-06	Cdk5r2
-0.535186	5.79897	19.5682	9.70729e-06	8.7467e-05	Cdk5rap2
0.509225	5.28244	7.32653	0.00679443	0.0218116	Cdkl2
0.373749	6.77656	10.0855	0.00149442	0.00623556	Cdkn1a
-0.482129	5.57603	11.9053	0.00055974	0.00274733	Cdkn1b
-0.705158	4.81282	15.9807	6.39921e-05	0.000433418	Cdkn1c
0.845513	3.80186	14.6279	0.00013096	0.000799593	Cdr1
-0.317112	5.55431	6.02936	0.0140698	0.0392438	Cdr2l
0.819541	5.6149	27.4933	1.57643e-07	2.35715e-06	Cds1
0.567394	9.35306	18.69	1.53784e-05	0.000129128	Cds2
-0.857451	4.60438	14.9119	0.000112648	0.000706123	Cdt1
-0.327736	6.84988	6.31572	0.0119672	0.0345763	Cdv3
-0.829072	4.04682	23.6597	1.14967e-06	1.34466e-05	Cdyl
0.782833	1.97765	9.37619	0.00219821	0.00858103	Ceacam16
-0.465553	5.30569	11.7655	0.000603392	0.00292192	Cebpz
-1.29716	4.17753	42.2826	7.89932e-11	2.82034e-09	Cecr2
0.579286	5.32444	14.2039	0.000164033	0.000974294	Cecr6
-0.297033	7.58535	5.91876	0.0149805	0.041191	Celf1
0.523391	6.10575	18.8845	1.38877e-05	0.000118621	Celf3
0.747269	8.39005	23.7099	1.12007e-06	1.31721e-05	Celf4
0.636883	7.09315	25.1555	5.28899e-07	6.78306e-06	Celf5
1.01339	5.03287	50.6843	1.08485e-12	5.93669e-11	Celf6
-1.02548	4.34231	31.468	2.02749e-08	3.8772e-07	Celsr1
0.622563	8.72596	17.569	2.77068e-05	0.000213585	Celsr2
0.988068	8.41518	65.2713	6.52637e-16	6.95193e-14	Celsr3
0.564384	6.65066	13.0462	0.000303901	0.00165065	Cend1
-1.0422	4.09195	32.2145	1.38053e-08	2.78762e-07	Cenpa
-1.01502	4.90719	37.0153	1.17208e-09	3.10205e-08	Cenpe
-0.984723	5.56995	50.9102	9.66908e-13	5.466e-11	Cenpf
-0.939386	2.82164	21.797	3.03076e-06	3.14774e-05	Cenph
-0.85199	3.14114	14.0139	0.000181467	0.00106184	Cenpi
-0.50971	3.34121	7.49507	0.00618681	0.0201827	Cenpj
-0.663209	1.85704	6.03039	0.0140616	0.039238	Cenpk
-0.605766	2.60301	7.4403	0.00637794	0.020717	Cenpl
-0.682349	2.84535	11.048	0.000887827	0.00404211	Cenpm
-0.940397	3.23031	26.7795	2.28042e-07	3.2348e-06	Cenpn
-0.7467	3.31734	11.144	0.000843031	0.00386684	Cenpq
-0.603266	5.12289	15.3459	8.95138e-05	0.000580292	Cep110
-0.702289	3.09199	13.366	0.000256232	0.00142907	Cep152
-0.366128	5.39068	6.61998	0.0100841	0.0301424	Cep192
0.319673	6.70224	6.7166	0.00955195	0.0287921	Cep350
-1.35782	2.99871	46.3398	9.94262e-12	4.20165e-10	Cep55
-0.382556	4.79136	6.98189	0.00823384	0.0255541	Cep57
-0.309282	5.77973	6.66599	0.00982702	0.0295108	Cep68
-0.637134	3.39984	11.8033	0.000591268	0.00287579	Cep76
-0.380889	4.64256	6.53846	0.0105567	0.0312938	Cep97
0.420438	5.76841	10.6972	0.001073	0.00473069	Cept1
-0.616732	2.8316	8.4311	0.00368857	0.0131881	Cflar
0.792158	1.09261	7.09034	0.00775003	0.0242983	Cftr
0.408776	5.13897	9.16628	0.00246515	0.00947045	Cgn
-0.359269	4.70289	6.04273	0.0139637	0.0390153	Cgnl1
0.89602	5.22713	24.9325	5.9373e-07	7.55438e-06	Cgref1
1.12331	4.26229	48.1423	3.96373e-12	1.87825e-10	Chac1
-0.952985	4.94839	36.7562	1.33861e-09	3.48553e-08	Chaf1a
-0.681687	3.76091	16.9392	3.85972e-05	0.00028138	Chaf1b
0.672165	5.74135	17.721	2.5578e-05	0.000200046	Chchd10
-0.363329	5.51255	7.34496	0.00672511	0.0216483	Chchd3
0.790938	5.88972	23.7156	1.11676e-06	1.31452e-05	Chchd6
0.755259	3.1186	14.6876	0.000126878	0.000778731	Chchd7
-0.532851	5.63774	12.2728	0.00045961	0.00232871	Chd1
-0.56625	3.6386	10.7574	0.00103865	0.00459882	Chd1l
0.531302	9.40671	16.624	4.5571e-05	0.000321834	Chd3
0.737668	8.23617	32.9509	9.45158e-09	2.00514e-07	Chd5
0.477432	8.0157	11.2676	0.000788734	0.00366739	Chd6
-0.972129	6.47784	52.0642	5.37159e-13	3.19053e-11	Chd7
0.336981	7.91388	6.61935	0.0100877	0.030146	Chd8
0.282292	6.92437	5.6131	0.0178267	0.0473359	Chd9
-0.905837	3.45486	26.0719	3.2894e-07	4.50554e-06	Chek1
-0.96927	2.70661	22.0045	2.72005e-06	2.88312e-05	Chek2
0.667811	8.20642	19.0601	1.26668e-05	0.000109499	Chga
0.806175	8.13718	27.5224	1.55284e-07	2.32457e-06	Chgb
0.294684	6.14618	5.87051	0.0153966	0.042151	Chka
0.773106	9.22158	27.4196	1.63763e-07	2.43453e-06	Chl1
-0.85659	4.23965	26.8589	2.18862e-07	3.12048e-06	Chmp1b
0.51243	5.74431	14.2503	0.000160033	0.000954936	Chn1
-1.36882	4.46155	35.5548	2.47972e-09	6.04181e-08	Chn2
-0.483641	3.86016	8.13061	0.0043524	0.0150558	Chodl
0.394592	7.60832	6.23747	0.0125075	0.0357766	Chpf
0.381566	6.28296	8.60508	0.00335226	0.0121814	Chpf2
-0.536995	4.93638	8.98792	0.00271769	0.0102482	Chpt1
0.551084	4.37063	8.19276	0.0042058	0.014647	Chrd
1.0418	3.3777	15.6195	7.7451e-05	0.000510361	Chrm2
1.32809	5.68329	89.4422	3.15725e-21	7.82574e-19	Chrm3
0.51895	3.67172	6.45549	0.011061	0.0324972	Chrm4
0.543718	7.0101	17.4573	2.93836e-05	0.000224629	Chrna4
0.983201	2.47841	18.3292	1.85834e-05	0.000152659	Chrna5
0.540997	4.16984	11.0754	0.000874787	0.00398978	Chrna7
0.810228	6.75706	36.949	1.21261e-09	3.19619e-08	Chrnb2
0.678471	5.48949	18.9752	1.32429e-05	0.000113691	Chst1
0.419011	6.40214	10.5008	0.00119322	0.00517476	Chst10
-0.589529	1.98246	5.9023	0.0151212	0.0414762	Chst14
0.458362	5.38693	11.5721	0.000669491	0.00318416	Chst15
0.526316	7.53768	13.1049	0.000294529	0.00161129	Chst2
-1.08952	3.83574	15.754	7.21364e-05	0.000479755	Chst3
0.968926	4.11651	32.5466	1.16366e-08	2.41132e-07	Chsy3
-1.02499	3.51067	32.9495	9.45864e-09	2.00514e-07	Chtf18
-0.305401	6.48983	6.0611	0.0138192	0.038687	Chtf8
-0.592461	3.52755	11.0498	0.000886961	0.00403959	Cib1
0.767023	4.50752	16.758	4.24626e-05	0.000304056	Cib2
0.492222	8.52894	15.064	0.000103925	0.000661151	Cic
-2.04317	4.70394	59.7844	1.05841e-14	8.80115e-13	Cilp
-0.449258	4.50756	8.74866	0.0030983	0.0114228	Cit
-0.854586	5.53099	37.9698	7.18488e-10	2.01317e-08	Ckap2
-1.10056	4.88616	30.4732	3.38504e-08	6.09354e-07	Ckap2l
0.623987	6.61233	19.5146	9.98341e-06	8.91727e-05	Ckmt1
-0.5516	3.84448	7.54918	0.00600374	0.0196901	Cks1b
-1.03686	1.84333	17.7305	2.5451e-05	0.000199415	Cks2
0.335112	8.80212	6.06821	0.0137637	0.0385988	Clasp2
0.431097	6.23805	14.045	0.000178488	0.00104904	Clcn2
0.317091	8.56867	6.61567	0.0101086	0.0301875	Clcn3
0.522222	8.37027	16.0013	6.32974e-05	0.000429842	Clcn4-2
0.711645	6.49208	37.0109	1.17469e-09	3.10257e-08	Clcn5
0.800813	7.44875	36.9347	1.22155e-09	3.21317e-08	Clcn6
0.47226	6.90647	12.8799	0.000332132	0.00178146	Clcn7
-1.55506	1.39971	28.354	1.0104e-07	1.6058e-06	Cldn1
-5.92454	4.3642	603.285	3.2314e-133	1.04124e-129	Cldn11
1.44785	2.38709	22.193	2.46566e-06	2.64832e-05	Cldn26
0.622719	5.48714	14.1607	0.000167841	0.000993399	Clec2l
-1.90474	1.65064	43.9495	3.36966e-11	1.30425e-09	Clec3b
-0.548528	6.50476	18.2818	1.90522e-05	0.000156211	Clic4
-0.354724	6.40856	8.91877	0.00282254	0.0105755	Clint1
0.406752	6.55528	11.6041	0.000658059	0.00313905	Clip1
-0.417121	4.24732	6.53901	0.0105534	0.0312913	Cln5
-0.56047	3.14663	7.22851	0.00717548	0.0228076	Clp1
0.466108	8.72822	10.8419	0.000992302	0.00443782	Clptm1
-1.18546	4.12145	53.5348	2.54055e-13	1.60515e-11	Clspn
0.784025	10.3799	29.7011	5.04055e-08	8.58225e-07	Clstn1
1.16511	7.19792	67.6094	1.99314e-16	2.4009e-14	Clstn2
1.02658	9.82441	52.041	5.43525e-13	3.21353e-11	Clstn3
0.533556	7.11227	16.2894	5.43662e-05	0.000376735	Cltb
0.445402	10.1561	12.2475	0.000465882	0.00235388	Cltc
-0.795089	6.21438	12.626	0.000380426	0.0019916	Clu
0.613578	4.81712	18.476	1.72059e-05	0.000142341	Cluap1
0.684733	3.28507	10.2536	0.00136419	0.00578008	Clvs1
0.92769	1.97163	10.1903	0.00141179	0.00594463	Clvs2
0.494445	6.73676	12.909	0.00032701	0.00175618	Cmas
-0.751181	4.65501	20.4467	6.13145e-06	5.84961e-05	Cmtm3
-0.287021	7.29866	6.02972	0.014067	0.0392438	Cmtm4
-0.69012	3.9341	6.59482	0.0102276	0.0304865	Cmtm5
-0.755044	5.30163	29.8923	4.56725e-08	7.8805e-07	Cmtm6
-1.87663	0.623787	32.2125	1.38202e-08	2.78762e-07	Cmtm7
-0.552573	7.66942	21.3572	3.81193e-06	3.84144e-05	Cnbp
0.538256	7.24981	10.0265	0.00154306	0.0064177	Cnih2
0.506458	4.03478	8.99922	0.00270095	0.010203	Cnih3
0.493112	4.03724	9.54512	0.00200481	0.00796548	Cnksr2
-2.55352	4.08793	130.029	4.03933e-30	1.55949e-27	Cnksr3
-0.93577	5.14956	31.3785	2.12317e-08	4.03027e-07	Cnn2
-0.717748	7.3663	37.4667	9.29856e-10	2.52846e-08	Cnn3
0.762384	5.18733	29.9697	4.38858e-08	7.61298e-07	Cnnm1
0.416825	5.75116	10.2752	0.0013483	0.00572066	Cnnm2
0.601009	4.99956	12.461	0.000415533	0.00214575	Cnnm4
-0.785802	6.31278	33.206	8.28936e-09	1.78964e-07	Cnot6
-3.03531	7.5245	250.176	2.37774e-56	2.78607e-53	Cnp
-0.464635	4.40793	6.01048	0.0142211	0.0396145	Cnpy4
0.935797	7.08502	40.526	1.94016e-10	6.1593e-09	Cnr1
0.458498	4.91325	8.48824	0.00357449	0.0128512	Cnrip1
0.415295	5.99065	11.8977	0.000562047	0.00275551	Cnst
0.767376	7.07242	28.9174	7.55309e-08	1.22764e-06	Cntn2
0.833106	5.03813	17.1975	3.36873e-05	0.000252	Cntn4
0.95272	4.8206	24.0816	9.23395e-07	1.1228e-05	Cntn5
0.817875	5.62083	16.5733	4.6806e-05	0.000328873	Cntn6
0.946197	8.06074	51.3346	7.7892e-13	4.50202e-11	Cntnap1
1.0884	7.86936	42.9013	5.75733e-11	2.12018e-09	Cntnap2
1.28805	3.45767	41.344	1.27663e-10	4.22994e-09	Cntnap3
1.07301	5.94655	46.448	9.40817e-12	4.04206e-10	Cntnap4
1.33554	5.38419	63.9899	1.25062e-15	1.26923e-13	Cntnap5a
0.631329	4.58155	16.7558	4.25123e-05	0.000304059	Cntnap5b
1.31531	2.29844	22.3117	2.31792e-06	2.50845e-05	Cntnap5c
0.534233	5.0045	15.2371	9.4823e-05	0.000609867	Cobl
-0.696798	3.43764	13.5926	0.000227075	0.00129046	Cobll1
0.492425	4.22294	7.65733	0.00565422	0.0187973	Coch
0.443741	6.01291	11.734	0.000613696	0.0029592	Cog1
-0.395979	7.00616	6.25105	0.0124119	0.0355753	Col11a1
0.574164	4.78726	16.0858	6.0537e-05	0.000413712	Col11a2
-1.00469	5.37072	13.1322	0.000290262	0.00159064	Col12a1
-1.72044	6.33133	29.0551	7.03491e-08	1.15654e-06	Col15a1
-0.874995	5.43755	39.5746	3.1577e-10	9.3778e-09	Col16a1
-0.693265	7.11716	7.55164	0.00599556	0.0196683	Col18a1
1.3642	3.33385	35.8266	2.15688e-09	5.33589e-08	Col19a1
-2.16151	8.50811	85.6197	2.18093e-20	5.20556e-18	Col1a1
-2.16832	7.45736	141.993	9.75691e-33	4.8368e-30	Col1a2
-1.25336	5.36298	61.0616	5.53175e-15	4.91715e-13	Col23a1
0.73033	5.79461	20.0537	7.52985e-06	6.96214e-05	Col25a1
-0.720285	4.66443	15.9659	6.44933e-05	0.000436354	Col27a1
-0.70113	5.36652	9.67977	0.00186308	0.00752766	Col2a1
-1.55947	9.48826	60.0949	9.03926e-15	7.7157e-13	Col3a1
-0.876214	8.78104	25.8947	3.60559e-07	4.88156e-06	Col4a1
0.306421	6.14291	6.97021	0.00828778	0.0256967	Col4a3bp
-0.591517	6.60495	14.8595	0.000115824	0.000721881	Col4a5
-0.717906	6.94058	21.5111	3.51791e-06	3.60146e-05	Col5a1
-0.711952	3.90359	11.8325	0.000582055	0.00283956	Col5a3
-1.44147	7.10764	38.1394	6.58665e-10	1.85767e-08	Col6a1
-1.59167	6.89989	70.2087	5.33508e-17	6.94585e-15	Col6a2
-0.753041	7.84138	14.1492	0.000168865	0.000998851	Col6a3
-2.64084	1.49186	33.4998	7.12728e-09	1.57032e-07	Col6a5
-1.83834	4.27118	40.0755	2.44337e-10	7.49823e-09	Col8a1
-1.34548	2.62142	17.7882	2.46907e-05	0.00019476	Col8a2
-3.55946	2.15757	129.992	4.1138e-30	1.55949e-27	Col9a1
-0.979217	4.29967	16.6436	4.51029e-05	0.000319062	Colec12
0.917855	3.95708	21.7727	3.06941e-06	3.18275e-05	Comtd1
-0.348843	6.51673	8.46117	0.00362808	0.0130076	Cops2
-0.770803	2.44347	12.85	0.000337482	0.0018049	Copz2
0.679768	4.83741	20.1085	7.31694e-06	6.82897e-05	Coro1a
0.729994	4.06709	18.6657	1.5576e-05	0.000130532	Coro2a
0.536861	6.3785	21.8079	3.01358e-06	3.13242e-05	Coro7
0.577863	8.77284	19.9961	7.76005e-06	7.15446e-05	Cox4i1
0.623581	7.09668	17.1203	3.50849e-05	0.000259741	Cox5a
0.563977	3.41192	9.03276	0.00265184	0.0100558	Cox5b
0.815751	8.48846	34.2868	4.75597e-09	1.07355e-07	Cox6a1
0.499401	7.31802	13.1921	0.000281135	0.00154919	Cox6b1
0.399966	5.46697	6.76771	0.0092822	0.0281074	Cox6c
0.6469	6.39093	22.5581	2.03884e-06	2.2442e-05	Cox7a2
0.759033	7.43007	29.9539	4.42446e-08	7.64434e-07	Cox8a
0.439175	10.5234	9.83339	0.00171373	0.00701492	Cpe
0.906114	5.06124	41.8327	9.94276e-11	3.44308e-09	Cpeb1
0.45453	5.69018	11.3036	0.000773555	0.00360722	Cpeb3
0.598415	7.94518	18.9539	1.33915e-05	0.000114839	Cplx1
0.301007	7.4457	5.62029	0.0177537	0.0472003	Cplx2
-1.80336	1.56784	25.8687	3.65443e-07	4.93732e-06	Cpm
-0.726954	4.89916	19.7033	9.04428e-06	8.2035e-05	Cpne2
-0.555208	5.31741	13.7477	0.000209081	0.00120037	Cpne3
0.67535	3.93594	9.03128	0.00265399	0.010061	Cpne4
1.16497	2.51035	26.5134	2.61712e-07	3.65858e-06	Cpne7
-0.453503	4.93562	10.1142	0.00147132	0.00615108	Cpox
-0.472585	4.13692	8.73464	0.0031222	0.0115023	Cpped1
-0.748908	5.81321	29.3279	6.11091e-08	1.02557e-06	Cpt1a
-0.459121	3.91593	8.20585	0.00417556	0.0145535	Cpt2
0.51396	4.52771	9.8946	0.00165765	0.00680644	Crb1
-1.85544	4.26625	65.5938	5.54125e-16	6.00177e-14	Crb2
-0.324092	5.8686	6.55609	0.0104526	0.0310423	Creb1
-0.440947	4.4118	7.79053	0.00525207	0.0176378	Creb3l1
-1.04502	4.32247	31.5994	1.89484e-08	3.65061e-07	Creb3l2
0.562394	5.37133	13.8288	0.000200248	0.00115584	Creg2
0.622376	7.2451	22.8031	1.79477e-06	2.0011e-05	Creld1
0.417935	7.4344	9.61369	0.00193132	0.00774994	Crim1
-2.61743	1.11497	59.2137	1.41448e-14	1.13945e-12	Crispld1
-0.344924	6.54693	8.26211	0.0040481	0.01419	Crkl
0.58369	5.35555	20.4597	6.08998e-06	5.82298e-05	Crlf2
0.579852	9.61994	15.2015	9.66256e-05	0.000620841	Crmp1
-0.457426	4.63797	8.29235	0.00398125	0.0140088	Crnkl1
0.918375	6.94455	35.9956	1.97765e-09	4.93035e-08	Crtac1
-0.716755	4.37238	16.5348	4.77656e-05	0.000335139	Crtap
0.321595	7.35259	6.39223	0.0114621	0.0334243	Crtc1
-1.13919	2.59601	12.3442	0.000442367	0.00225363	Cryab
-0.466452	6.21221	12.2446	0.000466611	0.00235572	Csda
0.485884	7.54823	14.442	0.000144539	0.000874222	Csdc2
-0.850232	5.63996	38.6859	4.97781e-10	1.42576e-08	Csf1
0.598574	6.56426	18.2558	1.93134e-05	0.000157771	Csmd1
0.839395	4.2911	27.7033	1.41424e-07	2.14448e-06	Csmd3
-0.319865	7.81319	7.04391	0.00795353	0.0248216	Csnk1a1
-0.339159	6.38406	8.03864	0.00457898	0.0157173	Csnk2a1
-1.06809	3.17421	17.3246	3.15084e-05	0.000238329	Cspg4
0.309553	8.65992	5.91438	0.0150178	0.0412541	Cspg5
0.435737	7.03596	7.72068	0.00545918	0.0182478	Csrnp3
-1.2055	4.77456	52.6271	4.03279e-13	2.45182e-11	Csrp1
-0.385633	6.00313	7.83964	0.00511128	0.0172279	Ctbp2
-0.38434	6.56752	10.7197	0.00106	0.0046853	Ctcf
-1.07208	5.00918	49.5943	1.89063e-12	9.66998e-11	Ctdsp1
-0.974085	6.40089	63.2436	1.82659e-15	1.81099e-13	Ctdsp2
-0.948957	5.53222	10.3072	0.00132514	0.0056406	Ctgf
0.395436	6.74966	9.97611	0.00158584	0.00656166	Ctif
-0.870671	6.6949	42.662	6.50652e-11	2.34909e-09	Ctnna1
0.390913	8.12706	9.51238	0.0020409	0.00808396	Ctnna2
-1.1629	2.02961	21.0284	4.52531e-06	4.47978e-05	Ctnna3
-0.4811	5.00735	6.13313	0.0132671	0.0374262	Ctnnal1
-0.663065	2.35901	5.81501	0.0158899	0.0430987	Ctsc
-0.993195	1.61095	7.90118	0.00494026	0.0167478	Ctsk
-0.809259	4.0372	19.8873	8.21431e-06	7.53017e-05	Ctso
-0.960786	3.59409	27.9752	1.22878e-07	1.91277e-06	Ctsz
0.811189	2.95396	8.71634	0.0031537	0.0115939	Ctxn2
-2.32751	2.87734	48.8489	2.76462e-12	1.36005e-10	Cubn
0.38606	7.62995	9.70096	0.00184171	0.00745067	Cul7
0.668084	6.36714	28.391	9.9126e-08	1.57733e-06	Cul9
0.359767	6.39223	9.60929	0.00193595	0.00776127	Cux2
0.357254	7.35738	7.21308	0.00723743	0.0229479	Cx3cl1
0.717951	8.97366	26.6694	2.41418e-07	3.40069e-06	Cxadr
-1.31515	3.19055	39.2221	3.78237e-10	1.10296e-08	Cxcl12
-0.776501	2.54583	6.65589	0.00988285	0.0296524	Cxcl14
-1.44484	3.61076	61.4853	4.46061e-15	4.04879e-13	Cxcr4
-0.642479	3.26156	10.4151	0.00124992	0.00536651	Cxcr7
0.543235	3.53036	7.20836	0.00725648	0.022997	Cxx1c
0.894503	5.93764	48.0845	4.08241e-12	1.92741e-10	Cyb561
0.365003	4.4197	5.7159	0.016812	0.0451917	Cyb561d2
-0.490124	6.62082	17.7431	2.52827e-05	0.000198579	Cyb5r3
0.464235	4.73644	6.40472	0.0113818	0.0332351	Cybasc3
0.411188	7.40106	10.8189	0.00100472	0.00448169	Cyc1
-0.515416	6.58117	20.3792	6.35148e-06	6.02386e-05	Cyfip1
0.582334	5.48621	17.7415	2.53051e-05	0.000198634	Cygb
-1.48049	4.625	78.3259	8.73682e-19	1.73244e-16	Cyp1b1
-0.627195	4.10768	15.6721	7.53264e-05	0.000498399	Cyp20a1
-1.05169	3.64278	21.823	2.98992e-06	3.11285e-05	Cyp2j6
0.48466	6.10398	13.0807	0.00029835	0.00162597	Cyp46a1
-0.525771	2.7407	6.6179	0.0100959	0.0301637	Cyp4f13
-1.19199	1.27475	14.2543	0.000159694	0.000953353	Cyp4f14
-0.639551	1.99276	5.88756	0.0152482	0.0417892	Cyp4f15
-0.584964	3.43679	9.59009	0.00195631	0.00781128	Cyp4f16
0.789014	2.5719	12.8358	0.000340042	0.00181633	Cyp4x1
0.527951	9.17704	17.2806	3.22461e-05	0.000242824	Cyp51
-1.1322	5.27436	19.1273	1.22282e-05	0.000106183	Cyr61
1.00988	5.81481	54.908	1.26306e-13	8.52334e-12	D10Bwg1379e
-0.403858	5.24263	9.60175	0.00194392	0.00778354	D10Wsu102e
0.97603	6.13906	43.3382	4.60508e-11	1.7309e-09	D130043K22Rik
-0.316057	6.61991	7.25026	0.00708907	0.0225775	D15Ertd621e
-0.976337	2.85668	14.4509	0.000143859	0.000871332	D16Ertd472e
0.413684	5.41704	8.07247	0.00449428	0.0154678	D16H22S680E
-0.41673	5.6705	10.682	0.0010818	0.00475892	D19Bwg1357e
-0.297115	6.38963	5.91292	0.0150303	0.0412796	D19Wsu162e
-0.962719	4.54809	29.2015	6.52283e-08	1.08621e-06	D2Ertd750e
0.818305	7.4661	25.4138	4.62604e-07	6.07799e-06	D3Bwg0562e
0.321575	7.69714	5.93245	0.0148646	0.0409933	D430019H16Rik
0.465218	7.32759	14.0165	0.000181217	0.0010612	D430041D05Rik
-0.497613	6.32383	18.7207	1.51331e-05	0.000127235	D4Ertd22e
-0.592153	2.57675	7.1267	0.00759442	0.0238918	D630003M21Rik
0.907495	2.0973	12.8011	0.00034641	0.00184369	D630041G03Rik
0.398121	7.07349	9.10178	0.00255361	0.00975215	D630045J12Rik
0.624573	1.74042	6.63586	0.00999459	0.0299183	D830029L11
-0.546971	4.10825	10.7235	0.00105782	0.00467729	D830031N03Rik
1.26133	2.34926	17.9705	2.24355e-05	0.000180057	D930028M14Rik
0.624758	7.93917	23.8673	1.0321e-06	1.23742e-05	Daam1
-1.25416	3.95483	50.4281	1.23611e-12	6.63841e-11	Daam2
-1.29788	3.49542	37.2769	1.0249e-09	2.74635e-08	Dab2
0.535192	7.36858	17.7691	2.49406e-05	0.000196491	Dab2ip
0.646265	4.78871	15.2185	9.57614e-05	0.000615595	Dach1
0.736018	3.63612	17.2168	3.33475e-05	0.000249748	Dact2
0.4916	6.77993	13.1445	0.000288362	0.00158387	Dact3
0.691183	6.69733	25.1669	5.25767e-07	6.74961e-06	Dagla
0.416438	5.47223	7.63184	0.00573467	0.0190157	Daglb
0.391211	5.97509	10.1628	0.00143302	0.00602025	Dalrd3
0.482192	3.29009	5.7192	0.0167804	0.0451624	Dand5
-0.59362	3.78889	13.0996	0.000295367	0.00161277	Dap
0.397114	5.57304	7.97128	0.00475254	0.0161837	Dapk3
-0.363787	6.57845	7.80721	0.00520381	0.017494	Dars
-0.291139	5.9162	5.54494	0.0185342	0.0488022	Dazap1
-0.75525	6.17432	26.6578	2.42872e-07	3.41744e-06	Dazap2
0.443257	7.60603	8.76956	0.00306299	0.0113217	Dbc1
-1.20611	4.313	43.2499	4.81771e-11	1.79467e-09	Dbf4
0.450718	8.95114	13.3849	0.000253653	0.00141775	Dbn1
0.35644	4.91311	6.26853	0.0122901	0.0353371	Dbndd1
-0.39978	4.00639	5.84149	0.0156526	0.0426435	Dbr1
-0.411482	4.68421	6.3742	0.0115791	0.0337197	Dbt
-0.294248	6.36837	6.41354	0.0113254	0.0330854	Dcaf12
0.300496	6.45922	5.78961	0.0161212	0.0436067	Dcaf15
-0.437303	5.27629	8.44678	0.00365691	0.0130928	Dcbld1
0.441814	7.24023	11.9095	0.000558486	0.00274327	Dcbld2
0.590257	8.45477	18.7591	1.48317e-05	0.000124945	Dchs1
-0.447485	5.63836	8.53577	0.00348234	0.012576	Dck
0.369345	8.69546	7.04406	0.00795285	0.0248216	Dclk1
-1.86079	5.81426	144.46	2.81889e-33	1.45331e-30	Dcn
-0.355421	4.97335	5.93122	0.0148749	0.0409989	Dcp1a
-0.600188	3.42876	8.27533	0.00401873	0.0141214	Dctd
0.472363	8.97745	13.9251	0.000190241	0.00110601	Dctn1
0.554757	6.07907	19.3118	1.11019e-05	9.78071e-05	Dctn3
-0.554928	7.47613	22.2242	2.42594e-06	2.6122e-05	Ddah1
-3.59723	1.72024	52.3565	4.62868e-13	2.77484e-11	Ddc
0.555991	4.12489	10.4441	0.00123041	0.00530651	Ddit3
-0.491682	6.98543	11.9998	0.000532057	0.00263251	Ddit4
-0.65099	1.96399	6.63457	0.0100018	0.0299242	Ddit4l
0.95779	3.72171	18.2337	1.95389e-05	0.000159289	Ddn
-0.448771	8.40435	12.5911	0.00038759	0.0020245	Ddr1
-0.92367	4.58296	8.95077	0.00277353	0.0104252	Ddr2
-0.480531	4.00575	6.33411	0.0118438	0.0343198	Ddx11
-0.507242	5.1967	14.2406	0.00016086	0.000958099	Ddx19a
-0.933522	6.69165	47.2709	6.18228e-12	2.78613e-10	Ddx21
0.405177	7.79588	10.2224	0.00138742	0.00585925	Ddx24
0.498708	5.73994	13.9324	0.000189503	0.00110321	Ddx25
-0.315663	5.23981	5.85781	0.0155081	0.0423714	Ddx26b
-0.491088	5.59785	5.97144	0.0145394	0.0403267	Ddx39
-0.287621	8.0085	5.74936	0.0164946	0.0445141	Ddx39b
-0.504733	8.49013	15.112	0.000101317	0.000646473	Ddx3x
1.03394	1.24586	11.5964	0.000660808	0.00314984	Ddx43
-0.307741	6.67817	7.25772	0.0070597	0.0225173	Ddx46
-0.34482	5.25069	7.22275	0.00719854	0.0228507	Ddx52
-0.324321	6.30624	7.2182	0.00721679	0.0228937	Ddx54
-0.301734	7.72567	5.7888	0.0161286	0.0436175	Ddx6
0.519885	7.38264	13.2683	0.000269929	0.00149639	Deaf1
-0.495663	3.88922	5.84901	0.0155858	0.0425424	Decr1
0.550122	3.35765	9.83244	0.00171461	0.00701574	Degs2
-0.810539	6.29796	45.5885	1.45894e-11	5.93194e-10	Dek
-0.421749	6.28907	10.9371	0.000942556	0.00424777	Dennd2a
0.582065	3.14202	7.7113	0.00548764	0.0183172	Dennd3
0.602451	6.17977	26.9055	2.13652e-07	3.05973e-06	Dennd4b
-0.310869	8.43147	6.27325	0.0122574	0.0352646	Dennd5a
0.348353	6.29652	9.1434	0.00249617	0.0095782	Dennd5b
-1.74103	2.24611	36.6158	1.43857e-09	3.72325e-08	Depdc1b
-0.693593	3.76459	13.967	0.000186043	0.00108525	Dera
0.518148	5.77593	18.2437	1.9437e-05	0.000158562	Dgat1
0.502878	6.30982	17.2633	3.25405e-05	0.000244414	Dgke
0.51686	6.57047	17.8322	2.41267e-05	0.000190846	Dgkk
0.592604	6.71265	24.3518	8.02499e-07	9.88715e-06	Dgkq
0.545336	7.41798	20.4137	6.23823e-06	5.93392e-05	Dgkz
0.424693	3.76875	5.74772	0.0165101	0.0445371	Dguok
0.408188	8.79138	9.41397	0.00215339	0.00844644	Dhcr24
0.555505	7.8323	20.2296	6.86809e-06	6.44856e-05	Dhcr7
-1.0137	4.01496	36.015	1.95807e-09	4.89101e-08	Dhfr
-0.392594	5.30996	7.80985	0.00519623	0.0174776	Dhrs1
0.596905	6.05026	18.8252	1.43264e-05	0.000121642	Dhrs13
-1.05529	2.38922	22.5169	2.08307e-06	2.28694e-05	Dhrs3
-0.543829	3.3304	8.14128	0.00432687	0.0149836	Dhrs4
-0.400369	7.24723	10.3176	0.0013177	0.00561447	Dhx15
-0.412052	5.9906	9.58238	0.00196454	0.00783635	Dhx38
-0.553652	5.24254	18.4902	1.70785e-05	0.000141468	Dhx40
0.460614	6.79516	12.6064	0.00038442	0.00201087	Dhx57
0.647104	1.13179	5.68255	0.0171345	0.0459045	Dhx58
-0.395907	8.20444	9.78438	0.00176001	0.00716737	Dhx9
-0.548603	3.6232	10.2515	0.00136571	0.00578462	Diap2
-0.960153	2.18762	15.8239	6.95178e-05	0.000465704	Diap3
0.914632	1.04535	7.37946	0.00659731	0.0213061	Dio3
0.462655	7.27299	13.1957	0.000280598	0.00154689	Dip2c
0.607879	6.12153	17.0593	3.6231e-05	0.000266999	Diras1
0.536709	5.27065	10.5546	0.00115899	0.00504669	Diras2
0.301308	6.99816	5.66198	0.0173365	0.0463314	Dirc2
0.303659	5.28283	5.54326	0.018552	0.0488292	Dis3l2
1.05268	9.4669	57.9749	2.65485e-14	2.06135e-12	Disp2
-1.05577	5.1126	37.5224	9.03691e-10	2.46773e-08	Dkc1
-1.81853	1.87026	21.6416	3.28646e-06	3.39417e-05	Dkk2
-0.573536	3.51369	8.62703	0.00331211	0.0120661	Dkk3
-0.590899	4.69921	11.1567	0.000837276	0.00384866	Dlc1
-0.413899	5.94556	10.7667	0.00103341	0.0045798	Dlg1
0.493649	6.34519	10.9683	0.000926843	0.00419455	Dlg2
0.345795	8.34239	5.96992	0.0145519	0.0403442	Dlg4
0.731986	3.39147	13.3117	0.000263754	0.00146595	Dlgap2
0.527253	7.56299	14.0412	0.000178845	0.00105018	Dlgap3
0.326408	7.48204	6.69471	0.00966996	0.0291002	Dlgap4
-1.44879	4.17064	62.2873	2.96828e-15	2.83394e-13	Dlgap5
-1.38391	4.35442	49.1952	2.31715e-12	1.16209e-10	Dlk1
0.808364	4.76622	29.7494	4.91659e-08	8.39144e-07	Dlk2
-0.648416	5.79446	19.0673	1.26187e-05	0.000109166	Dll1
-1.59063	5.26622	92.1678	7.96289e-22	2.09457e-19	Dll3
0.308649	5.35098	5.97068	0.0145457	0.0403355	Dmap1
0.847107	3.31697	13.1368	0.000289552	0.0015881	Dmrt3
-2.86752	1.43285	71.2969	3.07313e-17	4.2591e-15	Dmrta1
-1.02424	2.81384	23.0096	1.61191e-06	1.81607e-05	Dmrtb1
0.568162	7.98629	18.7825	1.46502e-05	0.000123742	Dmxl2
-0.86322	3.48153	12.6114	0.00038341	0.0020064	Dna2
0.6418	3.50494	14.2738	0.000158047	0.000943962	Dnaja4
0.530951	6.11648	20.3196	6.55266e-06	6.19642e-05	Dnajb2
0.554287	4.01204	9.27156	0.00232739	0.00899749	Dnajc12
0.577563	6.06302	17.7259	2.55127e-05	0.000199678	Dnajc16
-0.335759	4.76959	5.53949	0.018592	0.0489145	Dnajc2
-0.453106	3.23825	5.73451	0.0166347	0.0448263	Dnajc24
0.461496	6.51019	13.3054	0.000264646	0.001469	Dnajc27
-0.314202	6.10934	5.80764	0.0159567	0.0432615	Dnajc3
0.638558	7.58191	11.724	0.000616999	0.00296957	Dnajc6
-0.34648	5.64891	7.6447	0.00569394	0.018905	Dnajc9
0.747283	3.32553	17.2296	3.31227e-05	0.000248353	Dnase1l2
-0.863246	2.0652	13.7839	0.000205088	0.00117955	Dnase2a
0.724098	9.74807	20.0293	7.62626e-06	7.04118e-05	Dner
0.640927	8.9096	22.1133	2.57024e-06	2.73557e-05	Dnm1
-0.379162	6.30601	10.5578	0.00115696	0.00504047	Dnm2
-1.3286	1.55469	20.8449	4.98012e-06	4.86647e-05	Dnm3os
-0.429101	4.33004	6.92765	0.00848731	0.0261956	Dnmbp
0.336519	9.00876	7.26299	0.00703899	0.0224679	Dnmt3a
-2.25943	4.68785	16.0361	6.21464e-05	0.00042314	Dnmt3b
0.32888	6.20687	7.26487	0.00703164	0.0224551	Dnpep
-0.451728	5.19809	11.747	0.0006094	0.00294526	Dnttip2
0.387146	4.65368	6.89563	0.00864065	0.0265411	Doc2a
0.460866	3.41126	6.87519	0.00874007	0.0267515	Doc2g
-0.650349	5.88534	14.1835	0.000165814	0.000983516	Dock1
-0.869221	5.82207	32.0832	1.47707e-08	2.92343e-07	Dock10
0.59095	7.44612	23.2032	1.45755e-06	1.66103e-05	Dock3
-1.15468	2.0412	16.4794	4.91822e-05	0.000343769	Dock5
-0.920048	1.41658	12.1005	0.000504077	0.00251434	Dok1
0.60427	3.17704	10.8735	0.000975506	0.00437633	Dok3
0.442754	4.88544	7.60133	0.00583253	0.019256	Dok4
0.494099	5.7486	15.0353	0.000105521	0.00066899	Dolk
0.52967	6.4286	20.4081	6.25628e-06	5.94231e-05	Dopey1
0.643818	7.10109	28.1763	1.10753e-07	1.74297e-06	Dopey2
0.779655	9.34588	25.4511	4.53741e-07	5.97982e-06	Dos
0.629665	4.80758	13.6563	0.000219506	0.00125799	Dpcd
0.558008	7.45331	14.4396	0.000144726	0.000874852	Dpp10
0.710066	7.96503	25.0342	5.63238e-07	7.20196e-06	Dpp6
-3.74383	1.90486	50.6557	1.10074e-12	5.96589e-11	Dpt
-0.400508	5.92273	9.08697	0.00257437	0.00982268	Dpy19l1
0.476521	7.97793	9.92505	0.00163044	0.00671398	Dpysl2
0.57875	9.06039	17.4971	2.87746e-05	0.000220366	Dpysl5
-0.302027	5.69306	5.87608	0.015348	0.0420357	Dr1
-0.63706	2.22516	7.35423	0.00669052	0.0215531	Dsc2
0.438721	7.97402	12.289	0.000455635	0.00231208	Dscam
-0.409705	6.26707	6.33714	0.0118236	0.0342766	Dscaml1
-1.18138	1.19851	14.2382	0.000161069	0.000958898	Dscc1
-0.532047	3.89405	10.567	0.00115126	0.00501812	Dsn1
0.79907	9.74786	32.2347	1.36631e-08	2.76457e-07	Dst
-0.306614	7.58612	5.86038	0.0154855	0.0423403	Dstn
-1.2346	4.08834	54.8276	1.31578e-13	8.83284e-12	Dtl
0.508808	6.80008	18.1882	2.00117e-05	0.000162732	Dtx1
-0.848173	1.3205	9.76562	0.00177805	0.00722716	Dtx3l
-0.32076	5.26605	5.92197	0.0149532	0.0411469	Dtymk
0.504153	7.30908	17.9321	2.28933e-05	0.00018282	Dus3l
0.372325	4.03265	5.57321	0.0182373	0.0482133	Dusp12
-0.827955	4.56434	22.558	2.03891e-06	2.2442e-05	Dusp15
0.480778	4.57618	8.84535	0.00293836	0.0109332	Dusp22
0.537213	4.11688	8.79215	0.0030253	0.0112081	Dusp26
-0.836792	1.64562	7.15748	0.00746519	0.0235484	Dusp5
0.654449	8.19652	24.6272	6.9564e-07	8.73038e-06	Dusp8
-0.96975	2.94115	11.7779	0.000599365	0.0029075	Dusp9
0.44752	7.65415	13.9812	0.000184643	0.00107882	Dvl1
0.701067	10.6689	27.666	1.44178e-07	2.18112e-06	Dync1h1
0.566703	4.48739	5.98678	0.0144135	0.0400205	Dync1i1
0.377756	5.72746	9.04847	0.00262914	0.00999322	Dync2h1
-0.296655	6.21825	6.17518	0.0129555	0.0367238	Dynll1
-0.747107	2.50165	6.41945	0.0112877	0.0330353	Dysf
0.553882	9.12793	12.6914	0.000367335	0.00193723	Dzip1
1.03776	2.01893	18.2157	1.97249e-05	0.000160603	E130003G02Rik
-1.02142	2.15092	8.16678	0.00426647	0.0148103	E130203B14Rik
-1.12176	2.12249	18.8675	1.4012e-05	0.000119443	E130306D19Rik
-0.453846	4.62717	6.32693	0.0118918	0.034428	E130308A19Rik
-0.472652	4.90655	10.2557	0.0013626	0.00577527	E130309D02Rik
0.611829	4.35659	15.7501	7.22834e-05	0.000480485	E130309D14Rik
-0.584293	3.49928	11.2162	0.000810884	0.00375278	E2f1
-1.01194	2.56376	18.8621	1.40514e-05	0.000119622	E2f2
-0.605806	5.19538	19.0476	1.27496e-05	0.000110067	E2f3
-0.546431	5.37123	9.65605	0.00188729	0.00760401	E2f4
-0.816553	3.99197	20.4105	6.24872e-06	5.93951e-05	E2f5
-1.18151	3.18046	39.6247	3.07767e-10	9.20373e-09	E2f7
-1.18178	3.39576	40.14	2.36393e-10	7.30249e-09	E2f8
0.365519	5.55015	8.21809	0.00414748	0.0144799	E4f1
-0.636975	4.91585	17.3929	3.03965e-05	0.000231139	Eaf1
-1.43927	1.84453	27.2228	1.81311e-07	2.65258e-06	Ebf2
0.595145	6.36259	24.3377	8.08428e-07	9.92364e-06	Ebf4
0.545521	5.30509	13.9667	0.000186081	0.00108525	Ebp
0.404841	3.7513	5.505	0.0189622	0.0497564	Ebpl
1.12668	7.45984	75.4825	3.68655e-18	6.33546e-16	Ecel1
-0.926494	2.52728	16.9104	3.91864e-05	0.000284549	Echdc2
-0.400617	5.91481	9.32541	0.00225998	0.00877374	Eci2
0.510785	3.48442	8.26907	0.00403262	0.0141548	Ecm1
-1.21158	4.79654	55.7427	8.26033e-14	5.66316e-12	Ect2
-0.413474	5.77849	7.37052	0.00663016	0.0213961	Eda2r
-0.659093	4.89722	20.6214	5.59658e-06	5.40737e-05	Edem1
0.332913	7.15332	6.00151	0.0142937	0.0397907	Edem3
0.399411	5.39282	9.04519	0.00263386	0.0100053	Edf1
0.870059	7.68659	33.0971	8.76681e-09	1.877e-07	Edil3
-0.593753	3.35765	8.21667	0.00415072	0.0144863	Ednra
-1.08791	7.75362	35.5126	2.53407e-09	6.12787e-08	Ednrb
-0.442945	4.43914	6.18543	0.0128806	0.0365598	Eed
-0.450386	10.7759	11.0792	0.00087303	0.00398459	Eef1a1
0.790749	8.46414	25.7335	3.91954e-07	5.246e-06	Eef1a2
-0.471388	3.78707	7.2494	0.00709248	0.0225828	Eepd1
0.767628	3.06994	14.6739	0.000127805	0.000782624	Efcab4a
-0.557962	4.75909	15.7471	7.23973e-05	0.000480994	Efemp2
0.477024	5.49501	12.839	0.000339477	0.00181406	Efha2
0.647972	5.9485	13.3064	0.000264499	0.00146882	Efna3
-0.79191	2.35267	12.4758	0.000412262	0.00213057	Efna4
0.81383	6.04504	33.6189	6.70365e-09	1.47951e-07	Efna5
-0.68977	4.93132	17.6044	2.71963e-05	0.000210152	Efnb1
0.30847	7.01904	6.16402	0.0130374	0.0369318	Efnb3
0.609019	7.09777	26.7708	2.29069e-07	3.23999e-06	Efr3b
-1.05388	5.45209	53.0511	3.24979e-13	2.01378e-11	Efs
-1.14968	4.40433	51.1875	8.39504e-13	4.80905e-11	Egln3
-0.343399	6.72749	6.71844	0.00954212	0.028777	Egr1
0.337749	6.63349	8.62897	0.00330858	0.0120634	Ehbp1
-0.320047	6.7905	7.21421	0.00723285	0.022939	Ehd1
-0.740206	3.53582	18.0224	2.18323e-05	0.000175763	Ehd2
0.432849	4.74975	8.16736	0.0042651	0.0148095	Eid2
0.545814	5.37934	17.3096	3.17574e-05	0.000239931	Eid2b
-0.452333	5.20577	12.0103	0.000529061	0.00262171	Eif2a
-0.788715	3.58809	16.015	6.28419e-05	0.000426973	Eif2ak2
0.322566	5.51508	6.58006	0.0103127	0.0306834	Eif2b4
0.457872	7.45387	14.3259	0.000153736	0.000922916	Eif2c2
-0.411407	5.4083	9.30075	0.0022906	0.00887391	Eif2s1
-0.411463	8.4966	9.27843	0.00231868	0.00896922	Eif3a
-0.326946	7.66855	6.22163	0.0126199	0.0359782	Eif3b
-0.343749	5.80284	7.2006	0.00728792	0.0230626	Eif3e
-0.360117	5.98129	8.4614	0.00362763	0.0130076	Eif4a1
-0.413676	8.19476	10.798	0.00101611	0.00451765	Eif4b
-1.07497	4.03547	6.5307	0.0106028	0.0314038	Eif4ebp1
-0.44016	5.77866	8.70094	0.00318046	0.0116756	Eif4ebp2
-0.3116	7.81692	6.54787	0.010501	0.0311644	Eif5
-0.340664	8.08055	6.80721	0.00907907	0.0276252	Eif5a
-0.338657	6.38711	8.76271	0.00307451	0.0113513	Elavl1
0.51055	6.91601	9.5276	0.00202405	0.00802706	Elavl2
0.468438	6.48165	6.2646	0.0123174	0.0353926	Elavl4
-1.58751	3.69564	48.4374	3.41009e-12	1.65932e-10	Elf1
-0.54116	5.27168	17.7821	2.47702e-05	0.000195268	Elf2
-0.693291	5.42123	26.9814	2.05427e-07	2.96169e-06	Elfn1
0.37378	6.92166	10.4206	0.00124616	0.00535748	Elfn2
-1.1851	3.22846	31.3463	2.15867e-08	4.07963e-07	Ell2
-0.589914	5.48063	21.3914	3.74453e-06	3.78736e-05	Elmo1
0.722094	6.98402	15.3546	8.91017e-05	0.00057838	Elmod1
0.282872	6.18956	5.60079	0.0179524	0.0475692	Elmod2
-0.951561	5.15221	36.3691	1.63273e-09	4.15073e-08	Eln
-0.596783	4.11849	13.6276	0.000222889	0.00127059	Elovl1
0.494146	7.5658	12.1948	0.000479218	0.00241086	Elovl4
-2.88597	3.12221	103.863	2.16765e-24	6.65209e-22	Elovl7
-1.36711	2.67258	32.4117	1.24735e-08	2.55191e-07	Eme1
-0.678598	4.42827	18.5884	1.62207e-05	0.000134883	Emilin1
0.58822	2.92942	8.33612	0.00388645	0.0137528	Emilin2
-0.812371	5.64146	31.3624	2.14092e-08	4.05203e-07	Eml1
0.425142	5.89667	12.5591	0.000394287	0.00205083	Eml5
0.561639	5.62244	16.6221	4.56166e-05	0.000321834	Eml6
-1.15273	4.47193	16.9449	3.84814e-05	0.000280881	Emp1
-0.740433	5.35999	12.9937	0.000312549	0.00169191	Emp2
-0.542182	2.1568	5.6756	0.0172024	0.0460482	En1
-1.42413	2.59459	39.6455	3.04507e-10	9.12743e-09	En2
-0.299755	7.12067	6.53067	0.010603	0.0314038	Enah
0.568796	7.17706	17.0938	3.55783e-05	0.000262941	Endod1
0.472669	5.79936	12.6563	0.000374311	0.00196997	Enho
0.709845	8.30768	14.9982	0.000107615	0.000679925	Eno2
-1.03331	1.49836	11.1477	0.000841377	0.00386063	Enpep
-1.81923	5.40648	140.694	1.87682e-32	8.34148e-30	Enpp2
-1.13541	2.66084	6.24933	0.012424	0.035601	Enpp3
0.693134	7.79379	31.4345	2.06278e-08	3.93301e-07	Enpp5
-7.85083	3.95622	600.313	1.43113e-132	3.68916e-129	Enpp6
-0.944934	2.09403	10.4876	0.00120177	0.00520309	Entpd1
0.912591	1.17442	6.06626	0.0137788	0.038616	Entpd3
0.419174	6.34325	11.8627	0.000572692	0.00280052	Entpd4
0.398321	6.69019	8.26584	0.0040398	0.0141723	Entpd6
-0.591971	6.57271	25.0535	5.57625e-07	7.13726e-06	Epb4.1
0.717359	9.47465	27.8251	1.32795e-07	2.03519e-06	Epb4.1l1
-1.66001	7.07232	109.258	1.42448e-25	4.70771e-23	Epb4.1l2
0.514079	8.54751	13.4995	0.000238627	0.00134309	Epb4.1l3
0.776942	6.04654	35.3942	2.69289e-09	6.48298e-08	Epb4.9
1.04319	7.44508	57.9499	2.68884e-14	2.07524e-12	Epha10
0.425687	7.47487	11.9216	0.00055488	0.00272763	Epha4
1.1032	8.17348	49.7795	1.72031e-12	8.83389e-11	Epha5
1.03017	3.74141	32.0863	1.47475e-08	2.92343e-07	Epha6
0.873736	5.88102	35.5667	2.46471e-09	6.01661e-08	Epha7
0.506887	4.49041	7.77799	0.00528865	0.0177376	Epha8
-0.72875	4.18463	20.7852	5.13783e-06	5.0054e-05	Ephb4
0.606233	6.53921	26.9544	2.08313e-07	2.99325e-06	Ephb6
-0.448298	5.93515	13.4693	0.000242503	0.00136193	Ephx1
0.459992	8.58758	8.88677	0.00287245	0.0107158	Epm2aip1
0.305852	8.18706	5.614	0.0178175	0.0473213	Epn1
-0.319347	7.3298	5.93148	0.0148727	0.0409989	Epn2
-0.731777	5.53503	27.9611	1.23781e-07	1.92218e-06	Eps8
0.406822	7.35267	10.7179	0.00106102	0.00468822	Ept1
-0.473129	3.99343	7.00962	0.00810728	0.025222	Erap1
-0.61504	4.68474	13.0937	0.000296292	0.00161659	Erbb2
-0.407338	6.52536	11.6504	0.000641871	0.00307893	Erbb2ip
-1.11786	2.53203	10.14	0.00145084	0.00608457	Erbb3
0.530844	5.29823	12.8196	0.000343011	0.00182916	Erbb4
0.311002	7.81595	6.26312	0.0123277	0.0354116	Erc1
0.550134	6.91978	16.8559	4.0328e-05	0.000291361	Erc2
-1.2353	3.2201	34.501	4.26042e-09	9.75891e-08	Ercc6l
-0.496362	5.31952	11.9071	0.000559212	0.00274578	Erf
-0.710418	4.99351	22.074	2.62337e-06	2.78982e-05	Eri1
-0.433952	3.84403	6.52657	0.0106275	0.0314457	Eri2
0.309643	6.81481	5.51509	0.0188531	0.0495003	Eri3
-0.521856	2.47663	6.19602	0.0128038	0.0363738	Erich1
0.672894	3.90264	12.1994	0.000478053	0.00240595	Ero1lb
-1.12538	3.20341	27.9159	1.26704e-07	1.96285e-06	Esco2
-0.361136	4.80627	6.04675	0.0139319	0.0389435	Esf1
-1.27127	4.84908	58.9162	1.64534e-14	1.31719e-12	Espl1
0.965409	5.18728	27.7269	1.39705e-07	2.12091e-06	Esrrg
0.755773	5.92906	37.5477	8.92027e-10	2.44105e-08	Esyt1
0.607206	1.85544	6.37677	0.0115624	0.0336862	Esyt3
-0.455182	4.36128	7.12728	0.00759196	0.0238898	Etaa1
-0.377666	7.06967	9.66951	0.00187352	0.00756034	Etf1
-0.403899	4.70028	6.02158	0.014132	0.0393918	Etfa
-0.365233	4.9546	5.84083	0.0156584	0.0426504	Etfb
0.636592	3.6121	11.0993	0.000863589	0.00394849	Etnk2
-0.969314	4.66403	20.2303	6.86559e-06	6.44856e-05	Ets1
-1.30159	5.13148	36.2184	1.76396e-09	4.44926e-08	Etv1
-0.417894	6.9613	8.13714	0.00433676	0.0150138	Etv5
-0.790873	4.93891	31.4216	2.07659e-08	3.9535e-07	Etv6
-0.808531	3.79601	21.597	3.36372e-06	3.45733e-05	Evc
-0.445814	6.2654	12.2457	0.00046632	0.00235517	Evi5
0.342365	7.01637	8.40002	0.00375217	0.013369	Evl
-0.313275	6.94448	7.12004	0.00762269	0.0239573	Ewsr1
0.367989	6.07521	9.29332	0.00229991	0.00890462	Exd2
-1.13575	3.60598	41.7057	1.061e-10	3.62737e-09	Exo1
0.336036	6.86875	8.21621	0.00415179	0.0144863	Exoc7
0.492305	5.85638	14.7896	0.000120196	0.00074482	Exog
-0.387443	4.63608	6.11056	0.0134377	0.0378575	Exosc2
0.291384	6.84191	5.50649	0.018946	0.0497241	Extl2
0.710656	2.98969	10.1391	0.00145156	0.00608457	Eya1
0.907382	2.22961	10.2625	0.00135761	0.00575789	Eya4
0.417483	5.34179	10.4377	0.0012347	0.00531885	Ezh1
-1.64563	5.38467	118.975	1.06055e-27	3.79708e-25	Ezh2
-0.933952	6.56983	41.6152	1.11126e-10	3.76922e-09	Ezr
-0.828117	3.35444	20.4682	6.06291e-06	5.8014e-05	F3
-1.02965	3.15378	28.9326	7.49423e-08	1.22115e-06	F630043A04Rik
0.47264	5.05549	11.4179	0.000727405	0.00341176	F630110N24Rik
0.618584	4.29415	14.4225	0.000146049	0.0008817	F8a
-7.42489	3.15794	329.418	1.28718e-73	1.65904e-70	Fa2h
0.713639	5.28784	29.7741	4.8544e-08	8.30921e-07	Faah
0.912889	2.3554	13.6194	0.000223866	0.00127504	Fabp3
-0.857333	10.1832	11.5093	0.000692496	0.00326944	Fabp7
-0.734627	2.74544	9.77192	0.00177197	0.00720698	Fadd
0.404146	5.70984	9.60793	0.00193739	0.00776462	Fads3
0.514099	6.05481	11.4203	0.000726452	0.00340853	Faim2
0.373577	5.80941	8.84537	0.00293834	0.0109332	Fam100a
-0.600317	5.76573	21.8147	3.00292e-06	3.12386e-05	Fam102a
-0.584962	4.59349	13.8561	0.000197356	0.00114119	Fam107b
0.307002	6.57883	5.84394	0.0156308	0.042611	Fam108a
-0.447067	5.60064	7.99169	0.00469926	0.0160463	Fam108b
0.39453	4.71383	5.85546	0.0155288	0.0423959	Fam110b
-0.70009	2.13479	9.39629	0.00217425	0.00851013	Fam111a
-1.04678	3.22088	30.3648	3.57961e-08	6.408e-07	Fam114a1
0.430359	8.2684	12.5677	0.000392478	0.00204472	Fam115a
0.753947	7.30676	32.4775	1.2058e-08	2.48268e-07	Fam116b
-0.662597	3.17973	7.85459	0.00506918	0.0171128	Fam117a
-0.497215	3.97268	8.65872	0.00325499	0.0119119	Fam118b
-0.499427	7.41235	17.9384	2.28175e-05	0.000182328	Fam120a
-1.07449	4.24221	40.8038	1.68306e-10	5.40973e-09	Fam122b
0.355215	6.19837	9.50175	0.00205276	0.00812592	Fam123b
0.873337	5.65593	29.4811	5.64633e-08	9.51315e-07	Fam123c
0.332357	5.41185	6.427	0.0112398	0.0329324	Fam126b
0.787171	3.22493	13.1195	0.000292239	0.00159943	Fam129c
0.493933	5.09842	12.7873	0.000348984	0.00185327	Fam131a
0.825762	4.45378	21.9242	2.83632e-06	2.98915e-05	Fam131c
0.563436	8.40808	19.8005	8.59613e-06	7.83007e-05	Fam134a
0.76438	6.15958	35.0158	3.27041e-09	7.69202e-08	Fam134b
1.00104	3.96216	24.8253	6.27695e-07	7.95513e-06	Fam135b
0.470064	4.1878	6.73661	0.00944539	0.0285243	Fam13a
-1.35322	5.20504	45.3859	1.61796e-11	6.53728e-10	Fam13c
0.730327	2.7261	12.4497	0.000418065	0.0021571	Fam158a
0.711763	4.01059	19.9655	7.88517e-06	7.25425e-05	Fam163b
0.417974	5.8014	10.04	0.00153179	0.00637908	Fam164a
-0.567783	2.7757	6.94828	0.00838999	0.0259387	Fam165b
0.456283	6.92558	14.2754	0.000157916	0.000943962	Fam171a1
0.820075	8.35824	22.5231	2.07635e-06	2.28345e-05	Fam171a2
0.309318	7.34733	6.01759	0.014164	0.0394638	Fam171b
-0.720757	1.96199	6.9663	0.00830589	0.0257405	Fam176b
-0.884278	2.82599	15.9856	6.38273e-05	0.000432756	Fam181a
0.558899	4.59677	12.8326	0.000340623	0.00181868	Fam184b
-0.403274	4.60163	5.8355	0.015706	0.0427257	Fam188a
0.506857	5.86406	12.1696	0.000485736	0.00243985	Fam189a1
0.500009	5.36893	12.5105	0.000404663	0.00209466	Fam189b
0.481947	5.59377	13.2741	0.000269097	0.00149242	Fam18a
0.671263	3.96466	10.3057	0.00132621	0.00564142	Fam190a
0.540406	2.55479	6.26467	0.0123169	0.0353926	Fam195a
0.581845	3.79052	11.0413	0.000891029	0.00404953	Fam196a
-0.692625	4.89993	20.9747	4.65377e-06	4.58581e-05	Fam198b
0.751836	3.01014	6.68964	0.00969746	0.0291625	Fam19a1
0.665789	6.31315	19.1867	1.18536e-05	0.00010323	Fam19a2
-0.94962	1.85293	12.3881	0.000432081	0.00221548	Fam19a4
0.705112	6.82288	19.601	9.54178e-06	8.61233e-05	Fam20c
0.603958	4.67712	14.3214	0.000154104	0.000924693	Fam38b
0.350107	7.69105	8.75789	0.00308265	0.0113781	Fam40a
0.603319	3.87551	10.2915	0.00133642	0.00567924	Fam40b
0.772794	3.9472	17.0784	3.58676e-05	0.000264775	Fam43b
-0.739841	4.08605	18.9127	1.36838e-05	0.000116957	Fam53a
-1.0308	4.21521	40.3269	2.14835e-10	6.72091e-09	Fam53b
-1.05889	1.89606	14.8902	0.000113951	0.000712623	Fam54a
-0.549885	3.66427	5.90968	0.0150579	0.0413202	Fam55d
0.503547	7.11137	13.2289	0.000275666	0.00152492	Fam57b
-0.805533	5.46024	22.0698	2.62917e-06	2.79369e-05	Fam59b
0.331682	7.04871	7.62914	0.00574326	0.0190198	Fam5b
-1.84911	2.86741	28.1179	1.14147e-07	1.78766e-06	Fam60a
-0.640405	4.20041	10.1834	0.00141712	0.00596512	Fam64a
0.373078	6.82657	9.7481	0.00179508	0.00728489	Fam65a
0.459017	6.19069	10.4657	0.00121612	0.00525816	Fam69a
0.537767	6.47937	17.8947	2.33475e-05	0.000185642	Fam69b
0.456216	6.24854	11.7469	0.000609436	0.00294526	Fam70a
-1.24351	1.40853	16.3294	5.32326e-05	0.000369475	Fam70b
0.380551	6.48896	9.59385	0.00195231	0.00780017	Fam73b
0.441662	4.56801	6.79578	0.00913738	0.0277548	Fam78b
-1.03005	3.62565	35.2601	2.88482e-09	6.86024e-08	Fam83d
0.616998	5.69312	15.429	8.56632e-05	0.000558479	Fam84a
-0.680271	2.04157	8.60805	0.00334681	0.012165	Fam86
-1.12154	1.34803	16.6692	4.44974e-05	0.000315645	Fam89a
0.416224	3.82683	6.51139	0.0107186	0.0316861	Fam96b
-0.408423	5.18906	9.58035	0.00196671	0.00784058	Fam98b
0.507281	4.14105	7.30744	0.00686697	0.0220334	Fam98c
-1.2628	3.56045	46.3981	9.65089e-12	4.11889e-10	Fanca
-1.27025	3.87881	40.5281	1.9381e-10	6.1593e-09	Fancd2
-0.908555	3.7531	28.9226	7.5327e-08	1.22587e-06	Fanci
-0.956483	2.03657	7.63989	0.00570915	0.0189408	Fap
0.501949	10.4489	15.1573	9.89174e-05	0.000632728	Fasn
0.858153	7.63526	41.4436	1.21322e-10	4.0616e-09	Fat3
0.718911	7.71473	28.443	9.64973e-08	1.54092e-06	Fat4
0.76429	4.86768	23.8378	1.04805e-06	1.24849e-05	Fbll1
-1.12879	5.77037	78.6207	7.52558e-19	1.53964e-16	Fbln1
-0.634799	3.61123	10.4093	0.00125384	0.00537975	Fbln2
-0.546343	5.93233	6.58874	0.0102626	0.0305538	Fbn1
0.551414	7.47001	16.668	4.45262e-05	0.000315676	Fbxl16
0.425694	6.8129	13.1566	0.000286504	0.00157474	Fbxl17
0.346069	5.09894	5.63241	0.0176314	0.0469411	Fbxl18
0.387515	7.76596	9.52689	0.00202483	0.00802769	Fbxl19
0.790494	5.18629	29.0061	7.21509e-08	1.18014e-06	Fbxl2
-0.338033	5.78738	7.59714	0.00584609	0.019292	Fbxl3
0.4159	4.54546	7.55595	0.00598123	0.0196413	Fbxl4
-0.694009	3.86156	11.5542	0.000675978	0.00321028	Fbxl7
0.427922	5.89179	12.6925	0.000367123	0.00193723	Fbxo25
0.443776	6.99335	12.7537	0.000355304	0.00188302	Fbxo31
-2.24048	3.58586	125.73	3.52314e-29	1.29742e-26	Fbxo32
0.471267	6.07292	15.5309	8.11678e-05	0.000531591	Fbxo34
0.722141	7.46741	28.9642	7.37274e-08	1.2044e-06	Fbxo41
-0.764403	0.866884	5.60052	0.0179552	0.0475692	Fbxo48
-1.08869	3.71205	41.3361	1.28177e-10	4.23609e-09	Fbxo5
-0.639637	4.5335	16.1895	5.73096e-05	0.000393743	Fbxo8
-0.308034	6.53397	6.10686	0.0134658	0.0379037	Fbxw8
0.360181	5.60022	8.45081	0.00364881	0.013071	Fbxw9
-0.841544	2.50344	13.9963	0.000183167	0.00107068	Fcgrt
0.664267	6.76527	28.8024	8.01503e-08	1.29781e-06	Fcho1
-0.488746	5.73435	14.3197	0.000154239	0.000925075	Fcho2
0.678353	5.02495	25.7417	3.90311e-07	5.23488e-06	Fchsd1
0.294038	7.00971	6.34794	0.0117518	0.03413	Fdft1
0.622592	5.59675	12.2181	0.000473289	0.00238569	Fdps
-0.423707	5.149	6.38139	0.0115323	0.0336062	Fech
-0.639371	4.72284	12.5272	0.000401064	0.00208188	Fen1
-0.831678	6.74517	35.3919	2.696e-09	6.48298e-08	Fermt2
-1.86794	2.82632	73.8546	8.40887e-18	1.32173e-15	Fgd3
0.410966	5.46055	6.89828	0.00862787	0.0265215	Fgd5
-0.815957	1.52679	10.1669	0.00142987	0.00601096	Fgf10
0.619441	3.17779	7.14114	0.00753352	0.0237465	Fgf14
0.496373	3.60964	5.49858	0.019032	0.0498888	Fgf9
-1.49814	3.66269	36.0601	1.91329e-09	4.79775e-08	Fgfbp3
-0.38639	7.56714	6.95731	0.00834776	0.025833	Fgfr1
-0.512062	5.14297	15.0426	0.00010511	0.000667274	Fgfr1op2
-1.26291	4.73725	60.9565	5.83488e-15	5.15108e-13	Fgfr2
-1.11051	6.2633	21.7842	3.05104e-06	3.16625e-05	Fgfr3
-0.817605	6.35647	20.0747	7.44769e-06	6.91097e-05	Fgfrl1
-0.975922	1.31683	9.45764	0.00210272	0.00828299	Fgl2
0.445928	6.98595	12.0652	0.000513729	0.0025605	Fh1
-0.669452	2.94654	6.54409	0.0105233	0.0312164	Fhl2
0.441545	6.11933	13.0427	0.000304464	0.00165301	Fhod3
0.686899	5.14063	13.0409	0.000304759	0.00165391	Fibcd1
0.307352	5.18378	5.5505	0.0184754	0.0486873	Fibp
-1.05636	4.2954	43.8817	3.48841e-11	1.34617e-09	Fignl1
-0.571215	6.36586	21.8502	2.94793e-06	3.07659e-05	Fip1l1
-0.519498	4.48785	10.7701	0.00103155	0.00457523	Fkbp10
-0.424553	4.49632	8.08463	0.00446423	0.015389	Fkbp14
-0.338578	7.31956	7.64316	0.00569881	0.0189163	Fkbp1a
0.767693	4.2788	14.4169	0.000146483	0.000883075	Fkbp1b
-0.689073	4.81289	19.1264	1.22338e-05	0.000106183	Fkbp5
-0.913261	1.68899	11.5235	0.000687227	0.00325239	Fkbp7
-0.797615	6.83204	46.2544	1.03854e-11	4.34603e-10	Fkbp9
-0.582967	7.14583	7.46003	0.00630841	0.0205222	Flnb
-0.600607	5.81474	20.1372	7.20798e-06	6.75172e-05	Flnc
0.385812	6.472	9.82126	0.00172506	0.00704509	Flot1
0.353506	7.13064	8.59267	0.00337519	0.0122548	Flot2
0.516894	4.76277	9.3992	0.0021708	0.00850179	Flrt1
0.281707	6.21514	5.52608	0.018735	0.0492306	Flrt2
0.451167	6.47592	9.98396	0.0015791	0.00653808	Flrt3
-0.694906	2.69436	8.3804	0.00379289	0.0134785	Flt1
0.884019	3.1466	18.0562	2.14483e-05	0.000172996	Flt3
0.349241	6.7507	9.03629	0.00264673	0.0100482	Flywch1
0.894437	2.79318	9.63679	0.00190718	0.00766977	Flywch2
0.607227	5.57191	15.86	6.82042e-05	0.000459051	Fmnl1
-0.38704	7.0478	9.3633	0.00221374	0.00862801	Fmnl2
-1.92356	1.65131	43.3377	4.60624e-11	1.7309e-09	Fmo1
-2.00071	3.21257	23.061	1.56939e-06	1.77661e-05	Fmod
-0.364122	6.58251	8.92625	0.002811	0.0105476	Fmr1
0.643662	3.03941	10.3698	0.00128095	0.00548692	Fn3k
0.337292	8.03524	7.25374	0.00707537	0.0225561	Fnbp1l
0.730854	2.50498	6.4565	0.0110547	0.0324862	Fndc3c1
-0.828151	1.61008	5.57763	0.0181913	0.0481199	Folh1
-1.64292	1.46129	9.61604	0.00192885	0.00774384	Folr1
-0.869057	1.96725	11.2259	0.000806656	0.00373455	Foxb1
0.591584	2.01443	6.10816	0.0134559	0.0378923	Foxc1
-1.16283	5.47997	71.3217	3.03473e-17	4.25159e-15	Foxm1
-0.827919	4.13977	21.9716	2.76716e-06	2.92583e-05	Foxn2
-0.880972	3.45016	25.6164	4.16485e-07	5.5341e-06	Foxo1
-1.07386	4.75486	37.3798	9.72253e-10	2.61615e-08	Foxo4
0.476468	3.73795	7.81252	0.00518856	0.0174565	Foxo6
0.907555	3.07478	19.1902	1.18319e-05	0.000103111	Foxp2
-0.983822	4.22321	33.1503	8.53051e-09	1.83555e-07	Foxp4
0.865811	5.64451	33.2552	8.08239e-09	1.74929e-07	Fras1
-1.23017	4.4244	50.6542	1.10162e-12	5.96589e-11	Frem2
-1.11799	5.40049	69.4765	7.73285e-17	9.77144e-15	Frmd8
0.76512	2.9354	14.8869	0.000114152	0.000712865	Frmpd3
0.427894	3.53187	5.85582	0.0155256	0.0423959	Frmpd4
0.671651	5.12778	13.4296	0.000247683	0.00138799	Frs3
0.885902	7.64032	48.1806	3.8872e-12	1.85563e-10	Fry
0.848014	7.15306	49.2228	2.28475e-12	1.15483e-10	Fsd1
-2.05027	1.9742	29.6696	5.12317e-08	8.68849e-07	Fst
-0.969859	7.4945	36.028	1.94501e-09	4.86782e-08	Fstl1
1.11823	4.22795	29.341	6.06965e-08	1.01997e-06	Fstl4
1.01137	7.49693	39.282	3.66801e-10	1.07448e-08	Fstl5
0.391642	8.83005	7.18964	0.00733256	0.0231868	Fth1
-0.42774	6.15926	9.41889	0.00214761	0.00842893	Ftsj3
-0.468484	6.3842	15.7842	7.09945e-05	0.000473627	Fubp3
0.319619	5.29134	5.65038	0.0174516	0.0465701	Fuca2
-0.774937	3.96733	15.8252	6.94697e-05	0.000465624	Fut10
-0.73394	3.70866	18.2323	1.95539e-05	0.000159311	Fuz
-0.596468	2.3377	6.81163	0.00905659	0.0275711	Fv1
-0.461153	6.2633	16.0204	6.26626e-05	0.000426205	Fxr1
0.620695	5.70063	8.74654	0.00310189	0.0114327	Fxyd7
0.70684	5.50912	29.8165	4.74939e-08	8.16198e-07	Fyco1
-0.382459	8.38947	7.91234	0.00490987	0.0166535	Fyn
-0.825361	4.55743	24.8067	6.33762e-07	8.02412e-06	Fzd2
-0.76389	2.39996	7.34288	0.0067329	0.021668	Fzd5
-1.2965	4.32059	39.5971	3.1214e-10	9.29138e-09	Fzd7
-1.19674	2.02967	12.8478	0.000337883	0.00180629	G0s2
-0.739602	5.20377	26.8675	2.17893e-07	3.1101e-06	G2e3
-0.484642	6.49546	14.1195	0.00017156	0.00101247	G3bp1
0.513285	5.88584	14.9794	0.00010869	0.000684707	G6pc3
0.748048	9.15899	29.5375	5.48457e-08	9.26483e-07	Gaa
-1.05375	6.46592	75.2092	4.23384e-18	7.08701e-16	Gab1
0.364386	7.57023	7.66967	0.00561568	0.0186933	Gabarapl1
0.720899	9.51064	25.9735	3.46142e-07	4.72109e-06	Gabbr1
-0.759897	5.63232	34.2018	4.96832e-09	1.11757e-07	Gabpa
-0.379093	4.61032	5.83205	0.0157368	0.0427915	Gabpb1
-0.732378	4.93146	24.528	7.3237e-07	9.14682e-06	Gabpb2
0.915261	4.74938	28.5356	9.19914e-08	1.48025e-06	Gabra1
0.727471	4.62718	16.6177	4.57221e-05	0.000322205	Gabra2
0.524268	7.22742	11.7366	0.000612829	0.00295723	Gabra3
0.554188	5.46833	8.10423	0.00441621	0.0152479	Gabra5
0.680462	6.48871	25.5448	4.32237e-07	5.73159e-06	Gabrb2
0.534796	8.09298	10.6796	0.00108322	0.00476182	Gabrb3
0.757871	1.29649	7.5007	0.00616749	0.0201571	Gabre
0.728291	5.67887	16.9447	3.84852e-05	0.000280881	Gabrg2
0.592425	3.14181	7.3559	0.00668432	0.0215386	Gabrg3
1.18129	7.23183	57.7136	3.03206e-14	2.27211e-12	Gad1
0.693051	6.44783	20.5534	5.79905e-06	5.57374e-05	Gad2
-0.597439	2.59489	6.11274	0.0134211	0.0378191	Gadd45a
-0.698471	1.66687	6.94713	0.0083954	0.0259492	Gadd45b
-1.30441	4.44025	48.4365	3.4116e-12	1.65932e-10	Gadd45g
0.356952	4.92617	5.78387	0.0161739	0.0437218	Gadd45gip1
-1.56921	3.78902	44.8841	2.0905e-11	8.34194e-10	Gal3st1
0.364343	4.84625	5.72445	0.0167303	0.0450462	Gal3st3
-0.291486	5.77349	5.80533	0.0159777	0.0433003	Galc
0.397655	4.26641	5.75493	0.0164424	0.0444011	Gale
-0.782761	6.17206	41.9886	9.18056e-11	3.21275e-09	Galnt10
0.532355	6.10602	11.7731	0.000600936	0.00291402	Galnt13
0.435981	4.7386	6.76355	0.00930383	0.0281562	Galnt14
-0.696506	3.21292	10.6096	0.00112501	0.00491369	Galnt4
0.824692	5.10532	17.0273	3.68468e-05	0.000270763	Galnt9
0.403368	7.519	10.0983	0.00148404	0.00619826	Galntl1
0.538392	4.59149	10.2432	0.00137189	0.00580892	Galntl4
0.884381	4.82856	21.6772	3.22609e-06	3.33984e-05	Galntl6
0.44452	4.18205	7.19312	0.00731838	0.0231476	Galt
0.671711	9.09177	15.663	7.56914e-05	0.000500301	Gap43
-0.652018	3.37863	11.2692	0.000788041	0.00366681	Gar1
0.4616	5.89411	9.65631	0.00188703	0.00760401	Garnl3
-0.458504	6.34162	9.56477	0.00198347	0.00789042	Gart
-0.455394	5.66777	9.445	0.00211725	0.00832751	Gas1
-0.710738	3.60486	15.3379	8.98945e-05	0.000582236	Gas2l3
-0.945238	1.91977	12.7471	0.000356571	0.00188896	Gata4
-0.687743	6.27074	29.6933	5.06095e-08	8.60561e-07	Gatad2a
-1.10786	5.3227	16.9898	3.7582e-05	0.000275146	Gatm
0.44831	6.97489	14.1724	0.000166795	0.00098797	Gba2
-1.95538	1.44734	41.8986	9.61292e-11	3.33965e-09	Gbp6
-0.500358	3.41458	6.01938	0.0141496	0.0394323	Gbx2
0.473561	3.61858	6.51905	0.0106725	0.0315645	Gca
0.447137	8.06726	10.4604	0.00121964	0.0052695	Gcn1l1
0.43602	6.49323	10.1151	0.00147059	0.00615004	Gdap1l1
-1.09332	3.61364	10.6642	0.0010923	0.0047968	Gdf10
-2.49595	1.90666	6.10415	0.0134865	0.0379536	Gdf3
0.282216	6.96742	5.91971	0.0149724	0.0411823	Gdpd1
-0.646095	4.99434	11.11	0.000858648	0.00393008	Gdpd2
-0.342455	5.8605	5.93989	0.0148019	0.0408907	Gemin5
-0.860405	1.96683	12.2701	0.000460266	0.00233007	Gemin8
-0.945145	2.42068	18.7174	1.51593e-05	0.000127372	Gen1
-0.501643	9.99278	7.88742	0.00497798	0.0168624	Gfap
0.520287	5.26753	14.3005	0.000155827	0.000932861	Gfod1
0.336434	5.28412	6.04404	0.0139534	0.038995	Gfod2
0.891234	6.37661	26.5106	2.62102e-07	3.66006e-06	Gfra2
0.502671	3.42651	6.85057	0.00886132	0.027052	Gfra4
0.36908	6.76769	6.99945	0.00815349	0.0253474	Gga3
-0.696954	2.98535	12.2665	0.000461173	0.00233375	Ggct
0.766239	6.92017	35.7247	2.27269e-09	5.59021e-08	Ggt7
-0.498426	3.7082	8.76426	0.0030719	0.0113449	Ggta1
-0.500166	4.04804	7.94938	0.00481039	0.0163548	Ghr
0.986548	1.12252	9.30738	0.00228232	0.00884984	Ghsr
0.415995	7.11978	11.5117	0.000691603	0.00326771	Gigyf1
-0.663837	2.54528	9.0341	0.0026499	0.0100543	Gins1
-0.787814	3.34399	17.1813	3.39759e-05	0.000253472	Gins2
-0.500769	2.64388	5.95508	0.014675	0.0406328	Gins3
-0.739025	3.99187	19.5362	9.87098e-06	8.85945e-05	Gins4
-0.610041	6.04849	23.1601	1.49059e-06	1.6913e-05	Gipc1
0.413134	7.72471	7.39617	0.00653629	0.0211514	Git1
-1.08275	6.74088	70.0892	5.66825e-17	7.30581e-15	Gja1
-3.95251	2.63598	132.842	9.78957e-31	3.94306e-28	Gjc3
0.550004	6.24482	9.17939	0.00244755	0.00940844	Gjd2
-0.546921	4.7407	11.1434	0.000843332	0.00386685	Glcci1
-0.78896	5.13676	28.2209	1.08232e-07	1.71166e-06	Gldc
0.416999	8.15263	8.27987	0.00400871	0.0140901	Glg1
-2.72401	2.41254	49.977	1.55555e-12	8.11722e-11	Gli1
-1.14842	3.55787	33.2834	7.9658e-09	1.72847e-07	Gli2
-0.730187	4.53571	20.7703	5.17799e-06	5.03311e-05	Gli3
-1.1764	2.46627	23.1801	1.47516e-06	1.67815e-05	Glis3
-0.501169	5.40257	12.7866	0.000349115	0.00185327	Glo1
0.91516	4.69241	20.4262	6.19757e-06	5.89959e-05	Glra1
0.850826	6.176	21.1097	4.33733e-06	4.3036e-05	Glra2
1.17692	3.0955	31.7475	1.75571e-08	3.43389e-07	Glra3
0.47858	7.78507	11.0994	0.000863552	0.00394849	Glrb
0.473678	7.66579	15.8104	7.0015e-05	0.000468062	Gls
0.48997	3.56985	7.34636	0.00671985	0.0216422	Glt1d1
-1.0207	3.07061	21.4591	3.61448e-06	3.68277e-05	Glt25d2
-1.62883	5.27154	96.8461	7.49328e-23	2.09958e-20	Gltp
-0.493134	7.95108	12.6033	0.000385069	0.00201345	Glud1
-0.636415	8.72965	10.5394	0.00116853	0.00508654	Glul
-1.50801	1.57001	30.3205	3.6624e-08	6.52899e-07	Gm12824
-0.953553	1.14336	7.97481	0.00474329	0.0161608	Gm13034
-0.596943	2.91926	8.35944	0.00383689	0.0136011	Gm13157
-2.26969	1.55771	9.13241	0.0025112	0.00962728	Gm13242
-1.10463	1.54347	9.25205	0.00235231	0.00907482	Gm13247
-0.54326	4.06657	8.01721	0.00463348	0.0158609	Gm13889
0.894392	1.8197	10.2421	0.00137271	0.00581045	Gm14137
0.891132	3.1597	22.1209	2.56012e-06	2.73158e-05	Gm14204
-0.603543	2.10647	6.62862	0.0100353	0.0300174	Gm14403
0.530827	3.17539	6.90977	0.00857262	0.0263957	Gm14827
-0.400518	3.64452	5.63465	0.0176089	0.0469025	Gm15455
0.495829	3.94709	8.32843	0.00390295	0.0137898	Gm1568
0.827447	9.00844	41.996	9.14613e-11	3.21211e-09	Gm15800
0.538037	4.74033	12.6478	0.000376001	0.00197243	Gm16039
-0.669912	5.59267	26.2747	2.96139e-07	4.07793e-06	Gm16515
0.458557	5.18853	9.83324	0.00171386	0.00701492	Gm16517
1.11203	0.807725	14.8999	0.000113371	0.000709337	Gm16551
0.720353	5.11603	15.347	8.94649e-05	0.000580292	Gm1673
-0.676625	1.58743	6.20349	0.0127498	0.0362605	Gm2027
-0.833303	2.58813	13.4042	0.000251062	0.00140463	Gm3414
0.736648	3.17434	13.1385	0.000289289	0.00158733	Gm4980
-0.786121	0.829895	6.41528	0.0113143	0.0330755	Gm5077
0.777631	4.40727	21.8687	2.91964e-06	3.06194e-05	Gm514
0.73446	4.59183	16.0176	6.27549e-05	0.000426608	Gm5151
-0.394707	6.74971	10.8116	0.00100868	0.00449389	Gm5506
0.731749	6.50519	37.7368	8.09646e-10	2.23459e-08	Gm5567
-1.09765	2.37495	21.6305	3.30554e-06	3.40841e-05	Gm5607
-0.535156	3.19887	6.91403	0.00855221	0.0263455	Gm5643
-0.442195	5.94037	12.6497	0.000375623	0.00197125	Gm6548
0.352811	7.87665	8.1675	0.00426476	0.0148095	Gm6682
-0.638164	2.05867	7.43465	0.00639798	0.0207665	Gm8615
0.491622	4.23916	9.34046	0.00224149	0.00872036	Gm88
-4.00913	5.83991	246.222	1.73062e-55	1.85883e-52	Gm98
-0.453277	5.62659	11.6496	0.00064217	0.00307921	Gm9833
0.738969	1.94196	7.389	0.00656238	0.0212199	Gm9899
0.601943	6.4372	19.7259	8.93827e-06	8.11877e-05	Gm996
0.63847	4.61786	19.096	1.24305e-05	0.000107745	Gmip
-0.699662	3.14471	12.8634	0.000335066	0.00179496	Gmnn
-0.483528	4.62875	10.298	0.00133173	0.00566118	Gmpr
-0.459289	5.98305	14.8014	0.000119449	0.000741968	Gna12
-0.416412	6.19719	12.6919	0.000367252	0.00193723	Gna13
-0.626724	8.18437	25.7075	3.97279e-07	5.30624e-06	Gnai2
-0.467164	6.77294	13.432	0.000247363	0.00138681	Gnai3
0.392895	7.41409	6.59731	0.0102133	0.030465	Gnal
0.689189	5.92546	27.833	1.32252e-07	2.03413e-06	Gnaz
0.408391	5.90397	8.36443	0.00382636	0.013575	Gnb5
-0.687144	7.62276	14.0334	0.000179593	0.00105409	Gng12
0.39072	7.90832	6.23832	0.0125015	0.0357672	Gng2
0.636272	7.15196	14.7536	0.000122513	0.000755533	Gng3
-0.587372	5.44504	12.8736	0.000333246	0.00178595	Gnl3
0.3426	7.8367	7.20483	0.00727078	0.023031	Gnl3l
-0.409298	3.71185	5.92999	0.0148854	0.0409989	Gnpda1
0.41947	7.30782	11.0452	0.00088915	0.00404527	Gnptab
-0.347436	4.80705	5.84486	0.0156226	0.0426068	Golga5
-0.320139	5.99668	5.93728	0.0148239	0.040922	Golga7
0.701699	5.73768	20.6055	5.64326e-06	5.44839e-05	Golga7b
-0.521301	5.6326	16.9163	3.90647e-05	0.000284045	Golim4
-0.847988	5.49863	41.5709	1.13673e-10	3.8254e-09	Golm1
-0.511731	4.48756	11.7395	0.00061188	0.00295486	Golph3l
-0.29071	6.88392	6.34687	0.0117589	0.0341351	Gosr2
0.64688	7.14847	25.3765	4.71627e-07	6.17764e-06	Got1
0.489801	4.32469	6.15711	0.0130885	0.0370409	Gp1bb
0.474086	6.63067	10.0132	0.00155421	0.0064532	Gpaa1
-0.395296	4.41861	6.4902	0.0108471	0.0320069	Gpbp1l1
0.351643	6.39958	7.54676	0.00601182	0.01971	Gpc2
-0.628838	5.3047	7.08059	0.00779236	0.0244072	Gpc3
-1.28931	6.21651	27.3335	1.7122e-07	2.5279e-06	Gpc4
0.74571	5.34527	13.3298	0.00026122	0.00145562	Gpc5
-1.39692	4.20592	47.1248	6.66062e-12	2.97054e-10	Gpd1
0.388344	10.6063	8.90714	0.00284058	0.0106215	Gpm6a
-0.487336	9.37428	7.57847	0.00590695	0.0194469	Gpm6b
-0.422338	3.64505	6.47106	0.0109645	0.0322505	Gpn2
1.64807	3.79128	53.7684	2.25571e-13	1.43963e-11	Gpr101
0.895899	2.0737	11.5849	0.000664877	0.00316572	Gpr12
-0.461751	4.21945	8.73059	0.00312915	0.0115167	Gpr124
-0.644082	4.26899	13.94	0.000188739	0.00109926	Gpr126
0.714445	2.82214	9.58475	0.001962	0.00783158	Gpr135
0.564819	5.72752	16.38	5.18301e-05	0.000360517	Gpr137c
-1.13481	2.67454	29.2216	6.45555e-08	1.07779e-06	Gpr146
0.816551	1.11583	7.42618	0.00642816	0.0208445	Gpr150
0.440459	7.1055	14.1303	0.000170574	0.00100758	Gpr153
0.624906	3.22242	9.58232	0.0019646	0.00783635	Gpr156
0.934668	6.49953	48.9817	2.58368e-12	1.2759e-10	Gpr158
0.517891	7.34052	16.2579	5.5279e-05	0.000381623	Gpr162
-4.50047	7.4445	699.005	4.9211e-154	3.1714e-150	Gpr17
0.351151	4.86482	5.58928	0.0180707	0.0478459	Gpr172b
0.696273	3.88728	13.9632	0.000186429	0.00108679	Gpr176
0.564855	4.81218	6.93865	0.00843526	0.0260537	Gpr22
0.749484	2.25	10.5108	0.00118677	0.00514853	Gpr25
0.98472	4.50423	23.9674	9.79809e-07	1.17916e-05	Gpr27
0.719328	1.7734	8.30843	0.00394614	0.0139081	Gpr3
-2.48786	3.0236	71.3853	2.93853e-17	4.16205e-15	Gpr37l1
0.680037	1.87468	6.21702	0.0126528	0.0360562	Gpr4
0.879852	4.61422	28.2047	1.09138e-07	1.72388e-06	Gpr61
0.656246	2.12157	7.59358	0.00585765	0.0193133	Gpr64
0.962718	1.61551	9.79324	0.00175154	0.00713741	Gpr68
0.634703	3.07293	10.2309	0.00138106	0.00584006	Gpr75
0.456888	5.3792	10.8722	0.000976176	0.00437633	Gpr85
-0.475464	4.08124	5.85755	0.0155104	0.0423714	Gpr98
0.753259	10.4063	25.2575	5.0165e-07	6.52543e-06	Gprasp1
0.772177	8.98447	25.9769	3.45519e-07	4.71758e-06	Gprasp2
-0.301815	5.82595	6.20603	0.0127316	0.0362327	Gprc5b
0.684452	7.42429	23.4181	1.30346e-06	1.49869e-05	Gprin1
0.628402	2.48362	6.80269	0.00910204	0.0276754	Gprin2
0.717375	2.14217	8.21799	0.00414771	0.0144799	Gprin3
0.45087	7.26426	12.636	0.000378391	0.00198336	Gpsm1
-0.936689	5.02276	30.0779	4.15038e-08	7.23874e-07	Gpsm2
0.403518	3.68983	5.80324	0.0159967	0.0433337	Gpt
-0.704924	7.418	21.2668	3.99594e-06	4.00184e-05	Gpt2
0.342557	4.77464	5.50215	0.0189931	0.0498122	Gpx4
-0.737407	4.16456	12.1555	0.000489427	0.00245355	Gpx8
0.350312	7.9228	8.17368	0.00425025	0.0147659	Gramd1a
-1.55374	4.31405	43.6714	3.88399e-11	1.4899e-09	Gramd3
-1.42311	2.41411	24.6712	6.79926e-07	8.54982e-06	Grasp
0.518776	2.87509	6.48982	0.0108494	0.0320069	Grb14
0.425789	6.42261	10.836	0.000995451	0.00444573	Grcc10
-1.01551	2.21126	8.5327	0.00348822	0.0125937	Greb1
0.603531	4.25489	9.75233	0.00179096	0.00727732	Grem2
0.551258	7.64313	13.0773	0.000298904	0.00162831	Gria1
0.467208	8.50708	14.4931	0.000140673	0.000853643	Gria2
0.326534	7.11032	7.72261	0.00545334	0.018233	Gria3
0.356564	8.25857	5.71723	0.0167992	0.0451889	Gria4
0.398971	6.539	10.6962	0.00107357	0.00473069	Grid1
0.361692	5.68575	7.60414	0.00582344	0.0192359	Grid2
0.590674	5.50632	15.5787	7.91407e-05	0.000520696	Grik1
0.584728	6.12174	21.8532	2.94327e-06	3.07421e-05	Grik2
0.391617	8.74011	7.44404	0.00636467	0.0206844	Grik5
0.94628	8.52295	38.6565	5.05335e-10	1.44418e-08	Grin1
1.00224	3.11417	24.4035	7.81274e-07	9.68254e-06	Grin2a
1.27592	5.2735	61.7028	3.9942e-15	3.67723e-13	Grin2b
0.821849	6.01802	40.4354	2.03224e-10	6.38867e-09	Grin2d
0.483277	8.59401	12.9507	0.000319797	0.00172391	Grina
0.649319	5.65961	21.3904	3.74652e-06	3.78736e-05	Grip2
0.962978	4.21791	25.9068	3.58305e-07	4.86125e-06	Grm1
1.08797	2.34515	18.923	1.361e-05	0.000116403	Grm2
0.951202	5.96062	27.235	1.80164e-07	2.6418e-06	Grm3
0.647922	6.08678	15.0557	0.000104387	0.000663435	Grm4
0.694335	8.09496	19.2515	1.14578e-05	0.000100332	Grm5
0.755056	6.94926	27.3251	1.71961e-07	2.53593e-06	Grm7
0.803826	4.92857	22.5943	2.00074e-06	2.20973e-05	Grm8
[truncated: 2,920 more rows]
