# Supplementary material for: EZH2-Mediated H3K27me3 Targets Transcriptional Circuits of Neuronal Differentiation
Source: Front Neurosci. 2022 May 12;16:814144. doi: 10.3389/fnins.2022.814144 (PMC9133892; doi:10.3389/fnins.2022.814144)
Supplement: Supplementary file 1 [file Data_Sheet_1.zip › 10_SupplementaryTables3to10.xlsx]

## Sheet: SupplementaryTable3
Upregulated DEGs in 4OHT10D samples and H3K27me3 targets in CTR10D samples
© 2000-2020 QIAGEN. All rights reserved.
Ingenuity Canonical Pathways	-log(B-H p-value)	Ratio	z-score	Molecules
Synaptogenesis Signaling Pathway	8.74	0.0833	4.899	ADCY9,CACNA1B,CAMK2B,CAMK4,CDK5,CNTNAP1,CNTNAP2,EFNA3,EFNA5,EFNB3,EPHA10,EPHA5,EPHA7,EPHB6,GRIA2,GRIA4,GRIN2B,GRM4,NLGN1,SHC2,SNAP25,STX1A,SYT1,SYT4,SYT5,VLDLR
Calcium Signaling	5.3	0.0825	3.742	ATP2B2,CACNA1A,CACNA1B,CACNA1D,CACNA2D2,CAMK2B,CAMK4,CAMKK1,CHRNB2,GRIA2,GRIA4,GRIN2B,HDAC11,PNCK,RYR2,TRPC3,TRPV6
Axonal Guidance Signaling	3.63	0.0475	#NUM!	ACE,ADAM15,ADAM22,CDK5,EFNA3,EFNA5,EFNB3,EPHA10,EPHA5,EPHA7,EPHB6,ITGA3,L1CAM,LIMK2,LINGO1,PLCH2,RAC3,ROBO2,SEMA3A,SEMA4A,SEMA4F,SEMA6B,UNC5C
GABA Receptor Signaling	3.63	0.105	#NUM!	ADCY9,CACNA1A,CACNA1B,CACNA1D,CACNA2D2,GABBR1,GABRA2,GABRB2,GABRB3,KCNH2
Endocannabinoid Neuronal Synapse Pathway	3.44	0.0859	2.714	ADCY9,CACNA1A,CACNA1B,CACNA1D,CACNA2D2,CNR1,DAGLA,GRIA2,GRIA4,GRIN2B,PLCH2
CREB Signaling in Neurons	2.87	0.0628	3	ADCY9,CACNA1A,CACNA1B,CACNA1D,CACNA2D2,CAMK2B,CAMK4,GRIA2,GRIA4,GRID2,GRIN2B,GRM4,PLCH2
nNOS Signaling in Skeletal Muscle Cells	2.76	0.146	#NUM!	CACNA1A,CACNA1B,CACNA1D,CACNA2D2,CAMK4,RYR2
Synaptic Long Term Depression	2.74	0.0635	3.464	CACNA1A,CACNA1B,CACNA1D,CACNA2D2,GRIA2,GRIA4,GRID2,GRM4,IGF1R,PLCH2,PNPLA3,RYR2
Netrin Signaling	2.63	0.108	2.646	CACNA1A,CACNA1B,CACNA1D,CACNA2D2,RAC3,RYR2,UNC5C
Ephrin Receptor Signaling	2.38	0.0611	2	EFNA3,EFNA5,EFNB3,EPHA10,EPHA5,EPHA7,EPHB6,GRIN2B,ITGA3,LIMK2,RAC3
Opioid Signaling Pathway	2.36	0.0526	1.941	ADCY9,CACNA1A,CACNA1B,CACNA1D,CACNA2D2,CAMK2B,CAMK4,GRIN2B,PDE1B,RAC3,RGS17,RGS9,RYR2
Reelin Signaling in Neurons	2.32	0.0698	1.667	APP,CAMK2B,CDK5,CDK5R1,CNR1,GRIN2B,ITGA3,MAPK8IP2,VLDLR
Neuropathic Pain Signaling In Dorsal Horn Neurons	2.32	0.0792	2.828	CAMK2B,CAMK4,GRIA2,GRIA4,GRIN2B,GRM4,KCNH2,PLCH2
Glutamate Receptor Signaling	2.25	0.105	2	CAMK4,GRIA2,GRIA4,GRID2,GRIN2B,GRM4
Huntington's Disease Signaling	2.09	0.0506	1.134	CACNA1B,CDK5,CDK5R1,DNM3,GRIN2B,HAP1,HDAC11,IGF1R,PACSIN1,RPH3A,SNAP25,STX1A
Ephrin A Signaling	1.82	0.106	#NUM!	EFNA3,EFNA5,EPHA10,EPHA5,EPHA7
Dopamine-DARPP32 Feedback in cAMP Signaling	1.7	0.0552	2.828	ADCY9,CACNA1A,CACNA1D,CALY,CAMK4,CAMKK1,CDK5,GRIN2B,PLCH2
GPCR-Mediated Nutrient Sensing in Enteroendocrine Cells	1.49	0.0625	2.646	ADCY9,CACNA1A,CACNA1B,CACNA1D,CACNA2D2,PLCH2,RAPGEF4
Role of NFAT in Cardiac Hypertrophy	1.47	0.0467	3	ADCY9,CACNA1A,CACNA1B,CACNA1D,CACNA2D2,CAMK2B,CAMK4,HDAC11,IGF1R,PLCH2
Synaptic Long Term Potentiation	1.23	0.0543	2.449	CAMK2B,CAMK4,GRIA2,GRIA4,GRIN2B,GRM4,PLCH2
Amyotrophic Lateral Sclerosis Signaling	1.23	0.0619	2	CACNA1A,CACNA1D,GRIA2,GRIA4,GRID2,GRIN2B
Cellular Effects of Sildenafil (Viagra)	1.23	0.0534	#NUM!	ADCY9,CACNA1A,CACNA1D,CAMK4,KCNH2,PDE1B,PLCH2
3-phosphoinositide Biosynthesis	1.23	0.0485	2.828	DUSP15,INPP5F,PIP5KL1,PPFIA2,PPFIA3,PPM1H,PPP1R13B,SIRPA
White Adipose Tissue Browning Pathway	1.23	0.0543	1.89	ADCY9,CACNA1A,CACNA1B,CACNA1D,CACNA2D2,FNDC5,NDN
D-myo-inositol (1,4,5,6)-Tetrakisphosphate Biosynthesis	1.1	0.0496	2.646	DUSP15,INPP5F,PPFIA2,PPFIA3,PPM1H,PPP1R13B,SIRPA
D-myo-inositol (3,4,5,6)-tetrakisphosphate Biosynthesis	1.1	0.0496	2.646	DUSP15,INPP5F,PPFIA2,PPFIA3,PPM1H,PPP1R13B,SIRPA
Corticotropin Releasing Hormone Signaling	1.05	0.0483	-0.378	ADCY9,CACNA1A,CACNA1B,CACNA1D,CACNA2D2,CAMK4,CNR1
D-myo-inositol-5-phosphate Metabolism	0.917	0.0449	2.646	DUSP15,INPP5F,PPFIA2,PPFIA3,PPM1H,PPP1R13B,SIRPA
3-phosphoinositide Degradation	0.917	0.0452	2.646	DUSP15,INPP5F,PPFIA2,PPFIA3,PPM1H,PPP1R13B,SIRPA
Superpathway of Inositol Phosphate Compounds	0.879	0.0404	2.828	DUSP15,INPP5F,PIP5KL1,PPFIA2,PPFIA3,PPM1H,PPP1R13B,SIRPA
Semaphorin Signaling in Neurons	0.86	0.0667	#NUM!	CDK5,LIMK2,RAC3,SEMA3A
CCR5 Signaling in Macrophages	0.824	0.0532	#NUM!	CACNA1A,CACNA1B,CACNA1D,CACNA2D2,CAMK4
GNRH Signaling	0.762	0.0405	#NUM!	ADCY9,CACNA1A,CACNA1B,CACNA1D,CACNA2D2,CAMK2B,CAMK4
Nitric Oxide Signaling in the Cardiovascular System	0.762	0.0505	2	CACNA1A,CACNA1D,CAMK4,PDE1B,RYR2
Cardiac Hypertrophy Signaling (Enhanced)	0.708	0.0287	3.207	ACE,ADCY9,CACNA1A,CACNA1D,CAMK2B,CAMK4,FGF12,HDAC11,IGF1R,INPP5F,ITGA3,PDE1B,PLCH2,RYR2
Sperm Motility	0.684	0.0359	2	AATK,CAMK4,CSF2RA,EPHA5,IGF1R,PDE1B,PLCH2,PNPLA3
CDK5 Signaling	0.672	0.0463	2	ADCY9,CACNA1A,CDK5,CDK5R1,ITGA3
Triacylglycerol Biosynthesis	0.672	0.0714	#NUM!	DGAT2,ELOVL2,PNPLA3
cAMP-mediated signaling	0.672	0.0351	2.828	ADCY9,CAMK2B,CAMK4,CNR1,GABBR1,GRM4,PDE1B,RAPGEF4
G-Protein Coupled Receptor Signaling	0.672	0.0331	#NUM!	ADCY9,CAMK2B,CAMK4,CNR1,GABBR1,GRM4,HTR2C,PDE1B,RAPGEF4
FcγRIIB Signaling in B Lymphocytes	0.666	0.0533	#NUM!	CACNA1A,CACNA1B,CACNA1D,CACNA2D2
Gustation Pathway	0.611	0.039	#NUM!	ADCY9,CACNA1A,CACNA1B,CACNA1D,CACNA2D2,PDE1B
PKCθ Signaling in T Lymphocytes	0.609	0.0387	#NUM!	CACNA1A,CACNA1B,CACNA1D,CACNA2D2,CAMK2B,RAC3
Stearate Biosynthesis I (Animals)	0.607	0.0638	#NUM!	ACOT7,ACSL6,ELOVL2
Maturity Onset Diabetes of Young (MODY) Signaling	0.567	0.0952	#NUM!	CACNA1A,CACNA1D
Amyloid Processing	0.559	0.06	#NUM!	APP,CDK5,CDK5R1
Glycolysis I	0.418	0.0769	#NUM!	ENO2,PFKP
Neuregulin Signaling	0.416	0.0417	#NUM!	CDK5,CDK5R1,ITGA3,TMEFF2
Androgen Signaling	0.416	0.0368	2.236	CACNA1A,CACNA1B,CACNA1D,CACNA2D2,CAMK4
Type II Diabetes Mellitus Signaling	0.387	0.0352	#NUM!	ACSL6,CACNA1A,CACNA1B,CACNA1D,CACNA2D2
2-ketoglutarate Dehydrogenase Complex	0.387	0.2	#NUM!	DHTKD1
Myo-inositol Biosynthesis	0.387	0.2	#NUM!	INPP5F
Cardiac β-adrenergic Signaling	0.387	0.0355	2	ADCY9,CACNA1A,CACNA1D,PDE1B,RYR2
Cardiac Hypertrophy Signaling	0.333	0.0292	2.449	ADCY9,CACNA1A,CACNA1D,CAMK4,IGF1R,PLCH2,RAC3
Gαs Signaling	0.332	0.0374	2	ADCY9,CNR1,RAPGEF4,RYR2
Adrenomedullin signaling pathway	0.322	0.0305	2.449	ADCY9,CAMK4,KCNH2,PLCH2,RAMP3,SHC2
Circadian Rhythm Signaling	0.321	0.0606	#NUM!	ADCYAP1R1,GRIN2B
Rac Signaling	0.3	0.0357	2	CDK5R1,ITGA3,LIMK2,PIP5KL1
Melatonin Signaling	0.299	0.0417	#NUM!	CAMK2B,CAMK4,PLCH2
Ephrin B Signaling	0.299	0.0417	#NUM!	EFNB3,EPHB6,RAC3
Dopamine Receptor Signaling	0.243	0.039	#NUM!	ADCY9,CALY,NCS1
IL-15 Production	0.239	0.0331	2	AATK,CSF2RA,EPHA5,IGF1R
G Beta Gamma Signaling	0.237	0.0328	2	CACNA1A,CACNA1B,CACNA1D,CACNA2D2
Actin Cytoskeleton Signaling	0.234	0.0275	2.236	APC2,FGF12,ITGA3,LIMK2,RAC3,TRIO
Chemokine Signaling	0.234	0.0375	#NUM!	CAMK2B,CAMK4,LIMK2
Gαi Signaling	0.229	0.032	1	ADCY9,CNR1,GABBR1,GRM4
PTEN Signaling	0.227	0.0317	-1	IGF1R,INPP5F,ITGA3,RAC3
Calcium Transport I	0.215	0.1	#NUM!	ATP2B2
Serotonin Receptor Signaling	0.215	0.0465	#NUM!	ADCY9,HTR2C
Estrogen Receptor Signaling	0.212	0.0244	2.828	ADCY9,CACNA1A,CACNA1D,IGF1R,LIMK2,MED12L,PLCH2,SHC2
γ-glutamyl Cycle	0.192	0.0909	#NUM!	GGT7
nNOS Signaling in Neurons	0.173	0.0426	#NUM!	CAMK4,GRIN2B
Regulation of Actin-based Motility by Rho	0.161	0.0319	#NUM!	ITGA3,PIP5KL1,RAC3
Fatty Acid Activation	0.161	0.0769	#NUM!	ACSL6
Acyl-CoA Hydrolysis	0.161	0.0769	#NUM!	ACOT7
Leukotriene Biosynthesis	0.161	0.0769	#NUM!	GGT7
Pregnenolone Biosynthesis	0.161	0.0769	#NUM!	CYP46A1
Neuroinflammation Signaling Pathway	0.138	0.0233	#NUM!	APP,CD200,GABBR1,GABRA2,GABRB2,GABRB3,GRIN2B
Gap Junction Signaling	0.131	0.0253	#NUM!	ADCY9,GRIA2,GRIA4,HTR2C,PLCH2
Histidine Degradation VI	0.123	0.0667	#NUM!	CYP46A1
Thrombin Signaling	0.114	0.024	1	ADCY9,CAMK2B,CAMK4,PLCH2,RAC3
Aldosterone Signaling in Epithelial Cells	0.114	0.0253	#NUM!	DNAJC6,HSPA12A,PIP5KL1,PLCH2
Endometrial Cancer Signaling	0.114	0.0333	#NUM!	APC2,CTNNA2
Ubiquinol-10 Biosynthesis (Eukaryotic)	0.114	0.0588	#NUM!	CYP46A1
γ-linolenate Biosynthesis II (Animals)	0.114	0.0588	#NUM!	ACSL6
1D-myo-inositol Hexakisphosphate Biosynthesis II (Mammalian)	0.114	0.0556	#NUM!	INPP5F
Mitochondrial L-carnitine Shuttle Pathway	0.114	0.0588	#NUM!	ACSL6
D-myo-inositol (1,3,4)-trisphosphate Biosynthesis	0.114	0.0556	#NUM!	INPP5F
D-myo-inositol (1,4,5)-trisphosphate Degradation	0.114	0.0588	#NUM!	INPP5F
Antioxidant Action of Vitamin C	0.114	0.0275	#NUM!	CSF2RA,PLCH2,PNPLA3
Parkinson's Signaling	0.114	0.0625	#NUM!	UCHL1
SAPK/JNK Signaling	0.114	0.0294	#NUM!	MAP4K2,MAPK8IP2,RAC3
Glioma Signaling	0.112	0.0273	#NUM!	CAMK2B,CAMK4,IGF1R
Phospholipases	0.1	0.0317	#NUM!	PLCH2,PNPLA3
CDP-diacylglycerol Biosynthesis I	0.0947	0.05	#NUM!	PNPLA3
Pyridoxal 5'-phosphate Salvage Pathway	0.0947	0.0308	#NUM!	CDK5,LIMK2
Endocannabinoid Developing Neuron Pathway	0.0947	0.0261	#NUM!	ADCY9,CNR1,RAC3
Renin-Angiotensin Signaling	0.0888	0.0254	#NUM!	ACE,ADCY9,SHC2
Germ Cell-Sertoli Cell Junction Signaling	0.0888	0.0234	#NUM!	CTNNA2,ITGA3,LIMK2,RAC3
Sphingosine-1-phosphate Signaling	0.0888	0.0256	#NUM!	ADCY9,PLCH2,RAC3
Protein Kinase A Signaling	0.0872	0.0201	1.414	ADCY9,CAMK2B,CAMK4,DUSP15,PDE1B,PLCH2,RYR2,SIRPA
Phosphatidylglycerol Biosynthesis II (Non-plastidic)	0.0872	0.0455	#NUM!	PNPLA3
Remodeling of Epithelial Adherens Junctions	0.0872	0.0294	#NUM!	CTNNA2,DNM3
RhoA Signaling	0.0851	0.0244	#NUM!	IGF1R,LIMK2,PIP5KL1
Actin Nucleation by ARP-WASP Complex	0.0851	0.0278	#NUM!	ITGA3,RAC3
RhoGDI Signaling	0.0851	0.0222	#NUM!	ITGA3,LIMK2,PIP5KL1,RAC3
Superpathway of D-myo-inositol (1,4,5)-trisphosphate Metabolism	0.0851	0.0435	#NUM!	INPP5F
TCA Cycle II (Eukaryotic)	0.0851	0.0417	#NUM!	DHTKD1
GPCR-Mediated Integration of Enteroendocrine Signaling Exemplified by an L Cell	0.0851	0.0274	#NUM!	ADCY9,PLCH2
Phagosome Formation	0.0851	0.024	#NUM!	ITGA3,PLCH2,RAC3
GM-CSF Signaling	0.0851	0.0286	#NUM!	CAMK2B,CSF2RA
Leptin Signaling in Obesity	0.0835	0.027	#NUM!	ADCY9,PLCH2
D-myo-inositol (1,4,5)-Trisphosphate Biosynthesis	0.0835	0.04	#NUM!	PIP5KL1
Hepatic Cholestasis	0.0809	0.0216	#NUM!	ADCY9,IL1RAPL2,MAP4K2,SLCO3A1
Gluconeogenesis I	0.0809	0.0385	#NUM!	ENO2
B Cell Receptor Signaling	0.0809	0.0216	1	CAMK2B,CAMK4,INPP5F,POU2F2
Endothelin-1 Signaling	0.0747	0.0213	1	ADCY9,PLCH2,PNPLA3,SHC2
Agrin Interactions at Neuromuscular Junction	0.0675	0.0253	#NUM!	ITGA3,RAC3
Hepatic Fibrosis Signaling Pathway	0.0595	0.019	2.646	CACNA1A,CACNA1D,CAMK4,CNR1,IL1RAPL2,ITGA3,RAC3
Iron homeostasis signaling pathway	0.059	0.0219	#NUM!	HIF3A,SLC11A2,SLC46A1
PI3K Signaling in B Lymphocytes	0.0575	0.0217	#NUM!	CAMK2B,CAMK4,PLCH2
Leukocyte Extravasation Signaling	0.055	0.0203	1	CTNNA2,EDIL3,ITGA3,RAPGEF4
TR/RXR Activation	0.055	0.0238	#NUM!	CAMK4,PFKP
Phospholipase C Signaling	0.055	0.0195	#NUM!	ADCY9,CAMK4,HDAC11,ITGA3,RAC3
Fatty Acid β-oxidation I	0.0424	0.0312	#NUM!	ACSL6
Role of JAK2 in Hormone-like Cytokine Signaling	0.0259	0.0294	#NUM!	SIRPA
α-Adrenergic Signaling	0.0119	0.0208	#NUM!	ADCY9,CAMK4
Docosahexaenoic Acid (DHA) Signaling	0.0119	0.0263	#NUM!	APP
AMPK Signaling	0.0119	0.0187	#NUM!	ACTL6B,CHRNB2,PFKP,PPM1H
PAK Signaling	0.0119	0.0206	#NUM!	ITGA3,LIMK2
Role of Osteoblasts, Osteoclasts and Chondrocytes in Rheumatoid Arthritis	0.0119	0.0182	#NUM!	APC2,CAMK4,IL1RAPL2,ITGA3
eNOS Signaling	0.0119	0.0189	#NUM!	ADCY9,CAMK4,CHRNB2
Salvage Pathways of Pyrimidine Ribonucleotides	0.0119	0.0206	#NUM!	CDK5,LIMK2
Gαq Signaling	0.0119	0.019	#NUM!	CAMK4,HTR2C,RAC3
Antigen Presentation Pathway	0.0119	0.0256	#NUM!	CIITA
Glucocorticoid Receptor Signaling	0	0.00595	#NUM!	ACTL6B,POU2F2
Natural Killer Cell Signaling	0	0.0102	#NUM!	LIMK2,RAC3
IL-10 Signaling	0	0.0145	#NUM!	IL1RAPL2
Fc Epsilon RI Signaling	0	0.0171	#NUM!	INPP5F,RAC3
NRF2-mediated Oxidative Stress Response	0	0.00529	#NUM!	DNAJC6
PPARα/RXRα Activation	0	0.0158	#NUM!	ADCY9,IL1RAPL2,PLCH2
LPS/IL-1 Mediated Inhibition of RXR Function	0	0.0134	#NUM!	ACSL6,HS3ST5,IL1RAPL2
p53 Signaling	0	0.0102	#NUM!	PPP1R13B
LXR/RXR Activation	0	0.00826	#NUM!	IL1RAPL2
Hepatic Fibrosis / Hepatic Stellate Cell Activation	0	0.0108	#NUM!	IGF1R,IL1RAPL2
Mitochondrial Dysfunction	0	0.00585	#NUM!	APP
VDR/RXR Activation	0	0.0128	#NUM!	TRPV6
FXR/RXR Activation	0	0.00794	#NUM!	VLDLR
Tight Junction Signaling	0	0.0119	#NUM!	CGN,SNAP25
Role of BRCA1 in DNA Damage Response	0	0.0125	#NUM!	ACTL6B
RAR Activation	0	0.0103	#NUM!	ACTL6B,ADCY9
14-3-3-mediated Signaling	0	0.00787	#NUM!	PLCH2
Caveolar-mediated Endocytosis Signaling	0	0.0137	#NUM!	ITGA3
Clathrin-mediated Endocytosis Signaling	0	0.0104	#NUM!	DNM3,FGF12
Fcγ Receptor-mediated Phagocytosis in Macrophages and Monocytes	0	0.0106	#NUM!	RAC3
IL-8 Signaling	0	0.01	#NUM!	LIMK2,RAC3
TREM1 Signaling	0	0.0133	#NUM!	CIITA
Role of NFAT in Regulation of the Immune Response	0	0.00552	#NUM!	CAMK4
NF-κB Activation by Viruses	0	0.0122	#NUM!	ITGA3
Calcium-induced T Lymphocyte Apoptosis	0	0.0152	#NUM!	CAMK4
fMLP Signaling in Neutrophils	0	0.00862	#NUM!	CAMK4
CXCR4 Signaling	0	0.012	#NUM!	ADCY9,RAC3
CCR3 Signaling in Eosinophils	0	0.0161	#NUM!	CAMK4,LIMK2
CD28 Signaling in T Helper Cells	0	0.00833	#NUM!	CAMK4
IL-15 Signaling	0	0.0133	#NUM!	RAC3
Virus Entry via Endocytic Pathways	0	0.0187	#NUM!	ITGA3,RAC3
Dendritic Cell Maturation	0	0.00546	#NUM!	PLCH2
HIF1α Signaling	0	0.00885	#NUM!	P4HTM
Relaxin Signaling	0	0.0133	#NUM!	ADCY9,PDE1B
Factors Promoting Cardiogenesis in Vertebrates	0	0.0133	#NUM!	CAMK2B,PLCH2
iCOS-iCOSL Signaling in T Helper Cells	0	0.018	#NUM!	CAMK2B,CAMK4
Molecular Mechanisms of Cancer	0	0.0153	#NUM!	ADCY9,CAMK2B,CDK5,CTNNA2,ITGA3,RAC3
HGF Signaling	0	0.00901	#NUM!	ITGA3
HMGB1 Signaling	0	0.00606	#NUM!	RAC3
Cholecystokinin/Gastrin-mediated Signaling	0	0.0084	#NUM!	RAC3
Melanocyte Development and Pigmentation Signaling	0	0.0106	#NUM!	ADCY9
Growth Hormone Signaling	0	0.0141	#NUM!	IGF1R
Type I Diabetes Mellitus Signaling	0	0.00901	#NUM!	CPE
Basal Cell Carcinoma Signaling	0	0.0139	#NUM!	APC2
Primary Immunodeficiency Signaling	0	0.02	#NUM!	CIITA
Acute Myeloid Leukemia Signaling	0	0.0112	#NUM!	CSF2RA
Bladder Cancer Signaling	0	0.0103	#NUM!	FGF12
Chronic Myeloid Leukemia Signaling	0	0.00971	#NUM!	HDAC11
Production of Nitric Oxide and Reactive Oxygen Species in Macrophages	0	0.0106	#NUM!	RAC3,SIRPA
p70S6K Signaling	0	0.00775	#NUM!	PLCH2
Colorectal Cancer Metastasis Signaling	0	0.00791	#NUM!	ADCY9,RAC3
mTOR Signaling	0	0.00952	#NUM!	RAC3,RICTOR
Crosstalk between Dendritic Cells and Natural Killer Cells	0	0.0112	#NUM!	CAMK2B
Systemic Lupus Erythematosus Signaling	0	0.00437	#NUM!	CAMK4
Cdc42 Signaling	0	0.018	#NUM!	APC2,ITGA3,LIMK2
ILK Signaling	0	0.0105	#NUM!	RAC3,RICTOR
FAK Signaling	0	0.0105	#NUM!	ITGA3
EIF2 Signaling	0	0.00446	#NUM!	IGF1R
Hereditary Breast Cancer Signaling	0	0.0143	#NUM!	ACTL6B,HDAC11
Atherosclerosis Signaling	0	0.00794	#NUM!	PNPLA3
Role of Macrophages, Fibroblasts and Endothelial Cells in Rheumatoid Arthritis	0	0.016	#NUM!	APC2,CAMK2B,CAMK4,IL1RAPL2,PLCH2
Regulation of eIF4 and p70S6K Signaling	0	0.00637	#NUM!	ITGA3
Estrogen-Dependent Breast Cancer Signaling	0	0.0135	#NUM!	IGF1R
Glioma Invasiveness Signaling	0	0.0135	#NUM!	RAC3
IL-1 Signaling	0	0.011	#NUM!	ADCY9
Breast Cancer Regulation by Stathmin1	0	0.0152	#NUM!	ADCYAP1R1,CAMK2B,CAMK4,CNR1,GABBR1,GPR155,GRM4,HTR2C,RAC3
RANK Signaling in Osteoclasts	0	0.0114	#NUM!	CAMK4
Glioblastoma Multiforme Signaling	0	0.0182	#NUM!	IGF1R,PLCH2,RAC3
Neuroprotective Role of THOP1 in Alzheimer's Disease	0	0.0171	#NUM!	ACE,APP
Regulation of IL-2 Expression in Activated and Anergic T Lymphocytes	0	0.0112	#NUM!	CAMK4
Role of Wnt/GSK-3β Signaling in the Pathogenesis of Influenza	0	0.0128	#NUM!	APC2
Nur77 Signaling in T Lymphocytes	0	0.0169	#NUM!	CAMK4
TNFR1 Signaling	0	0.02	#NUM!	MAP4K2
Role of MAPK Signaling in the Pathogenesis of Influenza	0	0.0125	#NUM!	PNPLA3
P2Y Purigenic Receptor Signaling Pathway	0	0.0157	#NUM!	ADCY9,PLCH2
Cyclins and Cell Cycle Regulation	0	0.0123	#NUM!	HDAC11
Cell Cycle Control of Chromosomal Replication	0	0.0179	#NUM!	CDK5
Role of Tissue Factor in Cancer	0	0.0171	#NUM!	ITGA3,LIMK2
NGF Signaling	0	0.00877	#NUM!	TRIO
Paxillin Signaling	0	0.00926	#NUM!	ITGA3
Signaling by Rho Family GTPases	0	0.0164	#NUM!	ITGA3,LIMK2,PIP5KL1,RAC3
Sertoli Cell-Sertoli Cell Junction Signaling	0	0.0162	#NUM!	CGN,CTNNA2,ITGA3
Telomerase Signaling	0	0.00935	#NUM!	HDAC11
Transcriptional Regulatory Network in Embryonic Stem Cells	0	0.0185	#NUM!	L1CAM
iNOS Signaling	0	0.0222	#NUM!	CAMK4
GDNF Family Ligand-Receptor Interactions	0	0.0132	#NUM!	DOK6
Heparan Sulfate Biosynthesis	0	0.0128	#NUM!	HS3ST5
Heparan Sulfate Biosynthesis (Late Stages)	0	0.0141	#NUM!	HS3ST5
tRNA Splicing	0	0.0233	#NUM!	PDE1B
Triacylglycerol Degradation	0	0.0213	#NUM!	PNPLA3
Chondroitin Sulfate Biosynthesis	0	0.0179	#NUM!	HS3ST5
Dermatan Sulfate Biosynthesis	0	0.0169	#NUM!	HS3ST5
Dermatan Sulfate Biosynthesis (Late Stages)	0	0.0217	#NUM!	HS3ST5
Retinol Biosynthesis	0	0.0238	#NUM!	PNPLA3
Chondroitin Sulfate Biosynthesis (Late Stages)	0	0.0208	#NUM!	HS3ST5
Epithelial Adherens Junction Signaling	0	0.00658	#NUM!	CTNNA2
Regulation of Cellular Mechanics by Calpain Protease	0	0.0154	#NUM!	ITGA3
Agranulocyte Adhesion and Diapedesis	0	0.0104	#NUM!	ITGA3,PODXL2
Granulocyte Adhesion and Diapedesis	0	0.0167	#NUM!	IL1RAPL2,ITGA3,SDC3
Regulation of the Epithelial-Mesenchymal Transition Pathway	0	0.00521	#NUM!	FGF12
Tec Kinase Signaling	0	0.0122	#NUM!	ITGA3,RAC3
UVA-Induced MAPK Signaling	0	0.0102	#NUM!	PLCH2
STAT3 Pathway	0	0.00741	#NUM!	IGF1R
Adipogenesis pathway	0	0.0149	#NUM!	CDK5,HDAC11
HIPPO signaling	0	0.0118	#NUM!	CRB1
Wnt/Ca+ pathway	0	0.0161	#NUM!	PLCH2
Cell Cycle: G1/S Checkpoint Regulation	0	0.0149	#NUM!	HDAC11
ERK/MAPK Signaling	0	0.0155	#NUM!	ITGA3,RAC3,RAPGEF4
PI3K/AKT Signaling	0	0.0114	#NUM!	INPP5F,ITGA3
Protein Ubiquitination Pathway	0	0.011	#NUM!	DNAJC6,HSPA12A,UCHL1
FGF Signaling	0	0.0119	#NUM!	FGF12
Xenobiotic Metabolism Signaling	0	0.0105	#NUM!	CAMK2B,CAMK4,HS3ST5
IL-4 Signaling	0	0.0118	#NUM!	INPP5F
Wnt/β-catenin Signaling	0	0.00578	#NUM!	APC2
Insulin Receptor Signaling	0	0.00714	#NUM!	INPP5F
Phototransduction Pathway	0	0.0189	#NUM!	RGS9
Integrin Signaling	0	0.0141	#NUM!	ITGA3,RAC3,TSPAN5
PPAR Signaling	0	0.00962	#NUM!	IL1RAPL2
IGF-1 Signaling	0	0.00962	#NUM!	IGF1R
p38 MAPK Signaling	0	0.00847	#NUM!	IL1RAPL2
TGF-β Signaling	0	0.0104	#NUM!	INHA
NF-κB Signaling	0	0.00559	#NUM!	IGF1R
T Cell Receptor Signaling	0	0.00952	#NUM!	CAMK4
IL-6 Signaling	0	0.008	#NUM!	IL1RAPL2
PDGF Signaling	0	0.0116	#NUM!	INPP5F
BMP signaling pathway	0	0.0118	#NUM!	CAMK4
Phagosome Maturation	0	0.00662	#NUM!	SNAP25
Sumoylation Pathway	0	0.00971	#NUM!	RAC3
Th1 and Th2 Activation Pathway	0	0.00585	#NUM!	NFIL3
Th1 Pathway	0	0.00826	#NUM!	NFIL3
Osteoarthritis Pathway	0	0.0142	#NUM!	CTNNA2,IL1RAPL2,ITGA3
GP6 Signaling Pathway	0	0.0084	#NUM!	CAMK4
Sirtuin Signaling Pathway	0	0.00344	#NUM!	APP
SPINK1 Pancreatic Cancer Pathway	0	0.0167	#NUM!	CPE
Endocannabinoid Cancer Inhibition Pathway	0	0.014	#NUM!	ADCY9,CNR1
Apelin Adipocyte Signaling Pathway	0	0.0122	#NUM!	ADCY9
Apelin Cardiomyocyte Signaling Pathway	0	0.0101	#NUM!	PLCH2
Apelin Endothelial Signaling Pathway	0	0.0174	#NUM!	ADCY9,CAMK4
T Cell Exhaustion Signaling Pathway	0	0.00571	#NUM!	LAG3
Systemic Lupus Erythematosus In T Cell Signaling Pathway	0	0.00601	#NUM!	CAMK4,RAC3
Systemic Lupus Erythematosus In B Cell Signaling Pathway	0	0.0145	1	CAMK4,INPP5F,RAC3,SHC2
Senescence Pathway	0	0.0145	1	ASXL3,CACNA1A,CACNA1D,CAMK4
HOTAIR Regulatory Pathway	0	0.00625	#NUM!	PCDHB5
Necroptosis Signaling Pathway	0	0.00637	#NUM!	CAMK2B
Xenobiotic Metabolism General Signaling Pathway	0	0.00699	#NUM!	ABCA2
Xenobiotic Metabolism CAR Signaling Pathway	0	0.00529	#NUM!	HS3ST5
Xenobiotic Metabolism PXR Signaling Pathway	0	0.0156	#NUM!	CAMK2B,CDK5,HS3ST5
Eicosanoid Signaling	0	0.0152	#NUM!	PNPLA3

## Sheet: SupplementaryTable4
Upregulated DEGs in 4OHT15D samples and H3K27me3 targets in CTR10D samples
© 2000-2020 QIAGEN. All rights reserved.
Ingenuity Canonical Pathways	-log(B-H p-value)	Ratio	z-score	Molecules
Synaptogenesis Signaling Pathway	16.1	0.138	6.325	ADCY2,ADCY9,CACNA1B,CACNB3,CADM1,CAMK2A,CAMK2B,CAMK2D,CAMK4,CDH23,CDH4,CDH7,CDH8,CDK5,CNTNAP1,CNTNAP2,EFNA3,EFNA5,EFNB3,EPHA10,EPHA4,EPHA5,EPHA7,EPHB6,GRIA2,GRIA3,GRIA4,GRIN2B,GRM4,NLGN1,PIK3C2B,PRKCE,SHC2,SNAP25,SNCA,STX1A,SYN1,SYT1,SYT14,SYT17,SYT4,SYT5,VLDLR
CREB Signaling in Neurons	7.55	0.121	4.359	ADCY2,ADCY9,CACNA1A,CACNA1B,CACNA1D,CACNA2D2,CACNB3,CAMK2A,CAMK2B,CAMK2D,CAMK4,GNAL,GRIA2,GRIA3,GRIA4,GRID2,GRIK2,GRIN2B,GRM4,PIK3C2B,PLCB1,PLCH2,PLCL2,PRKCE,PRKCZ
Neuropathic Pain Signaling In Dorsal Horn Neurons	7.14	0.168	4.123	CAMK1G,CAMK2A,CAMK2B,CAMK2D,CAMK4,GRIA2,GRIA3,GRIA4,GRIN2B,GRM4,KCNH2,PIK3C2B,PLCB1,PLCH2,PLCL2,PRKCE,PRKCZ
Calcium Signaling	7.14	0.117	4.146	AKAP5,ATP2B2,CACNA1A,CACNA1B,CACNA1D,CACNA2D2,CACNB3,CAMK1G,CAMK2A,CAMK2B,CAMK2D,CAMK4,CAMKK1,CHRNA5,CHRNB2,GRIA2,GRIA3,GRIA4,GRIN2B,HDAC11,PNCK,RYR2,TRPC3,TRPV6
Axonal Guidance Signaling	6.51	0.0764	#NUM!	ACE,ADAM15,ADAM22,CDK5,DPYSL5,EFNA3,EFNA5,EFNB3,EPHA10,EPHA4,EPHA5,EPHA7,EPHB6,GNAL,ITGA3,KCNJ12,L1CAM,LIMK2,LINGO1,NRP1,PIK3C2B,PLCB1,PLCH2,PLCL2,PLXNA1,PRKCE,PRKCZ,RAC3,ROBO2,SEMA3A,SEMA4A,SEMA4B,SEMA4F,SEMA6B,SHANK2,TUBB2A,TUBB3
Endocannabinoid Neuronal Synapse Pathway	6.51	0.141	2.828	ADCY2,ADCY9,CACNA1A,CACNA1B,CACNA1D,CACNA2D2,CACNB3,CNR1,DAGLA,GNAL,GRIA2,GRIA3,GRIA4,GRIN2B,PLCB1,PLCH2,PLCL2,RIMS1
Opioid Signaling Pathway	5.84	0.0972	2.858	ADCY2,ADCY9,CACNA1A,CACNA1B,CACNA1D,CACNA2D2,CACNB3,CAMK1G,CAMK2A,CAMK2B,CAMK2D,CAMK4,CLTB,GNAL,GRIN2B,PDE1B,PLCB1,PRKCE,PRKCZ,RAC3,RGS17,RGS8,RGS9,RYR2
Role of NFAT in Cardiac Hypertrophy	4.47	0.0935	3.9	ADCY2,ADCY9,AKAP5,CACNA1A,CACNA1B,CACNA1D,CACNA2D2,CACNB3,CAMK1G,CAMK2A,CAMK2B,CAMK2D,CAMK4,HDAC11,PIK3C2B,PLCB1,PLCH2,PLCL2,PRKCE,PRKCZ
GABA Receptor Signaling	4.42	0.137	#NUM!	ADCY2,ADCY9,CACNA1A,CACNA1B,CACNA1D,CACNA2D2,CACNB3,DNM1,GABBR1,GABRA2,GABRB2,GABRB3,KCNH2
Synaptic Long Term Depression	4.14	0.0952	4.243	CACNA1A,CACNA1B,CACNA1D,CACNA2D2,CACNB3,GNAL,GRIA2,GRIA3,GRIA4,GRID2,GRM4,PLCB1,PLCH2,PLCL2,PNPLA3,PRKCE,PRKCZ,RYR2
Synaptic Long Term Potentiation	3.73	0.109	3.606	CAMK2A,CAMK2B,CAMK2D,CAMK4,GRIA2,GRIA3,GRIA4,GRIN2B,GRM4,PLCB1,PLCH2,PLCL2,PRKCE,PRKCZ
GPCR-Mediated Nutrient Sensing in Enteroendocrine Cells	3.73	0.116	3.606	ADCY2,ADCY9,CACNA1A,CACNA1B,CACNA1D,CACNA2D2,CACNB3,PLCB1,PLCH2,PLCL2,PRKCE,PRKCZ,RAPGEF4
Semaphorin Signaling in Neurons	3.26	0.15	#NUM!	CDK5,CRMP1,DPYSL5,LIMK2,NRP1,PLXNA1,RAC3,RHOV,SEMA3A
Dopamine-DARPP32 Feedback in cAMP Signaling	3.26	0.092	3.606	ADCY2,ADCY9,CACNA1A,CACNA1D,CALY,CAMK4,CAMKK1,CDK5,GRIN2B,KCNJ12,PLCB1,PLCH2,PLCL2,PRKCE,PRKCZ
Ephrin A Signaling	3.25	0.17	#NUM!	EFNA3,EFNA5,EPHA10,EPHA4,EPHA5,EPHA7,PIK3C2B,VAV3
Reelin Signaling in Neurons	3.19	0.101	2.496	APP,CAMK2A,CAMK2B,CAMK2D,CDK5,CDK5R1,CNR1,GRIN2B,ITGA3,MAPK8IP1,MAPK8IP2,PIK3C2B,VLDLR
Huntington's Disease Signaling	3.02	0.0759	1.897	CACNA1B,CDK5,CDK5R1,CLTB,DNM1,GRIN2B,HAP1,HDAC11,Hspa1b,PACSIN1,PIK3C2B,PLCB1,PRKCE,PRKCZ,RPH3A,SNAP25,SNCA,STX1A
nNOS Signaling in Skeletal Muscle Cells	2.82	0.171	#NUM!	CACNA1A,CACNA1B,CACNA1D,CACNA2D2,CACNB3,CAMK4,RYR2
Melatonin Signaling	2.76	0.125	1	CAMK2A,CAMK2B,CAMK2D,CAMK4,PLCB1,PLCH2,PLCL2,PRKCE,PRKCZ
Thrombin Signaling	2.76	0.0769	2.673	ADCY2,ADCY9,CAMK1G,CAMK2A,CAMK2B,CAMK2D,CAMK4,GNAL,PIK3C2B,PLCB1,PLCH2,PLCL2,PRKCE,PRKCZ,RAC3,RHOV
Glutamate Receptor Signaling	2.76	0.14	2.449	CAMK4,GRIA2,GRIA3,GRIA4,GRID2,GRIK2,GRIN2B,GRM4
GNRH Signaling	2.58	0.0809	2.828	ADCY2,ADCY9,CACNA1A,CACNA1B,CACNA1D,CACNA2D2,CACNB3,CAMK2A,CAMK2B,CAMK2D,CAMK4,PLCB1,PRKCE,PRKCZ
Gap Junction Signaling	2.51	0.0758	#NUM!	ADCY2,ADCY9,GRIA2,GRIA3,GRIA4,GRIK2,HTR2C,PIK3C2B,PLCB1,PLCH2,PLCL2,PRKCE,PRKCZ,TUBB2A,TUBB3
Type II Diabetes Mellitus Signaling	2.33	0.0845	#NUM!	ACSL6,CACNA1A,CACNA1B,CACNA1D,CACNA2D2,CACNB3,INSR,PIK3C2B,PRKCE,PRKCZ,SLC27A3,SOCS7
Corticotropin Releasing Hormone Signaling	2.26	0.0828	0.577	ADCY2,ADCY9,CACNA1A,CACNA1B,CACNA1D,CACNA2D2,CACNB3,CAMK4,CNR1,KRT1,PRKCE,PRKCZ
RhoGDI Signaling	1.97	0.0722	-3.317	ARHGAP4,CDH23,CDH4,CDH7,CDH8,DGKZ,GNAL,ITGA3,LIMK2,PIP5K1C,PIP5KL1,RAC3,RHOV
Ephrin Receptor Signaling	1.97	0.0722	2.236	EFNA3,EFNA5,EFNB3,EPHA10,EPHA4,EPHA5,EPHA7,EPHB6,GNAL,GRIN2B,ITGA3,LIMK2,RAC3
Amyotrophic Lateral Sclerosis Signaling	1.94	0.0928	2.646	CACNA1A,CACNA1D,GRIA2,GRIA3,GRIA4,GRID2,GRIK2,GRIN2B,PIK3C2B
Nitric Oxide Signaling in the Cardiovascular System	1.9	0.0909	2.646	CACNA1A,CACNA1D,CAMK4,PDE1B,PIK3C2B,PRKCE,PRKCZ,RYR2,SLC7A1
Netrin Signaling	1.79	0.108	2.646	CACNA1A,CACNA1B,CACNA1D,CACNA2D2,CACNB3,RAC3,RYR2
G-Protein Coupled Receptor Signaling	1.65	0.0588	#NUM!	ADCY2,ADCY9,CAMK2A,CAMK2B,CAMK2D,CAMK4,CNR1,GABBR1,GNAL,GRM4,HTR2C,PDE1B,PIK3C2B,PLCB1,PRKCE,RAPGEF4
Cellular Effects of Sildenafil (Viagra)	1.63	0.0763	#NUM!	ADCY2,ADCY9,CACNA1A,CACNA1D,CAMK4,KCNH2,PDE1B,PLCB1,PLCH2,PLCL2
Glioma Signaling	1.63	0.0818	3	CAMK1G,CAMK2A,CAMK2B,CAMK2D,CAMK4,IGF2R,PIK3C2B,PRKCE,PRKCZ
PKCθ Signaling in T Lymphocytes	1.62	0.071	2.449	CACNA1A,CACNA1B,CACNA1D,CACNA2D2,CACNB3,CAMK2A,CAMK2B,CAMK2D,PIK3C2B,RAC3,VAV3
cAMP-mediated signaling	1.6	0.0614	3.606	ADCY2,ADCY9,AKAP5,CAMK1G,CAMK2A,CAMK2B,CAMK2D,CAMK4,CNR1,GABBR1,GNAL,GRM4,PDE1B,RAPGEF4
Aldosterone Signaling in Epithelial Cells	1.58	0.0696	2.828	DNAJC6,HSPA12A,PIK3C2B,PIP5K1C,PIP5KL1,PLCB1,PLCH2,PLCL2,PRKCE,PRKCZ,Sacs
CCR5 Signaling in Macrophages	1.55	0.0851	#NUM!	CACNA1A,CACNA1B,CACNA1D,CACNA2D2,CACNB3,CAMK4,PRKCE,PRKCZ
G Beta Gamma Signaling	1.39	0.0738	3	ADCY2,CACNA1A,CACNA1B,CACNA1D,CACNA2D2,CACNB3,GNAL,PRKCE,PRKCZ
Chemokine Signaling	1.38	0.0875	2.646	CAMK1G,CAMK2A,CAMK2B,CAMK2D,CAMK4,LIMK2,PLCB1
Sperm Motility	1.34	0.0583	2.828	AATK,CAMK4,EPHA4,EPHA5,INSR,JAK1,PDE1B,PLCB1,PLCH2,PLCL2,PNPLA3,PRKCE,PRKCZ
Estrogen Receptor Signaling	1.34	0.0518	3.638	ADCY2,ADCY9,CACNA1A,CACNA1D,GNAL,IGF2R,JAK1,LIMK2,MED12L,PIK3C2B,PLCB1,PLCH2,PLCL2,PRKCE,PRKCZ,RBFOX2,SHC2
Phagosome Formation	1.34	0.072	#NUM!	ITGA3,PIK3C2B,PLCB1,PLCH2,PLCL2,PRKCE,PRKCZ,RAC3,RHOV
14-3-3-mediated Signaling	1.33	0.0709	1.89	PIK3C2B,PLCB1,PLCH2,PLCL2,PRKCE,PRKCZ,SNCA,TUBB2A,TUBB3
White Adipose Tissue Browning Pathway	1.3	0.0698	1.667	ADCY2,ADCY9,CACNA1A,CACNA1B,CACNA1D,CACNA2D2,CACNB3,NDN,RUNX1T1
nNOS Signaling in Neurons	1.25	0.106	#NUM!	CAMK2A,CAMK4,GRIN2B,PRKCE,PRKCZ
eNOS Signaling	1.19	0.0629	2.333	ADCY2,ADCY9,CAMK4,CHRNA5,CHRNB2,Hspa1b,PIK3C2B,PRKCE,PRKCZ,SLC7A1
Androgen Signaling	1.18	0.0662	2.828	CACNA1A,CACNA1B,CACNA1D,CACNA2D2,CACNB3,CAMK4,GNAL,PRKCE,PRKCZ
Endothelin-1 Signaling	1.15	0.0585	2.111	ADCY2,ADCY9,GNAL,PIK3C2B,PLCB1,PLCH2,PLCL2,PNPLA3,PRKCE,PRKCZ,SHC2
PI3K Signaling in B Lymphocytes	1.15	0.0652	3	CAMK2A,CAMK2B,CAMK2D,CAMK4,PLCB1,PLCH2,PLCL2,PRKCZ,VAV3
Apelin Endothelial Signaling Pathway	1.15	0.0696	1.414	ADCY2,ADCY9,CAMK4,GNAL,PIK3C2B,PLCB1,PRKCE,PRKCZ
Sphingosine-1-phosphate Signaling	1.12	0.0684	1.134	ADCY2,ADCY9,PIK3C2B,PLCB1,PLCH2,PLCL2,RAC3,RHOV
Signaling by Rho Family GTPases	1.12	0.0533	3.162	CDH23,CDH4,CDH7,CDH8,GNAL,ITGA3,LIMK2,PIK3C2B,PIP5K1C,PIP5KL1,PRKCZ,RAC3,RHOV
Leptin Signaling in Obesity	1.09	0.0811	#NUM!	ADCY2,ADCY9,PIK3C2B,PLCB1,PLCH2,PLCL2
FcγRIIB Signaling in B Lymphocytes	1.07	0.08	#NUM!	CACNA1A,CACNA1B,CACNA1D,CACNA2D2,CACNB3,PIK3C2B
Maturity Onset Diabetes of Young (MODY) Signaling	0.983	0.143	#NUM!	CACNA1A,CACNA1D,INSR
P2Y Purigenic Receptor Signaling Pathway	0.963	0.063	2.828	ADCY2,ADCY9,PIK3C2B,PLCB1,PLCH2,PLCL2,PRKCE,PRKCZ
Virus Entry via Endocytic Pathways	0.886	0.0654	#NUM!	CLTB,DNM1,ITGA3,PIK3C2B,PRKCE,PRKCZ,RAC3
Cardiac Hypertrophy Signaling	0.873	0.05	3.162	ADCY2,ADCY9,CACNA1A,CACNA1D,CAMK4,GNAL,PIK3C2B,PLCB1,PLCH2,PLCL2,RAC3,RHOV
CDK5 Signaling	0.873	0.0648	2.449	ADCY2,ADCY9,CACNA1A,CDK5,CDK5R1,GNAL,ITGA3
Rac Signaling	0.827	0.0625	2.449	CDK5R1,ITGA3,LIMK2,PIK3C2B,PIP5K1C,PIP5KL1,PRKCZ
D-myo-inositol (1,4,5)-Trisphosphate Biosynthesis	0.827	0.12	#NUM!	PIP5K1C,PIP5KL1,PLCB1
Asparagine Biosynthesis I	0.827	1	#NUM!	ASNS
3-phosphoinositide Biosynthesis	0.824	0.0545	3	MTMR7,PIK3C2B,PIP5K1C,PIP5KL1,PPFIA2,PPFIA3,PPM1H,PPP1R13B,SIRPA
Tec Kinase Signaling	0.824	0.0549	2.646	GNAL,ITGA3,JAK1,PIK3C2B,PRKCE,PRKCZ,RAC3,RHOV,VAV3
Xenobiotic Metabolism PXR Signaling Pathway	0.824	0.0521	-0.632	ALDH1L2,CAMK2A,CAMK2B,CAMK2D,CDK5,CHST15,HS3ST5,HS6ST2,PRKCE,PRKCZ
Cardiac Hypertrophy Signaling (Enhanced)	0.818	0.0411	4.025	ACE,ADCY2,ADCY9,CACNA1A,CACNA1D,CAMK2A,CAMK2B,CAMK2D,CAMK4,FGF14,HDAC11,ITGA3,PDE1B,PIK3C2B,PLCB1,PLCH2,PLCL2,PRKCE,PRKCZ,RYR2
CXCR4 Signaling	0.807	0.0539	1.134	ADCY2,ADCY9,GNAL,PIK3C2B,PLCB1,PRKCE,PRKCZ,RAC3,RHOV
Adrenomedullin signaling pathway	0.777	0.0508	3.162	ADCY2,ADCY9,CAMK4,KCNH2,PIK3C2B,PLCB1,PLCH2,PLCL2,RAMP3,SHC2
Renin-Angiotensin Signaling	0.775	0.0593	2.236	ACE,ADCY2,ADCY9,PIK3C2B,PRKCE,PRKCZ,SHC2
Germ Cell-Sertoli Cell Junction Signaling	0.775	0.0526	#NUM!	CTNNA2,ITGA3,JUP,LIMK2,PIK3C2B,RAC3,RHOV,TUBB2A,TUBB3
Superpathway of Inositol Phosphate Compounds	0.775	0.0505	3.162	MTMR7,PIK3C2B,PIP5K1C,PIP5KL1,PLCB1,PPFIA2,PPFIA3,PPM1H,PPP1R13B,SIRPA
Chondroitin Sulfate Biosynthesis (Late Stages)	0.764	0.0833	2	CHST15,CHSY3,HS3ST5,HS6ST2
Ephrin B Signaling	0.73	0.0694	2.236	EFNB3,EPHB6,GNAL,RAC3,VAV3
Factors Promoting Cardiogenesis in Vertebrates	0.719	0.0533	2.828	CAMK2A,CAMK2B,CAMK2D,PLCB1,PLCH2,PLCL2,PRKCE,PRKCZ
Amyloid Processing	0.719	0.08	#NUM!	APP,CDK5,CDK5R1,PRKCE
GPCR-Mediated Integration of Enteroendocrine Signaling Exemplified by an L Cell	0.719	0.0685	-0.447	ADCY2,ADCY9,PLCB1,PLCH2,PLCL2
Fatty Acid Activation	0.708	0.154	#NUM!	ACSL6,SLC27A3
Apelin Cardiomyocyte Signaling Pathway	0.708	0.0606	2.449	PIK3C2B,PLCB1,PLCH2,PLCL2,PRKCE,PRKCZ
Gustation Pathway	0.68	0.0519	#NUM!	ADCY2,ADCY9,CACNA1A,CACNA1B,CACNA1D,CACNA2D2,CACNB3,PDE1B
Molecular Mechanisms of Cancer	0.676	0.0409	#NUM!	ADCY2,ADCY9,CAMK2A,CAMK2B,CAMK2D,CDK5,CTNNA2,GNAL,ITGA3,JAK1,PIK3C2B,PLCB1,PRKCE,PRKCZ,RAC3,RHOV
p70S6K Signaling	0.662	0.0543	2.646	JAK1,PIK3C2B,PLCB1,PLCH2,PLCL2,PRKCE,PRKCZ
Gαq Signaling	0.642	0.0506	2.646	CAMK4,HTR2C,PIK3C2B,PLCB1,PRKCE,PRKCZ,RAC3,RHOV
Role of JAK2 in Hormone-like Cytokine Signaling	0.62	0.0882	#NUM!	JAK1,SIRPA,SOCS7
Chondroitin Sulfate Biosynthesis	0.62	0.0714	2	CHST15,CHSY3,HS3ST5,HS6ST2
Parkinson's Signaling	0.578	0.125	#NUM!	SNCA,UCHL1
Dermatan Sulfate Biosynthesis	0.565	0.0678	2	CHST15,CHSY3,HS3ST5,HS6ST2
Leukocyte Extravasation Signaling	0.556	0.0457	1.667	ARHGAP4,CTNNA2,EDIL3,ITGA3,PIK3C2B,PRKCE,PRKCZ,RAPGEF4,VAV3
γ-linolenate Biosynthesis II (Animals)	0.556	0.118	#NUM!	ACSL6,SLC27A3
Mitochondrial L-carnitine Shuttle Pathway	0.556	0.118	#NUM!	ACSL6,SLC27A3
Xenobiotic Metabolism Signaling	0.556	0.0418	#NUM!	ALDH1L2,CAMK1G,CAMK2A,CAMK2B,CAMK2D,CAMK4,CHST15,HS3ST5,HS6ST2,PIK3C2B,PRKCE,PRKCZ
Cardiac β-adrenergic Signaling	0.545	0.0496	2.236	ADCY2,ADCY9,AKAP5,CACNA1A,CACNA1D,PDE1B,RYR2
Wnt/Ca+ pathway	0.532	0.0645	2	CAMK2A,PLCB1,PLCH2,PLCL2
Endocannabinoid Developing Neuron Pathway	0.529	0.0522	0.816	ADCY2,ADCY9,CNR1,GNAL,PIK3C2B,RAC3
Phospholipases	0.521	0.0635	2	PLCB1,PLCH2,PLCL2,PNPLA3
Cholecystokinin/Gastrin-mediated Signaling	0.488	0.0504	2.236	EPHA4,PLCB1,PRKCE,PRKCZ,RAC3,RHOV
Pyridoxal 5'-phosphate Salvage Pathway	0.488	0.0615	2	CDK5,LIMK2,PDXK,PRKCE
IL-15 Production	0.471	0.0496	2.449	AATK,EPHA4,EPHA5,INSR,JAK1,PRKCZ
Protein Kinase A Signaling	0.471	0.0377	3.207	ADCY2,ADCY9,AKAP5,CAMK2A,CAMK2B,CAMK2D,CAMK4,PDE1B,PLCB1,PLCH2,PLCL2,PRKCE,PRKCZ,RYR2,SIRPA
Regulation of Actin-based Motility by Rho	0.462	0.0532	2.236	ITGA3,PIP5K1C,PIP5KL1,RAC3,RHOV
Neuregulin Signaling	0.457	0.0521	2	CDK5,CDK5R1,ITGA3,PRKCE,PRKCZ
α-Adrenergic Signaling	0.457	0.0521	#NUM!	ADCY2,ADCY9,CAMK4,PRKCE,PRKCZ
CCR3 Signaling in Eosinophils	0.457	0.0484	2	CAMK4,LIMK2,PIK3C2B,PLCB1,PRKCE,PRKCZ
AMPK Signaling	0.457	0.0421	2	ACTL6B,CHRNA5,CHRNB2,INSR,PFKP,PIK3C2B,PPM1H,RAB9B,SMARCD3
Remodeling of Epithelial Adherens Junctions	0.457	0.0588	#NUM!	CTNNA2,DNM1,TUBB2A,TUBB3
Serotonin Receptor Signaling	0.457	0.0698	#NUM!	ADCY2,ADCY9,HTR2C
Hepatic Cholestasis	0.452	0.0432	#NUM!	ADCY2,ADCY9,IL1RAPL2,INSR,MAP4K2,PRKCE,PRKCZ,SLCO3A1
Growth Hormone Signaling	0.452	0.0563	1	PIK3C2B,PRKCE,PRKCZ,SOCS7
Role of Macrophages, Fibroblasts and Endothelial Cells in Rheumatoid Arthritis	0.452	0.0385	#NUM!	APC2,CAMK2A,CAMK2B,CAMK2D,CAMK4,IL1RAPL2,PIK3C2B,PLCB1,PLCH2,PLCL2,PRKCE,PRKCZ
Heparan Sulfate Biosynthesis (Late Stages)	0.452	0.0563	2	AARS1,CHST15,HS3ST5,HS6ST2
D-myo-inositol-5-phosphate Metabolism	0.452	0.0449	2.646	MTMR7,PLCB1,PPFIA2,PPFIA3,PPM1H,PPP1R13B,SIRPA
PTEN Signaling	0.452	0.0476	-2.449	IGF2R,INSR,ITGA3,MAGI3,PRKCZ,RAC3
GM-CSF Signaling	0.452	0.0571	2	CAMK2A,CAMK2B,CAMK2D,PIK3C2B
Dermatan Sulfate Biosynthesis (Late Stages)	0.44	0.0652	#NUM!	CHST15,HS3ST5,HS6ST2
Gα12/13 Signaling	0.427	0.0462	-0.816	CDH23,CDH4,CDH7,CDH8,PIK3C2B,VAV3
Stearate Biosynthesis I (Animals)	0.427	0.0638	#NUM!	ACOT7,ACSL6,SLC27A3
Creatine-phosphate Biosynthesis	0.424	0.2	#NUM!	CKMT1A/CKMT1B
SAPK/JNK Signaling	0.424	0.049	#NUM!	MAP4K2,MAPK8IP1,MAPK8IP2,PIK3C2B,RAC3
Phospholipase C Signaling	0.409	0.0389	2.646	ADCY2,ADCY9,CAMK4,HDAC11,ITGA3,PLCB1,PRKCE,PRKCZ,RAC3,RHOV
Dopamine Receptor Signaling	0.385	0.0519	#NUM!	ADCY2,ADCY9,CALY,NCS1
Heparan Sulfate Biosynthesis	0.376	0.0513	2	AARS1,CHST15,HS3ST5,HS6ST2
Gαs Signaling	0.376	0.0467	2.236	ADCY2,ADCY9,CNR1,RAPGEF4,RYR2
Chondroitin and Dermatan Biosynthesis	0.375	0.167	#NUM!	CHSY3
Glycolysis I	0.375	0.0769	#NUM!	ENO2,PFKP
IL-3 Signaling	0.374	0.0506	2	JAK1,PIK3C2B,PRKCE,PRKCZ
UVB-Induced MAPK Signaling	0.368	0.0577	#NUM!	PIK3C2B,PRKCE,PRKCZ
Prolactin Signaling	0.358	0.0494	1	PIK3C2B,PRKCE,PRKCZ,SOCS7
D-myo-inositol (1,4,5,6)-Tetrakisphosphate Biosynthesis	0.358	0.0426	2.449	MTMR7,PPFIA2,PPFIA3,PPM1H,PPP1R13B,SIRPA
D-myo-inositol (3,4,5,6)-tetrakisphosphate Biosynthesis	0.358	0.0426	2.449	MTMR7,PPFIA2,PPFIA3,PPM1H,PPP1R13B,SIRPA
iCOS-iCOSL Signaling in T Helper Cells	0.357	0.045	2.236	CAMK2A,CAMK2B,CAMK2D,CAMK4,PIK3C2B
NF-κB Activation by Viruses	0.354	0.0488	2	ITGA3,PIK3C2B,PRKCE,PRKCZ
Trehalose Degradation II (Trehalase)	0.34	0.143	#NUM!	HK1
TR/RXR Activation	0.337	0.0476	#NUM!	CAMK4,PFKP,PIK3C2B,RAB3B
VEGF Family Ligand-Receptor Interactions	0.337	0.0476	#NUM!	NRP1,PIK3C2B,PRKCE,PRKCZ
fMLP Signaling in Neutrophils	0.319	0.0431	2.236	CAMK4,PIK3C2B,PLCB1,PRKCE,PRKCZ
Fc Epsilon RI Signaling	0.312	0.0427	2.236	PIK3C2B,PRKCE,PRKCZ,RAC3,VAV3
Relaxin Signaling	0.305	0.04	2	ADCY2,ADCY9,GNAL,PDE1B,PIK3C2B,PRKCZ
G Protein Signaling Mediated by Tubby	0.305	0.0645	#NUM!	INSR,PLCB1
Breast Cancer Regulation by Stathmin1	0.305	0.0321	#NUM!	CAMK1G,CAMK2A,CAMK2B,CAMK2D,CAMK4,CELSR2,CNR1,GABBR1,GPR135,GRM4,HTR2C,MCHR1,PIK3C2B,PLCB1,PRKCE,PRKCZ,RAC3,TUBB2A,TUBB3
Actin Cytoskeleton Signaling	0.295	0.0367	2.646	APC2,FGF14,ITGA3,LIMK2,PIK3C2B,PIP5K1C,RAC3,VAV3
Endometrial Cancer Signaling	0.295	0.05	#NUM!	APC2,CTNNA2,PIK3C2B
Fatty Acid β-oxidation I	0.295	0.0625	#NUM!	ACSL6,SLC27A3
B Cell Receptor Signaling	0.295	0.0378	2.646	CAMK2A,CAMK2B,CAMK2D,CAMK4,PIK3C2B,POU2F2,VAV3
IL-9 Signaling	0.285	0.0606	#NUM!	JAK1,PIK3C2B
Production of Nitric Oxide and Reactive Oxygen Species in Macrophages	0.285	0.0372	2.449	JAK1,PIK3C2B,PRKCE,PRKCZ,RAC3,RHOV,SIRPA
RhoA Signaling	0.285	0.0407	1	ARHGAP4,LIMK2,PIP5K1C,PIP5KL1,PLXNA1
3-phosphoinositide Degradation	0.285	0.0387	2.449	MTMR7,PPFIA2,PPFIA3,PPM1H,PPP1R13B,SIRPA
PPARα/RXRα Activation	0.277	0.0368	0	ADCY2,ADCY9,IL1RAPL2,INSR,PLCB1,PLCH2,PLCL2
LPS/IL-1 Mediated Inhibition of RXR Function	0.277	0.0357	#NUM!	ACSL6,ALDH1L2,CHST15,HS3ST5,HS6ST2,IL1RAPL2,PPARGC1B,SLC27A3
Thrombopoietin Signaling	0.277	0.0476	#NUM!	PIK3C2B,PRKCE,PRKCZ
Gαi Signaling	0.277	0.04	0.447	ADCY2,ADCY9,CNR1,GABBR1,GRM4
Fcγ Receptor-mediated Phagocytosis in Macrophages and Monocytes	0.276	0.0426	2	PRKCE,PRKCZ,RAC3,VAV3
DNA Methylation and Transcriptional Repression Signaling	0.272	0.0571	#NUM!	CHD3,DNMT3A
Embryonic Stem Cell Differentiation into Cardiac Lineages	0.272	0.1	#NUM!	HOXB5
Calcium Transport I	0.272	0.1	#NUM!	ATP2B2
Calcium-induced T Lymphocyte Apoptosis	0.256	0.0455	#NUM!	CAMK4,PRKCE,PRKCZ
Hepatic Fibrosis Signaling Pathway	0.256	0.0326	3.464	CACNA1A,CACNA1D,CAMK4,CNR1,IL1RAPL2,ITGA3,JAK1,PIK3C2B,PRKCE,PRKCZ,RAC3,RHOV
ErbB4 Signaling	0.255	0.0448	#NUM!	PIK3C2B,PRKCE,PRKCZ
γ-glutamyl Cycle	0.255	0.0909	#NUM!	GGT7
GDP-glucose Biosynthesis	0.255	0.0909	#NUM!	HK1
UVA-Induced MAPK Signaling	0.255	0.0408	2	PIK3C2B,PLCB1,PLCH2,PLCL2
Neuroinflammation Signaling Pathway	0.255	0.0333	1.342	APP,CD200,GABBR1,GABRA2,GABRB2,GABRB3,GRIN2B,JAK1,PIK3C2B,SNCA
Glioblastoma Multiforme Signaling	0.253	0.0364	2.236	PIK3C2B,PLCB1,PLCH2,PLCL2,RAC3,RHOV
Docosahexaenoic Acid (DHA) Signaling	0.249	0.0526	#NUM!	APP,PIK3C2B
Glucose and Glucose-1-phosphate Degradation	0.231	0.0833	#NUM!	HK1
Sumoylation Pathway	0.225	0.0388	#NUM!	DNMT3A,RAC3,RHOV,SNCA
Mechanisms of Viral Exit from Host Cells	0.222	0.0488	#NUM!	PRKCE,PRKCZ
Actin Nucleation by ARP-WASP Complex	0.222	0.0417	#NUM!	ITGA3,RAC3,RHOV
Acyl-CoA Hydrolysis	0.222	0.0769	#NUM!	ACOT7
Leukotriene Biosynthesis	0.222	0.0769	#NUM!	GGT7
Pregnenolone Biosynthesis	0.222	0.0769	#NUM!	CYP46A1
UDP-N-acetyl-D-galactosamine Biosynthesis II	0.222	0.0769	#NUM!	HK1
IGF-1 Signaling	0.222	0.0385	1	JAK1,PIK3C2B,PRKCZ,SOCS7
Caveolar-mediated Endocytosis Signaling	0.221	0.0411	#NUM!	FLOT1,INSR,ITGA3
mTOR Signaling	0.215	0.0333	2.449	DGKZ,INSR,PIK3C2B,PRKCE,PRKCZ,RAC3,RHOV
Glioma Invasiveness Signaling	0.215	0.0405	#NUM!	PIK3C2B,RAC3,RHOV
Erythropoietin Signaling	0.213	0.0395	#NUM!	PIK3C2B,PRKCE,PRKCZ
IL-15 Signaling	0.213	0.04	#NUM!	JAK1,PIK3C2B,RAC3
Glycogen Degradation III	0.213	0.0714	#NUM!	GAA
Phenylalanine Degradation IV (Mammalian, via Side Chain)	0.213	0.0714	#NUM!	SLC27A3
Antioxidant Action of Vitamin C	0.213	0.0367	-2	PLCB1,PLCH2,PLCL2,PNPLA3
Macropinocytosis Signaling	0.213	0.0395	#NUM!	PIK3C2B,PRKCE,PRKCZ
Endocannabinoid Cancer Inhibition Pathway	0.213	0.035	-0.447	ADCY2,ADCY9,CNR1,GNAL,PIK3C2B
VDR/RXR Activation	0.205	0.0385	#NUM!	PRKCE,PRKCZ,TRPV6
HGF Signaling	0.205	0.036	2	ITGA3,PIK3C2B,PRKCE,PRKCZ
Type I Diabetes Mellitus Signaling	0.205	0.036	#NUM!	CPE,ICA1,JAK1,SOCS7
iNOS Signaling	0.205	0.0444	#NUM!	CAMK4,JAK1
Histidine Degradation VI	0.205	0.0667	#NUM!	CYP46A1
Sertoli Cell-Sertoli Cell Junction Signaling	0.19	0.0324	#NUM!	CGN,CTNNA2,ITGA3,JUP,TUBB2A,TUBB3
Triacylglycerol Degradation	0.19	0.0426	#NUM!	AARS1,PNPLA3
JAK/Stat Signaling	0.19	0.0375	#NUM!	JAK1,PIK3C2B,SOCS7
LPS-stimulated MAPK Signaling	0.178	0.0366	#NUM!	PIK3C2B,PRKCE,PRKCZ
Role of Tissue Factor in Cancer	0.178	0.0342	#NUM!	ITGA3,LIMK2,PIK3C2B,PLCB1
Ubiquinol-10 Biosynthesis (Eukaryotic)	0.177	0.0588	#NUM!	CYP46A1
Xenobiotic Metabolism CAR Signaling Pathway	0.177	0.0317	0.816	ALDH1L2,CHST15,HS3ST5,HS6ST2,PRKCE,PRKCZ
HER-2 Signaling in Breast Cancer	0.172	0.0357	#NUM!	PIK3C2B,PRKCE,PRKCZ
GP6 Signaling Pathway	0.172	0.0336	2	CAMK4,PIK3C2B,PRKCE,PRKCZ
Clathrin-mediated Endocytosis Signaling	0.163	0.0311	#NUM!	AMPH,CLTB,DNM1,FGF14,PIK3C2B,PIP5K1C
UVC-Induced MAPK Signaling	0.163	0.0392	#NUM!	PRKCE,PRKCZ
RAR Activation	0.162	0.0309	#NUM!	ACTL6B,ADCY2,ADCY9,PRKCE,PRKCZ,SMARCD3
Crosstalk between Dendritic Cells and Natural Killer Cells	0.141	0.0337	#NUM!	CAMK2A,CAMK2B,CAMK2D
CDP-diacylglycerol Biosynthesis I	0.139	0.05	#NUM!	PNPLA3
IL-8 Signaling	0.138	0.03	2.449	LIMK2,PIK3C2B,PRKCE,PRKCZ,RAC3,RHOV
IL-1 Signaling	0.135	0.033	#NUM!	ADCY2,ADCY9,GNAL
EGF Signaling	0.135	0.0364	#NUM!	JAK1,PIK3C2B
CNTF Signaling	0.123	0.0351	#NUM!	JAK1,PIK3C2B
Melanocyte Development and Pigmentation Signaling	0.123	0.0319	#NUM!	ADCY2,ADCY9,PIK3C2B
ErbB Signaling	0.123	0.0319	#NUM!	PIK3C2B,PRKCE,PRKCZ
Phosphatidylglycerol Biosynthesis II (Non-plastidic)	0.123	0.0455	#NUM!	PNPLA3
MSP-RON Signaling Pathway	0.12	0.0345	#NUM!	PIK3C2B,PRKCZ
PAK Signaling	0.11	0.0309	#NUM!	ITGA3,LIMK2,PIK3C2B
Salvage Pathways of Pyrimidine Ribonucleotides	0.11	0.0309	#NUM!	CDK5,LIMK2,PRKCE
IL-22 Signaling	0.106	0.0417	#NUM!	JAK1
Role of JAK1, JAK2 and TYK2 in Interferon Signaling	0.106	0.0417	#NUM!	JAK1
IL-2 Signaling	0.106	0.0328	#NUM!	JAK1,PIK3C2B
Integrin Signaling	0.106	0.0282	2	ITGA3,PIK3C2B,RAC3,RHOV,TSPAN4,TSPAN5
Role of JAK family kinases in IL-6-type Cytokine Signaling	0.0991	0.04	#NUM!	JAK1
Hereditary Breast Cancer Signaling	0.0958	0.0286	#NUM!	ACTL6B,HDAC11,PIK3C2B,SMARCD3
Insulin Receptor Signaling	0.0958	0.0286	2	INSR,JAK1,PIK3C2B,PRKCZ
Gluconeogenesis I	0.0931	0.0385	#NUM!	ENO2
Role of NFAT in Regulation of the Immune Response	0.0894	0.0276	1.342	AKAP5,CAMK4,GNAL,PIK3C2B,PLCB1
IL-17A Signaling in Airway Cells	0.0894	0.0308	#NUM!	JAK1,PIK3C2B
Xenobiotic Metabolism General Signaling Pathway	0.0894	0.028	2	ABCA2,PIK3C2B,PRKCE,PRKCZ
T Cell Receptor Signaling	0.0862	0.0286	#NUM!	CAMK4,PIK3C2B,VAV3
IL-10 Signaling	0.0742	0.029	#NUM!	IL1RAPL2,JAK1
Role of JAK1 and JAK3 in γc Cytokine Signaling	0.0742	0.029	#NUM!	JAK1,PIK3C2B
Role of p14/p19ARF in Tumor Suppression	0.0742	0.0345	#NUM!	PIK3C2B
SPINK1 General Cancer Pathway	0.0742	0.029	#NUM!	JAK1,PIK3C2B
NRF2-mediated Oxidative Stress Response	0.0726	0.0265	#NUM!	CBR1,DNAJC6,PIK3C2B,PRKCE,PRKCZ
Epithelial Adherens Junction Signaling	0.063	0.0263	#NUM!	CTNNA2,JUP,TUBB2A,TUBB3
ERK/MAPK Signaling	0.0615	0.0259	2.236	ITGA3,PIK3C2B,PRKCE,RAC3,RAPGEF4
Circadian Rhythm Signaling	0.0482	0.0303	#NUM!	GRIN2B
Angiopoietin Signaling	0.0482	0.0267	#NUM!	GRB14,PIK3C2B
GDNF Family Ligand-Receptor Interactions	0.0448	0.0263	#NUM!	PDLIM7,PIK3C2B
Interferon Signaling	0.0297	0.0278	#NUM!	JAK1
Glucocorticoid Receptor Signaling	0	0.0208	#NUM!	ACTL6B,Hspa1b,JAK1,KRT1,PIK3C2B,POU2F2,SMARCD3
Natural Killer Cell Signaling	0	0.0254	2.236	Hspa1b,LIMK2,PIK3C2B,RAC3,VAV3
Aryl Hydrocarbon Receptor Signaling	0	0.00699	#NUM!	ALDH1L2
p53 Signaling	0	0.0204	#NUM!	PIK3C2B,PPP1R13B
Acute Phase Response Signaling	0	0.00559	#NUM!	SOCS7
LXR/RXR Activation	0	0.00826	#NUM!	IL1RAPL2
Hepatic Fibrosis / Hepatic Stellate Cell Activation	0	0.00538	#NUM!	IL1RAPL2
Mitochondrial Dysfunction	0	0.0175	#NUM!	APP,NDUFS6,SNCA
FXR/RXR Activation	0	0.00794	#NUM!	VLDLR
Ceramide Signaling	0	0.0227	#NUM!	PIK3C2B,PRKCZ
PXR/RXR Activation	0	0.0154	#NUM!	INSR
Tight Junction Signaling	0	0.0179	#NUM!	CGN,PRKCZ,SNAP25
Role of BRCA1 in DNA Damage Response	0	0.025	#NUM!	ACTL6B,SMARCD3
IL-12 Signaling and Production in Macrophages	0	0.0227	#NUM!	PIK3C2B,PRKCE,PRKCZ
Role of Pattern Recognition Receptors in Recognition of Bacteria and Viruses	0	0.0195	#NUM!	PIK3C2B,PRKCE,PRKCZ
Role of PKR in Interferon Induction and Antiviral Response	0	0.0171	#NUM!	Hspa1b,JAK1
CD40 Signaling	0	0.0154	#NUM!	PIK3C2B
Lymphotoxin β Receptor Signaling	0	0.0189	#NUM!	PIK3C2B
IL-17 Signaling	0	0.025	#NUM!	JAK1,PIK3C2B
CTLA4 Signaling in Cytotoxic T Lymphocytes	0	0.0225	#NUM!	CLTB,PIK3C2B
Oncostatin M Signaling	0	0.0233	#NUM!	JAK1
CD28 Signaling in T Helper Cells	0	0.0167	#NUM!	CAMK4,PIK3C2B
Dendritic Cell Maturation	0	0.0219	2	PIK3C2B,PLCB1,PLCH2,PLCL2
HIF1α Signaling	0	0.0177	#NUM!	P4HTM,PIK3C2B
Agrin Interactions at Neuromuscular Junction	0	0.0253	#NUM!	ITGA3,RAC3
HMGB1 Signaling	0	0.0182	#NUM!	PIK3C2B,RAC3,RHOV
FLT3 Signaling in Hematopoietic Progenitor Cells	0	0.0125	#NUM!	PIK3C2B
Human Embryonic Stem Cell Pluripotency	0	0.00741	#NUM!	PIK3C2B
Antiproliferative Role of Somatostatin Receptor 2	0	0.013	#NUM!	PIK3C2B
Role of NANOG in Mammalian Embryonic Stem Cell Pluripotency	0	0.0168	#NUM!	JAK1,PIK3C2B
Melanoma Signaling	0	0.02	#NUM!	PIK3C2B
Prostate Cancer Signaling	0	0.011	#NUM!	PIK3C2B
Renal Cell Carcinoma Signaling	0	0.0125	#NUM!	PIK3C2B
Small Cell Lung Cancer Signaling	0	0.0141	#NUM!	PIK3C2B
Basal Cell Carcinoma Signaling	0	0.0139	#NUM!	APC2
Acute Myeloid Leukemia Signaling	0	0.0225	#NUM!	JUP,PIK3C2B
Thyroid Cancer Signaling	0	0.0253	#NUM!	INSR,PIK3C2B
Bladder Cancer Signaling	0	0.0103	#NUM!	FGF14
Chronic Myeloid Leukemia Signaling	0	0.0194	#NUM!	HDAC11,PIK3C2B
Non-Small Cell Lung Cancer Signaling	0	0.0137	#NUM!	PIK3C2B
Colorectal Cancer Metastasis Signaling	0	0.0237	2.236	ADCY2,ADCY9,JAK1,PIK3C2B,RAC3,RHOV
Pancreatic Adenocarcinoma Signaling	0	0.0183	#NUM!	JAK1,PIK3C2B
Systemic Lupus Erythematosus Signaling	0	0.00873	#NUM!	CAMK4,PIK3C2B
Cdc42 Signaling	0	0.024	#NUM!	APC2,ITGA3,LIMK2,PRKCZ
ILK Signaling	0	0.0158	#NUM!	PIK3C2B,RAC3,RHOV
FAK Signaling	0	0.0211	#NUM!	ITGA3,PIK3C2B
EIF2 Signaling	0	0.00893	#NUM!	INSR,PIK3C2B
Role of Osteoblasts, Osteoclasts and Chondrocytes in Rheumatoid Arthritis	0	0.0227	#NUM!	APC2,CAMK4,IL1RAPL2,ITGA3,PIK3C2B
Ovarian Cancer Signaling	0	0.00719	#NUM!	PIK3C2B
Altered T Cell and B Cell Signaling in Rheumatoid Arthritis	0	0.0111	#NUM!	PRTN3
Atherosclerosis Signaling	0	0.00794	#NUM!	PNPLA3
Regulation of eIF4 and p70S6K Signaling	0	0.0191	#NUM!	ITGA3,PIK3C2B,PRKCZ
Estrogen-Dependent Breast Cancer Signaling	0	0.0135	#NUM!	PIK3C2B
RANK Signaling in Osteoclasts	0	0.0227	#NUM!	CAMK4,PIK3C2B
Neuroprotective Role of THOP1 in Alzheimer's Disease	0	0.0256	#NUM!	ACE,APP,PRTN3
Regulation of IL-2 Expression in Activated and Anergic T Lymphocytes	0	0.0225	#NUM!	CAMK4,VAV3
Role of Wnt/GSK-3β Signaling in the Pathogenesis of Influenza	0	0.0128	#NUM!	APC2
Nur77 Signaling in T Lymphocytes	0	0.0169	#NUM!	CAMK4
TNFR1 Signaling	0	0.02	#NUM!	MAP4K2
Role of MAPK Signaling in the Pathogenesis of Influenza	0	0.0125	#NUM!	PNPLA3
Role of PI3K/AKT Signaling in the Pathogenesis of Influenza	0	0.0156	#NUM!	PIK3C2B
Cyclins and Cell Cycle Regulation	0	0.0123	#NUM!	HDAC11
Cell Cycle Control of Chromosomal Replication	0	0.0179	#NUM!	CDK5
Role of IL-17A in Arthritis	0	0.0182	#NUM!	PIK3C2B
NGF Signaling	0	0.0175	#NUM!	PIK3C2B,PRKCZ
Paxillin Signaling	0	0.0185	#NUM!	ITGA3,PIK3C2B
Telomerase Signaling	0	0.0187	#NUM!	HDAC11,PIK3C2B
Mouse Embryonic Stem Cell Pluripotency	0	0.0194	#NUM!	JAK1,PIK3C2B
Transcriptional Regulatory Network in Embryonic Stem Cells	0	0.0185	#NUM!	L1CAM
ErbB2-ErbB3 Signaling	0	0.0154	#NUM!	PIK3C2B
tRNA Splicing	0	0.0233	#NUM!	PDE1B
tRNA Charging	0	0.0256	#NUM!	AARS1
Retinol Biosynthesis	0	0.0238	#NUM!	PNPLA3
Triacylglycerol Biosynthesis	0	0.0238	#NUM!	PNPLA3
PEDF Signaling	0	0.0122	#NUM!	PIK3C2B
Regulation of Cellular Mechanics by Calpain Protease	0	0.0154	#NUM!	ITGA3
Agranulocyte Adhesion and Diapedesis	0	0.0104	#NUM!	ITGA3,PODXL2
Granulocyte Adhesion and Diapedesis	0	0.0111	#NUM!	IL1RAPL2,ITGA3
Regulation of the Epithelial-Mesenchymal Transition Pathway	0	0.0156	#NUM!	FGF14,JAK1,PIK3C2B
STAT3 Pathway	0	0.0222	#NUM!	IGF2R,INSR,SOCS7
Oxidative Phosphorylation	0	0.00917	#NUM!	NDUFS6
Adipogenesis pathway	0	0.0224	#NUM!	CDK5,HDAC11,RUNX1T1
HIPPO signaling	0	0.0235	#NUM!	CRB1,FAT4
Unfolded protein response	0	0.0179	#NUM!	Hspa1b
Cell Cycle: G1/S Checkpoint Regulation	0	0.0149	#NUM!	HDAC11
PI3K/AKT Signaling	0	0.0171	#NUM!	ITGA3,JAK1,MAPK8IP1
Protein Ubiquitination Pathway	0	0.0147	#NUM!	DNAJC6,HSPA12A,Sacs,UCHL1
FGF Signaling	0	0.0238	#NUM!	FGF14,PIK3C2B
IL-4 Signaling	0	0.0235	#NUM!	JAK1,PIK3C2B
Wnt/β-catenin Signaling	0	0.00578	#NUM!	APC2
Phototransduction Pathway	0	0.0189	#NUM!	RGS9
Neurotrophin/TRK Signaling	0	0.0132	#NUM!	PIK3C2B
Death Receptor Signaling	0	0.011	#NUM!	LMNA
PPAR Signaling	0	0.0192	#NUM!	IL1RAPL2,INSR
p38 MAPK Signaling	0	0.00847	#NUM!	IL1RAPL2
TGF-β Signaling	0	0.0104	#NUM!	INHA
Apoptosis Signaling	0	0.0202	#NUM!	LMNA,PRKCE
NF-κB Signaling	0	0.0223	2	IGF2R,INSR,PIK3C2B,PRKCZ
VEGF Signaling	0	0.0101	#NUM!	PIK3C2B
IL-6 Signaling	0	0.016	#NUM!	IL1RAPL2,PIK3C2B
PDGF Signaling	0	0.0233	#NUM!	JAK1,PIK3C2B
BMP signaling pathway	0	0.0118	#NUM!	CAMK4
Phagosome Maturation	0	0.0199	#NUM!	SNAP25,TUBB2A,TUBB3
PD-1, PD-L1 cancer immunotherapy pathway	0	0.0189	#NUM!	JAK1,PIK3C2B
Th1 and Th2 Activation Pathway	0	0.0175	#NUM!	JAK1,NFIL3,PIK3C2B
Th1 Pathway	0	0.0248	#NUM!	JAK1,NFIL3,PIK3C2B
Th2 Pathway	0	0.0147	#NUM!	JAK1,PIK3C2B
Osteoarthritis Pathway	0	0.0142	#NUM!	CTNNA2,IL1RAPL2,ITGA3
IL-7 Signaling Pathway	0	0.0256	#NUM!	JAK1,PIK3C2B
Sirtuin Signaling Pathway	0	0.00687	#NUM!	APP,NDUFS6
Iron homeostasis signaling pathway	0	0.0219	#NUM!	HIF3A,JAK1,SLC11A2
Th17 Activation Pathway	0	0.011	#NUM!	JAK1
SPINK1 Pancreatic Cancer Pathway	0	0.0167	#NUM!	CPE
Apelin Pancreas Signaling Pathway	0	0.0227	#NUM!	PIK3C2B
Apelin Adipocyte Signaling Pathway	0	0.0244	#NUM!	ADCY2,ADCY9
BAG2 Signaling Pathway	0	0.0233	#NUM!	Hspa1b
PFKFB4 Signaling Pathway	0	0.0217	#NUM!	HK1
T Cell Exhaustion Signaling Pathway	0	0.0114	#NUM!	JAK1,PIK3C2B
IL-23 Signaling Pathway	0	0.0227	#NUM!	PIK3C2B
Systemic Lupus Erythematosus In T Cell Signaling Pathway	0	0.012	2	CAMK4,PIK3C2B,RAC3,RHOV
Systemic Lupus Erythematosus In B Cell Signaling Pathway	0	0.0255	2.646	CAMK4,JAK1,PIK3C2B,PRKCE,PRKCZ,RAC3,SHC2
Senescence Pathway	0	0.0218	1.633	ASXL3,CACNA1A,CACNA1D,CAMK4,PIK3C2B,PRKCZ
HOTAIR Regulatory Pathway	0	0.0125	#NUM!	PCDHB5,PIK3C2B
Necroptosis Signaling Pathway	0	0.0255	2	CAMK2A,CAMK2B,CAMK2D,JAK1
Eicosanoid Signaling	0	0.0152	#NUM!	PNPLA3

## Sheet: SupplementaryTable5
Downregulated DEGs in 4OHT10D samples and H3K27me3 targets in CTR10D samples
© 2000-2020 QIAGEN. All rights reserved.
Ingenuity Canonical Pathways	-log(B-H p-value)	Ratio	z-score	Molecules
Hepatic Fibrosis / Hepatic Stellate Cell Activation	3.65	0.0645	#NUM!	COL11A1,COL18A1,COL22A1,COL6A5,COL8A1,FGFR1,FGFR2,FN1,IGF1,IGFBP3,LAMA1,MMP9
Cyclins and Cell Cycle Regulation	2.44	0.0864	-1.89	CCNA2,CCNB2,CCND3,CCNE1,CDK2,E2F7,WEE1
GP6 Signaling Pathway	2.39	0.0672	-2.828	COL11A1,COL18A1,COL22A1,COL6A5,COL8A1,LAMA1,LAMA4,LAMB2
Estrogen-mediated S-phase Entry	1.94	0.154	-2	CCNA2,CCNE1,CDK2,E2F7
ILK Signaling	1.92	0.0474	-1.89	ACTN1,FERMT2,FLNB,FN1,MMP9,RND3,SNAI1,TGFB1I1,VIM
GADD45 Signaling	1.37	0.158	#NUM!	CCND3,CCNE1,CDK2
DNA damage-induced 14-3-3σ Signaling	1.37	0.158	#NUM!	CCNB2,CCNE1,CDK2
Glioblastoma Multiforme Signaling	1.19	0.0424	-2.236	CCNE1,CDK2,E2F7,FZD2,IGF1,RND3,SHC1
Osteoarthritis Pathway	1.19	0.0379	-1.342	ANXA5,FGFR1,FN1,FZD2,H19,MMP9,PPARD,S1PR2
PTEN Signaling	1.17	0.0476	1.633	BCL2L11,FGFR1,FGFR2,FOXO4,GHR,SHC1
Estrogen Receptor Signaling	1.17	0.0305	-2.53	ADCY7,CTBP2,FOXO4,IGF1,MDK,MMP15,MMP9,SETD7,SHC1,SNAI1
Wnt/β-catenin Signaling	1.17	0.0405	#NUM!	CDH5,FRAT1,FZD2,KREMEN1,PPARD,SOX13,TLE3
Molecular Mechanisms of Cancer	1.14	0.0281	#NUM!	ADCY7,BCL2L11,CCND3,CCNE1,CDK2,CFLAR,E2F7,FZD2,GAB1,RND3,SHC1
Leukocyte Extravasation Signaling	1.05	0.0355	-1.342	ACTN1,CDH5,CLDN19,ITGA6,JAM2,MMP15,MMP9
Inhibition of Angiogenesis by TSP1	1.05	0.0882	#NUM!	Hspg2,MMP9,THBS1
Epithelial Adherens Junction Signaling	1.05	0.0395	#NUM!	ACTN1,DLL1,FGFR1,IQGAP1,SNAI1,ZYX
Regulation of Cellular Mechanics by Calpain Protease	1.05	0.0615	#NUM!	ACTN1,CCNA2,CCNE1,CDK2
Regulation of the Epithelial-Mesenchymal Transition Pathway	1.05	0.0365	#NUM!	EGR1,FGFR1,FGFR2,FZD2,GAB1,MMP9,SNAI1
Cell Cycle: G1/S Checkpoint Regulation	1.05	0.0597	2	CCND3,CCNE1,CDK2,E2F7
Cell Cycle Regulation by BTG Family Proteins	1.01	0.0811	#NUM!	CCNE1,CDK2,E2F7
BER pathway	1.01	0.167	#NUM!	POLE,POLG
HOTAIR Regulatory Pathway	1.01	0.0375	-0.816	IRF1,JAM2,MMP15,MMP9,REST,VIM
Antiproliferative Role of TOB in T Cell Signaling	1	0.0769	#NUM!	CCNA2,CCNE1,CDK2
Inhibition of Matrix Metalloproteases	1	0.0769	#NUM!	Hspg2,MMP15,MMP9
Germ Cell-Sertoli Cell Junction Signaling	0.955	0.0351	#NUM!	ACTN1,IQGAP1,ITGA6,RND3,TJP1,ZYX
RhoA Signaling	0.955	0.0407	#NUM!	ANLN,IGF1,PFN1,RND3,RTKN
IL-7 Signaling Pathway	0.955	0.0513	#NUM!	CCND3,CDK2,FOXO4,SHC1
L-cysteine Degradation II	0.951	1	#NUM!	CTH
Axonal Guidance Signaling	0.836	0.0227	#NUM!	ADAMTS7,EFNB1,FZD2,IGF1,MMP15,MMP9,PAPPA2,PFN1,PLXNB3,SEMA3C,SHC1
Adipogenesis pathway	0.836	0.0373	#NUM!	CTBP2,FGFR1,FGFR2,FZD2,KLF3
Agranulocyte Adhesion and Diapedesis	0.783	0.0311	#NUM!	CDH5,CLDN19,FN1,ITGA6,MMP15,MMP9
p53 Signaling	0.759	0.0408	#NUM!	CDK2,PLAGL1,PML,THBS1
Asparagine Degradation I	0.759	0.5	#NUM!	ASRGL1
S-methyl-5'-thioadenosine Degradation II	0.759	0.5	#NUM!	Mtap
Cysteine Biosynthesis/Homocysteine Degradation	0.759	0.5	#NUM!	CTH
Glycine Biosynthesis I	0.759	0.5	#NUM!	SHMT1
Relaxin Signaling	0.752	0.0333	#NUM!	ADCY7,CTH,MMP9,PDE1A,SMPDL3A
Sumoylation Pathway	0.726	0.0388	#NUM!	CTBP2,PML,RND3,ZNF217
PCP pathway	0.708	0.05	#NUM!	EFNB1,FZD2,PFN1
Integrin Signaling	0.708	0.0282	-2.236	ACTN1,ITGA6,PFN1,RND3,SHC1,ZYX
CDK5 Signaling	0.693	0.037	#NUM!	ADCY7,EGR1,ITGA6,LAMA1
Pancreatic Adenocarcinoma Signaling	0.69	0.0367	#NUM!	CCNE1,CDK2,E2F7,MMP9
Mitotic Roles of Polo-Like Kinase	0.642	0.0455	#NUM!	CCNB2,KIF23,WEE1
Remodeling of Epithelial Adherens Junctions	0.62	0.0441	#NUM!	ACTN1,IQGAP1,ZYX
Role of NANOG in Mammalian Embryonic Stem Cell Pluripotency	0.6	0.0336	#NUM!	FZD2,GAB1,LIF,SHC1
LXR/RXR Activation	0.597	0.0331	#NUM!	CLU,HADH,MMP9,VTN
Growth Hormone Signaling	0.597	0.0423	#NUM!	GHR,IGF1,IGFBP3
PRPP Biosynthesis I	0.588	0.25	#NUM!	PRPS2
Glioma Invasiveness Signaling	0.583	0.0405	#NUM!	MMP9,RND3,VTN
Granulocyte Adhesion and Diapedesis	0.583	0.0278	#NUM!	CDH5,CLDN19,ITGA6,MMP15,MMP9
Atherosclerosis Signaling	0.578	0.0317	#NUM!	CLU,COL18A1,F3,MMP9
White Adipose Tissue Browning Pathway	0.556	0.031	-2	ADCY7,CTBP2,FGFR1,FGFR2
Role of JAK2 in Hormone-like Cytokine Signaling	0.553	0.0588	#NUM!	GHR,SHC1
dTMP De Novo Biosynthesis	0.553	0.2	#NUM!	SHMT1
Folate Polyglutamylation	0.553	0.2	#NUM!	SHMT1
Human Embryonic Stem Cell Pluripotency	0.536	0.0296	#NUM!	FGFR1,FGFR2,FZD2,S1PR2
STAT3 Pathway	0.536	0.0296	-2	FGFR1,FGFR2,GHR,IGF1
Notch Signaling	0.524	0.0541	#NUM!	DLL1,DLL3
FGF Signaling	0.52	0.0357	#NUM!	FGFR1,FGFR2,GAB1
Protein Kinase A Signaling	0.516	0.0201	0.378	ADCY7,Cdkn3,DUSP16,FLNB,PDE1A,PTPN13,PTPRZ1,SMPDL3A
Pyruvate Fermentation to Lactate	0.516	0.167	#NUM!	Ldha/RGD1562690
Aryl Hydrocarbon Receptor Signaling	0.507	0.028	-2	CCNA2,CCND3,CCNE1,CDK2
Endocannabinoid Cancer Inhibition Pathway	0.507	0.028	2	ADCY7,CCND3,CCNE1,VIM
Superpathway of Serine and Glycine Biosynthesis I	0.478	0.143	#NUM!	SHMT1
Systemic Lupus Erythematosus In B Cell Signaling Pathway	0.475	0.0218	-0.816	BCL2L11,CCND3,FOXO4,GAB1,LIF,SHC1
tRNA Splicing	0.472	0.0465	#NUM!	PDE1A,SMPDL3A
Cardiac Hypertrophy Signaling (Enhanced)	0.472	0.0185	-3	ADCY7,FGFR1,FGFR2,FZD2,GHR,IGF1,LIF,PDE1A,SMPDL3A
Actin Cytoskeleton Signaling	0.46	0.0229	-1.342	ACTN1,FN1,IQGAP1,PFN1,SHC1
Airway Pathology in Chronic Obstructive Pulmonary Disease	0.46	0.125	#NUM!	MMP9
Bladder Cancer Signaling	0.46	0.0309	#NUM!	MMP15,MMP9,THBS1
Salvage Pathways of Pyrimidine Ribonucleotides	0.46	0.0309	#NUM!	CDK2,NME4,UPP1
Salvage Pathways of Pyrimidine Deoxyribonucleotides	0.46	0.125	#NUM!	TK1
Myc Mediated Apoptosis Signaling	0.438	0.04	#NUM!	BCL2L11,CFLAR
Breast Cancer Regulation by Stathmin1	0.438	0.0169	#NUM!	CCND3,CDK2,CMKLR1,E2F7,FZD2,GPR17,IGF1,MMP9,S1PR2,SHC1
Mouse Embryonic Stem Cell Pluripotency	0.438	0.0291	#NUM!	FZD2,ID1,LIF
Prostanoid Biosynthesis	0.438	0.1	#NUM!	PTGDS
Calcium Transport I	0.438	0.1	#NUM!	ANXA5
3-phosphoinositide Biosynthesis	0.438	0.0242	-2	DUSP16,PI4K2B,PTPN13,SET
Glycine Betaine Degradation	0.438	0.1	#NUM!	SHMT1
Folate Transformations I	0.438	0.111	#NUM!	SHMT1
Cell Cycle: G2/M DNA Damage Checkpoint Regulation	0.438	0.0408	#NUM!	CCNB2,WEE1
IGF-1 Signaling	0.438	0.0288	#NUM!	IGF1,IGFBP3,SHC1
Glioma Signaling	0.403	0.0273	#NUM!	E2F7,IGF1,SHC1
Transcriptional Regulatory Network in Embryonic Stem Cells	0.403	0.037	#NUM!	REST,SET
HIF1α Signaling	0.387	0.0265	#NUM!	Ldha/RGD1562690,MMP15,MMP9
Cell Cycle Control of Chromosomal Replication	0.387	0.0357	#NUM!	CDK2,POLE
Role of CHK Proteins in Cell Cycle Checkpoint Control	0.382	0.0351	#NUM!	CDK2,E2F7
NF-κB Signaling	0.382	0.0223	-1	FGFR1,FGFR2,GHR,TNFAIP3
Sphingosine-1-phosphate Signaling	0.375	0.0256	#NUM!	ADCY7,RND3,S1PR2
Role of Tissue Factor in Cancer	0.375	0.0256	#NUM!	EGR1,F3,ITGA6
Colorectal Cancer Metastasis Signaling	0.369	0.0198	-2.236	ADCY7,FZD2,MMP15,MMP9,RND3
Retinoic acid Mediated Apoptosis Signaling	0.369	0.0333	#NUM!	CFLAR,IRF1
Sertoli Cell-Sertoli Cell Junction Signaling	0.369	0.0216	#NUM!	ACTN1,CLDN19,JAM2,TJP1
IL-15 Production	0.363	0.0248	#NUM!	FGFR1,FGFR2,IRF1
Gαi Signaling	0.341	0.024	#NUM!	ADCY7,GPR17,SHC1
Phagosome Formation	0.341	0.024	#NUM!	FN1,RND3,VTN
Extrinsic Prothrombin Activation Pathway	0.329	0.0625	#NUM!	F3
Chondroitin Sulfate Degradation (Metazoa)	0.329	0.0625	#NUM!	ARSB
Glutaryl-CoA Degradation	0.329	0.0625	#NUM!	HADH
Superpathway of Inositol Phosphate Compounds	0.325	0.0202	-2	DUSP16,PI4K2B,PTPN13,SET
IL-8 Signaling	0.322	0.02	-2	CCND3,IQGAP1,MMP9,RND3
G-Protein Coupled Receptor Signaling	0.322	0.0184	#NUM!	ADCY7,GPR17,PDE1A,SHC1,SMPDL3A
Senescence Pathway	0.313	0.0182	0.447	CCNB2,CDK2,E2F7,FOXO4,PML
Small Cell Lung Cancer Signaling	0.305	0.0282	#NUM!	CCNE1,CDK2
Caveolar-mediated Endocytosis Signaling	0.303	0.0274	#NUM!	FLNB,ITGA6
ERK5 Signaling	0.303	0.0278	#NUM!	GAB1,LIF
Role of NFAT in Cardiac Hypertrophy	0.303	0.0187	-2	ADCY7,IGF1,LIF,SHC1
Granzyme A Signaling	0.303	0.0526	#NUM!	SET
GDNF Family Ligand-Receptor Interactions	0.303	0.0263	#NUM!	GAB1,SHC1
D-myo-inositol (1,4,5,6)-Tetrakisphosphate Biosynthesis	0.303	0.0213	#NUM!	DUSP16,PTPN13,SET
D-myo-inositol (3,4,5,6)-tetrakisphosphate Biosynthesis	0.303	0.0213	#NUM!	DUSP16,PTPN13,SET
Cardiac β-adrenergic Signaling	0.303	0.0213	#NUM!	ADCY7,PDE1A,SMPDL3A
Insulin Receptor Signaling	0.303	0.0214	#NUM!	FOXO4,GAB1,SHC1
Neurotrophin/TRK Signaling	0.303	0.0263	#NUM!	GAB1,SHC1
Inflammasome pathway	0.303	0.05	#NUM!	NEK7
Hepatic Fibrosis Signaling Pathway	0.297	0.0163	-2.236	COL18A1,FGFR1,FOXO4,FZD2,RND3,SNAI1
VDR/RXR Activation	0.294	0.0256	#NUM!	IGFBP3,PPARD
Thyroid Cancer Signaling	0.29	0.0253	#NUM!	IGF1,SHC1
Pyrimidine Deoxyribonucleotides De Novo Biosynthesis I	0.283	0.0455	#NUM!	NME4
Prolactin Signaling	0.281	0.0247	#NUM!	IRF1,SHC1
Tryptophan Degradation III (Eukaryotic)	0.273	0.0435	#NUM!	HADH
3-phosphoinositide Degradation	0.271	0.0194	#NUM!	DUSP16,PTPN13,SET
Cysteine Biosynthesis III (mammalia)	0.271	0.0417	#NUM!	CTH
HIPPO signaling	0.271	0.0235	#NUM!	LATS2,TEAD1
cAMP-mediated signaling	0.271	0.0175	-2	ADCY7,GPR17,PDE1A,SMPDL3A
Gustation Pathway	0.271	0.0195	#NUM!	ADCY7,PDE1A,SMPDL3A
D-myo-inositol-5-phosphate Metabolism	0.27	0.0192	#NUM!	DUSP16,PTPN13,SET
D-myo-inositol (1,4,5)-Trisphosphate Biosynthesis	0.266	0.04	#NUM!	PI4K2B
Synaptogenesis Signaling Pathway	0.263	0.016	-2.236	ADCY7,CDH5,EFNB1,SHC1,THBS1
Apelin Liver Signaling Pathway	0.258	0.0385	#NUM!	COL18A1
Prostate Cancer Signaling	0.246	0.022	#NUM!	CCNE1,CDK2
Tight Junction Signaling	0.24	0.0179	#NUM!	CLDN19,JAM2,TJP1
Regulation of Actin-based Motility by Rho	0.24	0.0213	#NUM!	PFN1,RND3
CXCR4 Signaling	0.24	0.018	#NUM!	ADCY7,EGR1,RND3
Melanocyte Development and Pigmentation Signaling	0.24	0.0213	#NUM!	ADCY7,SHC1
Signaling by Rho Family GTPases	0.24	0.0164	-2	CDH5,IQGAP1,RND3,VIM
ATM Signaling	0.229	0.0206	#NUM!	CCNB2,CDK2
TNFR2 Signaling	0.229	0.0333	#NUM!	TNFAIP3
PI3K/AKT Signaling	0.221	0.0171	#NUM!	GAB1,GHR,SHC1
VEGF Signaling	0.221	0.0202	#NUM!	ACTN1,SHC1
Fatty Acid β-oxidation I	0.216	0.0312	#NUM!	HADH
Chronic Myeloid Leukemia Signaling	0.212	0.0194	#NUM!	CTBP2,E2F7
SAPK/JNK Signaling	0.212	0.0196	#NUM!	GAB1,SHC1
Ephrin Receptor Signaling	0.212	0.0167	#NUM!	EFNB1,PTPN13,SHC1
PPAR Signaling	0.209	0.0192	#NUM!	PPARD,SHC1
Coagulation System	0.206	0.0286	#NUM!	F3
Virus Entry via Endocytic Pathways	0.206	0.0187	#NUM!	FLNB,ITGA6
Endothelin-1 Signaling	0.206	0.016	#NUM!	ADCY7,GAB1,SHC1
Production of Nitric Oxide and Reactive Oxygen Species in Macrophages	0.206	0.016	#NUM!	CLU,IRF1,RND3
Paxillin Signaling	0.206	0.0185	#NUM!	ACTN1,ITGA6
Interferon Signaling	0.206	0.0278	#NUM!	IRF1
B Cell Receptor Signaling	0.206	0.0162	#NUM!	EGR1,GAB1,SHC1
PD-1, PD-L1 cancer immunotherapy pathway	0.206	0.0189	#NUM!	CDK2,LATS2
PPARα/RXRα Activation	0.203	0.0158	#NUM!	ADCY7,GHR,SHC1
HGF Signaling	0.203	0.018	#NUM!	CDK2,GAB1
Superpathway of Methionine Degradation	0.203	0.027	#NUM!	CTH
RAR Activation	0.194	0.0155	#NUM!	ADCY7,IGFBP3,PML
NGF Signaling	0.194	0.0175	#NUM!	GAB1,SHC1
Oncostatin M Signaling	0.19	0.0233	#NUM!	SHC1
Renin-Angiotensin Signaling	0.19	0.0169	#NUM!	ADCY7,SHC1
Cholecystokinin/Gastrin-mediated Signaling	0.19	0.0168	#NUM!	RND3,SHC1
Intrinsic Prothrombin Activation Pathway	0.19	0.0238	#NUM!	COL18A1
Role of IL-17F in Allergic Inflammatory Airway Diseases	0.19	0.0238	#NUM!	IGF1
Gap Junction Signaling	0.19	0.0152	#NUM!	ADCY7,CTH,TJP1
Pyrimidine Ribonucleotides De Novo Biosynthesis	0.19	0.0233	#NUM!	NME4
Pyrimidine Ribonucleotides Interconversion	0.19	0.0244	#NUM!	NME4
Serotonin Receptor Signaling	0.19	0.0233	#NUM!	ADCY7
Th1 Pathway	0.19	0.0165	#NUM!	DLL1,IRF1
Adrenomedullin signaling pathway	0.19	0.0152	#NUM!	ADCY7,CTH,SHC1
FXR/RXR Activation	0.18	0.0159	#NUM!	CLU,VTN
Thrombin Signaling	0.18	0.0144	#NUM!	ADCY7,RND3,SHC1
Role of Oct4 in Mammalian Embryonic Stem Cell Pluripotency	0.18	0.0217	#NUM!	REST
iNOS Signaling	0.18	0.0222	#NUM!	IRF1
Dermatan Sulfate Biosynthesis (Late Stages)	0.18	0.0217	#NUM!	DSE
AMPK Signaling	0.173	0.014	#NUM!	AK3,CCNA2,FOXO4
IL-12 Signaling and Production in Macrophages	0.167	0.0152	#NUM!	CLU,IRF1
Cellular Effects of Sildenafil (Viagra)	0.167	0.0153	#NUM!	ADCY7,PDE1A
Hematopoiesis from Pluripotent Stem Cells	0.167	0.0204	#NUM!	LIF
TNFR1 Signaling	0.165	0.02	#NUM!	TNFAIP3
Androgen Signaling	0.159	0.0147	#NUM!	SHC1,TGFB1I1
Sperm Motility	0.159	0.0135	#NUM!	FGFR1,FGFR2,PDE1A
Ovarian Cancer Signaling	0.15	0.0144	#NUM!	FZD2,MMP9
EGF Signaling	0.143	0.0182	#NUM!	SHC1
Huntington's Disease Signaling	0.134	0.0127	#NUM!	IGF1,REST,SHC1
Corticotropin Releasing Hormone Signaling	0.134	0.0138	#NUM!	ADCY7,CTH
Cancer Drug Resistance By Drug Efflux	0.134	0.0172	#NUM!	FOXO4
Cardiac Hypertrophy Signaling	0.131	0.0125	#NUM!	ADCY7,IGF1,RND3
Dermatan Sulfate Biosynthesis	0.131	0.0169	#NUM!	DSE
Semaphorin Signaling in Neurons	0.13	0.0167	#NUM!	RND3
IL-2 Signaling	0.127	0.0164	#NUM!	SHC1
Acute Phase Response Signaling	0.126	0.0112	#NUM!	FN1,SHC1
Role of BRCA1 in DNA Damage Response	0.126	0.0125	#NUM!	E2F7
Erythropoietin Signaling	0.126	0.0132	#NUM!	SHC1
FcγRIIB Signaling in B Lymphocytes	0.126	0.0133	#NUM!	SHC1
CD40 Signaling	0.126	0.0154	#NUM!	TNFAIP3
IL-3 Signaling	0.126	0.0127	#NUM!	SHC1
Thrombopoietin Signaling	0.126	0.0159	#NUM!	SHC1
IL-15 Signaling	0.126	0.0133	#NUM!	SHC1
Agrin Interactions at Neuromuscular Junction	0.126	0.0127	#NUM!	ITGA6
HMGB1 Signaling	0.126	0.0121	#NUM!	LIF,RND3
FLT3 Signaling in Hematopoietic Progenitor Cells	0.126	0.0125	#NUM!	SHC1
GNRH Signaling	0.126	0.0116	#NUM!	ADCY7,EGR1
Antiproliferative Role of Somatostatin Receptor 2	0.126	0.013	#NUM!	CTH
Aldosterone Signaling in Epithelial Cells	0.126	0.0127	#NUM!	CRYAB,HSPB8
Renal Cell Carcinoma Signaling	0.126	0.0125	#NUM!	GAB1
Basal Cell Carcinoma Signaling	0.126	0.0139	#NUM!	FZD2
Phospholipase C Signaling	0.126	0.0117	#NUM!	ADCY7,RND3,SHC1
Estrogen-Dependent Breast Cancer Signaling	0.126	0.0135	#NUM!	IGF1
Leptin Signaling in Obesity	0.126	0.0135	#NUM!	ADCY7
Role of Wnt/GSK-3β Signaling in the Pathogenesis of Influenza	0.126	0.0128	#NUM!	FZD2
Role of JAK1 and JAK3 in γc Cytokine Signaling	0.126	0.0145	#NUM!	SHC1
Actin Nucleation by ARP-WASP Complex	0.126	0.0139	#NUM!	RND3
RhoGDI Signaling	0.126	0.0111	#NUM!	CDH5,RND3
eNOS Signaling	0.126	0.0126	#NUM!	ADCY7,CCNA2
Ephrin B Signaling	0.126	0.0139	#NUM!	EFNB1
ErbB2-ErbB3 Signaling	0.126	0.0154	#NUM!	SHC1
ErbB4 Signaling	0.126	0.0149	#NUM!	SHC1
Pyridoxal 5'-phosphate Salvage Pathway	0.126	0.0154	#NUM!	CDK2
Wnt/Ca+ pathway	0.126	0.0161	#NUM!	FZD2
Toll-like Receptor Signaling	0.126	0.0132	#NUM!	TNFAIP3
JAK/Stat Signaling	0.126	0.0125	#NUM!	SHC1
Dopamine Receptor Signaling	0.126	0.013	#NUM!	ADCY7
GPCR-Mediated Integration of Enteroendocrine Signaling Exemplified by an L Cell	0.126	0.0137	#NUM!	ADCY7
Th1 and Th2 Activation Pathway	0.126	0.0117	#NUM!	DLL1,IRF1
BEX2 Signaling Pathway	0.126	0.0127	#NUM!	SWAP70
GM-CSF Signaling	0.126	0.0143	#NUM!	SHC1
Eicosanoid Signaling	0.126	0.0152	#NUM!	PTGDS
Hepatic Cholestasis	0.124	0.0108	#NUM!	ADCY7,LIF
NF-κB Activation by Viruses	0.124	0.0122	#NUM!	ITGA6
PEDF Signaling	0.124	0.0122	#NUM!	CFLAR
Apelin Adipocyte Signaling Pathway	0.124	0.0122	#NUM!	ADCY7
HER-2 Signaling in Breast Cancer	0.123	0.0119	#NUM!	CCNE1
VEGF Family Ligand-Receptor Interactions	0.123	0.0119	#NUM!	SHC1
IL-4 Signaling	0.122	0.0118	#NUM!	SHC1
PDGF Signaling	0.121	0.0116	#NUM!	SHC1
Ceramide Signaling	0.116	0.0114	#NUM!	S1PR2
Acute Myeloid Leukemia Signaling	0.115	0.0112	#NUM!	PML
IL-1 Signaling	0.114	0.011	#NUM!	ADCY7
Death Receptor Signaling	0.114	0.011	#NUM!	CFLAR
ErbB Signaling	0.107	0.0106	#NUM!	SHC1
Glucocorticoid Receptor Signaling	0	0.00298	#NUM!	SHC1
Natural Killer Cell Signaling	0	0.00508	#NUM!	COL18A1
Neuregulin Signaling	0	0.0104	#NUM!	SHC1
Amyotrophic Lateral Sclerosis Signaling	0	0.0103	#NUM!	IGF1
Fc Epsilon RI Signaling	0	0.00855	#NUM!	GAB1
Synaptic Long Term Depression	0	0.0106	#NUM!	CTH,IGF1
NRF2-mediated Oxidative Stress Response	0	0.0106	#NUM!	HSPB8,MAFK
14-3-3-mediated Signaling	0	0.00787	#NUM!	VIM
α-Adrenergic Signaling	0	0.0104	#NUM!	ADCY7
Clathrin-mediated Endocytosis Signaling	0	0.0104	#NUM!	CLU,IGF1
Role of Pattern Recognition Receptors in Recognition of Bacteria and Viruses	0	0.00649	#NUM!	LIF
Role of PKR in Interferon Induction and Antiviral Response	0	0.00855	#NUM!	IRF1
Dendritic Cell Maturation	0	0.00546	#NUM!	COL18A1
Reelin Signaling in Neurons	0	0.00775	#NUM!	ITGA6
Factors Promoting Cardiogenesis in Vertebrates	0	0.00667	#NUM!	FZD2
iCOS-iCOSL Signaling in T Helper Cells	0	0.00901	#NUM!	SHC1
CREB Signaling in Neurons	0	0.00966	#NUM!	ADCY7,SHC1
Type I Diabetes Mellitus Signaling	0	0.00901	#NUM!	IRF1
Gα12/13 Signaling	0	0.00769	#NUM!	CDH5
p70S6K Signaling	0	0.00775	#NUM!	SHC1
mTOR Signaling	0	0.00476	#NUM!	RND3
G Beta Gamma Signaling	0	0.0082	#NUM!	SHC1
Cdc42 Signaling	0	0.00599	#NUM!	IQGAP1
EIF2 Signaling	0	0.00446	#NUM!	SHC1
PAK Signaling	0	0.0103	#NUM!	SHC1
Hereditary Breast Cancer Signaling	0	0.00714	#NUM!	WEE1
Rac Signaling	0	0.00893	#NUM!	IQGAP1
Role of Osteoblasts, Osteoclasts and Chondrocytes in Rheumatoid Arthritis	0	0.00909	#NUM!	FZD2,IGF1
Role of Macrophages, Fibroblasts and Endothelial Cells in Rheumatoid Arthritis	0	0.00641	#NUM!	FN1,FZD2
Regulation of eIF4 and p70S6K Signaling	0	0.00637	#NUM!	SHC1
Neuroprotective Role of THOP1 in Alzheimer's Disease	0	0.00855	#NUM!	MMP9
P2Y Purigenic Receptor Signaling Pathway	0	0.00787	#NUM!	ADCY7
Dopamine-DARPP32 Feedback in cAMP Signaling	0	0.00613	#NUM!	ADCY7
Telomerase Signaling	0	0.00935	#NUM!	SHC1
Gαq Signaling	0	0.00633	#NUM!	RND3
Gαs Signaling	0	0.00935	#NUM!	ADCY7
Tec Kinase Signaling	0	0.0061	#NUM!	RND3
ERK/MAPK Signaling	0	0.00518	#NUM!	SHC1
Nitric Oxide Signaling in the Cardiovascular System	0	0.0101	#NUM!	PDE1A
Protein Ubiquitination Pathway	0	0.00733	#NUM!	CRYAB,HSPB8
GABA Receptor Signaling	0	0.0105	#NUM!	ADCY7
Apoptosis Signaling	0	0.0101	#NUM!	BCL2L11
IL-6 Signaling	0	0.008	#NUM!	SHC1
GPCR-Mediated Nutrient Sensing in Enteroendocrine Cells	0	0.00893	#NUM!	ADCY7
Th2 Pathway	0	0.00735	#NUM!	DLL1
Sirtuin Signaling Pathway	0	0.0103	#NUM!	AGTRAP,BCL2L11,FOXO4
Neuroinflammation Signaling Pathway	0	0.00667	#NUM!	CFLAR,MMP9
Opioid Signaling Pathway	0	0.0081	#NUM!	ADCY7,PDE1A
NER Pathway	0	0.00971	#NUM!	POLE
Endocannabinoid Neuronal Synapse Pathway	0	0.00781	#NUM!	ADCY7
Endocannabinoid Developing Neuron Pathway	0	0.0087	#NUM!	ADCY7
Apelin Endothelial Signaling Pathway	0	0.0087	#NUM!	ADCY7
Systemic Lupus Erythematosus In T Cell Signaling Pathway	0	0.003	#NUM!	RND3
Necroptosis Signaling Pathway	0	0.00637	#NUM!	CFLAR
Xenobiotic Metabolism PXR Signaling Pathway	0	0.00521	#NUM!	CDK2
Calcium Signaling	0	0.00485	#NUM!	Tpm4

## Sheet: SupplementaryTable6
Downregulated DEGs in 4OHT15D samples and H3K27me3 targets in CTR10D samples
© 2000-2020 QIAGEN. All rights reserved.
Ingenuity Canonical Pathways	-log(B-H p-value)	Ratio	z-score	Molecules
Hepatic Fibrosis / Hepatic Stellate Cell Activation	3.55	0.0753	#NUM!	COL11A1,COL18A1,COL23A1,COL4A5,COL6A5,COL8A1,FGFR1,FGFR2,IGF1,IGFBP3,LAMA1,MYH14,PDGFD,TGFBR1
GP6 Signaling Pathway	3.52	0.0924	-3.317	COL11A1,COL18A1,COL23A1,COL4A5,COL6A5,COL8A1,LAMA1,LAMA2,LAMB2,PIK3R1,RHOG
Cyclins and Cell Cycle Regulation	3.41	0.111	-1	CCNA2,CCNB2,CCND3,CCNE1,CDK2,CDKN1B,E2F7,PPP2R5A,WEE1
Notch Signaling	2.82	0.162	-1	DLL1,DLL3,HEY1,MAG,MFNG,NOTCH2
Estrogen-mediated S-phase Entry	2.57	0.192	-1.342	CCNA2,CCNE1,CDK2,CDKN1B,E2F7
Molecular Mechanisms of Cancer	2.3	0.0435	#NUM!	ADCY7,BCL2L11,CASP6,CCND3,CCNE1,CDK2,CDKN1B,CFLAR,E2F7,FZD2,GAB1,GNA13,NFKBIE,PIK3R1,RHOG,SHC1,TGFBR1
PTEN Signaling	2.23	0.0714	1.414	BCL2L11,CDKN1B,FGFR1,FGFR2,FOXO4,GHR,PIK3R1,SHC1,TGFBR1
ILK Signaling	2.21	0.0579	-1.897	FERMT2,FLNB,IRS2,ITGB8,MYH14,PIK3R1,PPP2R5A,RHOG,SNAI1,TGFB1I1,VIM
Glioblastoma Multiforme Signaling	2.12	0.0606	-2.121	CCNE1,CDK2,CDKN1B,E2F7,FZD2,IGF1,PDGFD,PIK3R1,RHOG,SHC1
Antiproliferative Role of TOB in T Cell Signaling	2	0.128	0.447	CCNA2,CCNE1,CDK2,CDKN1B,TGFBR1
Epithelial Adherens Junction Signaling	1.81	0.0592	#NUM!	DLL1,FGFR1,IQGAP1,MYH14,NOTCH2,SNAI1,TGFBR1,TUBB4A,YES1
Regulation of the Epithelial-Mesenchymal Transition Pathway	1.72	0.0521	#NUM!	EGR1,FGFR1,FGFR2,FZD2,GAB1,NOTCH2,PDGFD,PIK3R1,SNAI1,TGFBR1
IL-7 Signaling Pathway	1.51	0.0769	-1.342	CCND3,CDK2,CDKN1B,FOXO4,PIK3R1,SHC1
Hepatic Fibrosis Signaling Pathway	1.47	0.038	-2.496	CDKN1B,COL18A1,FGFR1,FOXO4,FZD2,IRS2,MYD88,NFKBIE,PDGFD,PIK3R1,RHOG,SNAI1,TGFBR1,TIRAP
Endocannabinoid Cancer Inhibition Pathway	1.47	0.0559	1.414	ADCY7,CASP6,CCND3,CCNE1,CDKN1B,GNA13,PIK3R1,VIM
NF-κB Signaling	1.47	0.0503	-2.121	FGFR1,FGFR2,GHR,MYD88,NFKBIE,PIK3R1,TANK,TGFBR1,TIRAP
Cell Cycle Regulation by BTG Family Proteins	1.32	0.108	#NUM!	CCNE1,CDK2,E2F7,PPP2R5A
GADD45 Signaling	1.27	0.158	#NUM!	CCND3,CCNE1,CDK2
DNA damage-induced 14-3-3σ Signaling	1.27	0.158	#NUM!	CCNB2,CCNE1,CDK2
Cell Cycle: G1/S Checkpoint Regulation	1.24	0.0746	1.342	CCND3,CCNE1,CDK2,CDKN1B,E2F7
White Adipose Tissue Browning Pathway	1.24	0.0543	-2.449	ADCY7,CTBP2,FGFR1,FGFR2,LDHA,RARA,SLC16A1
p53 Signaling	1.23	0.0612	-1.342	CASP6,CDK2,PIK3R1,PLAGL1,PML,THBS1
Human Embryonic Stem Cell Pluripotency	1.19	0.0519	#NUM!	FGFR1,FGFR2,FZD2,LEFTY2,PDGFD,PIK3R1,TGFBR1
Small Cell Lung Cancer Signaling	1.19	0.0704	#NUM!	CCNE1,CDK2,CDKN1B,NFKBIE,PIK3R1
Wnt/β-catenin Signaling	1.18	0.0462	1.342	CDH5,FZD2,PPARD,PPP2R5A,RARA,SOX13,TGFBR1,TLE3
AMPK Signaling	1.16	0.0421	0	ACACB,AK3,CCNA2,CPT2,FOXO4,IRS2,PHLPP1,PIK3R1,PPP2R5A
Insulin Receptor Signaling	1.16	0.05	-1.89	FOXO4,GAB1,IRS2,PIK3R1,PPP1R14C,SGK1,SHC1
Aryl Hydrocarbon Receptor Signaling	1.14	0.049	-0.816	CCNA2,CCND3,CCNE1,CDK2,CDKN1B,GSTM2,RARA
CDK5 Signaling	1.14	0.0556	-1.342	ADCY7,EGR1,ITGA6,LAMA1,PPP1R14C,PPP2R5A
Pancreatic Adenocarcinoma Signaling	1.14	0.055	#NUM!	CCNE1,CDK2,CDKN1B,E2F7,PIK3R1,TGFBR1
Role of PKR in Interferon Induction and Antiviral Response	1.03	0.0513	-1.633	IRF1,MAVS,MYD88,NFKBIE,PDGFD,TIRAP
Sphingosine-1-phosphate Signaling	1.03	0.0513	-0.816	ADCY7,CASP6,GNA13,PDGFD,PIK3R1,RHOG
Role of Tissue Factor in Cancer	1.03	0.0513	#NUM!	EGR1,F3,GNA13,ITGA6,PIK3R1,YES1
RhoA Signaling	0.971	0.0488	-2	ANLN,GNA13,IGF1,PFN1,RHPN1,RTKN
Estrogen Receptor Signaling	0.971	0.0335	-2.714	ADCY7,CTBP2,FOXO4,GNA13,IGF1,MDK,MMP15,PIK3R1,SETD7,SHC1,SNAI1
HOTAIR Regulatory Pathway	0.971	0.0438	-1.134	AEBP2,IRF1,JAM2,MMP15,PIK3R1,REST,VIM
Prostate Cancer Signaling	0.928	0.0549	#NUM!	CCNE1,CDK2,CDKN1B,NFKBIE,PIK3R1
Axonal Guidance Signaling	0.896	0.0289	#NUM!	ADAMTS7,EFNB1,FZD2,GNA13,IGF1,MAG,MMP15,PAPPA2,PDGFD,PFN1,PIK3R1,PLXNB3,SHC1,TUBB4A
Germ Cell-Sertoli Cell Junction Signaling	0.896	0.0409	#NUM!	IQGAP1,ITGA6,PIK3R1,RHOG,TGFBR1,TJP1,TUBB4A
Inhibition of Angiogenesis by TSP1	0.896	0.0882	#NUM!	HSPG2,TGFBR1,THBS1
Role of JAK2 in Hormone-like Cytokine Signaling	0.896	0.0882	#NUM!	GHR,IRS2,SHC1
BER pathway	0.896	0.167	#NUM!	POLE,POLG
Regulation of Cellular Mechanics by Calpain Protease	0.86	0.0615	#NUM!	CCNA2,CCNE1,CDK2,CDKN1B
PI3K/AKT Signaling	0.86	0.04	-0.447	CDKN1B,GAB1,GHR,NFKBIE,PIK3R1,PPP2R5A,SHC1
Mitotic Roles of Polo-Like Kinase	0.848	0.0606	#NUM!	CCNB2,KIF23,PPP2R5A,WEE1
Chronic Myeloid Leukemia Signaling	0.81	0.0485	#NUM!	CDKN1B,CTBP2,E2F7,PIK3R1,TGFBR1
IGF-1 Signaling	0.801	0.0481	-2	IGF1,IGFBP3,IRS2,PIK3R1,SHC1
Inhibition of Matrix Metalloproteases	0.796	0.0769	#NUM!	HSPG2,MMP15,THBS2
Growth Hormone Signaling	0.788	0.0563	#NUM!	GHR,IGF1,IGFBP3,PIK3R1
Production of Nitric Oxide and Reactive Oxygen Species in Macrophages	0.788	0.0372	-1.134	CLU,IRF1,NFKBIE,PIK3R1,PPP1R14C,PPP2R5A,RHOG
Systemic Lupus Erythematosus In B Cell Signaling Pathway	0.788	0.0327	-1.667	BCL2L11,CCND3,FOXO4,GAB1,MAVS,MYD88,PIK3R1,SHC1,YES1
Senescence Pathway	0.788	0.0327	-1	CCNB2,CDK2,CDKN1B,E2F7,FOXO4,PIK3R1,PML,PPP2R5A,TGFBR1
Relaxin Signaling	0.759	0.04	#NUM!	ADCY7,GNA13,NFKBIE,PDE7B,PIK3R1,SMPDL3A
Glioma Signaling	0.759	0.0455	-2	E2F7,IGF1,PDGFD,PIK3R1,SHC1
Role of RIG1-like Receptors in Antiviral Innate Immunity	0.754	0.0682	#NUM!	MAVS,NFKBIE,TANK
Thyroid Cancer Signaling	0.754	0.0506	-2	IGF1,IRS2,PIK3R1,SHC1
Breast Cancer Regulation by Stathmin1	0.754	0.0254	#NUM!	CCND3,CDK2,CDKN1B,E2F7,FZD2,GNA13,GPR146,GPR17,GPR37L1,IGF1,PIK3R1,PPP1R14C,PPP2R5A,SHC1,TUBB4A
iNOS Signaling	0.754	0.0667	#NUM!	IRF1,MYD88,NFKBIE
GDNF Family Ligand-Receptor Interactions	0.754	0.0526	-2	GAB1,IRS2,PIK3R1,SHC1
Asparagine Degradation I	0.754	0.5	#NUM!	ASRGL1
S-methyl-5'-thioadenosine Degradation II	0.754	0.5	#NUM!	MTAP
Alanine Degradation III	0.754	0.5	#NUM!	GPT2
Superpathway of Inositol Phosphate Compounds	0.754	0.0354	-2.646	DUSP15,PI4K2B,PIK3R1,PIP4K2A,PPP2R5A,PTPN13,SET
Alanine Biosynthesis II	0.754	0.5	#NUM!	GPT2
Glycine Biosynthesis I	0.754	0.5	#NUM!	SHMT1
Dopamine Receptor Signaling	0.754	0.0519	#NUM!	ADCY7,PPP1R14C,PPP2R5A,SMOX
Role of Oct4 in Mammalian Embryonic Stem Cell Pluripotency	0.752	0.0652	#NUM!	CASP6,RARA,REST
Granzyme A Signaling	0.742	0.105	#NUM!	HMGB2,SET
HER-2 Signaling in Breast Cancer	0.717	0.0476	#NUM!	CCNE1,CDKN1B,ITGB8,PIK3R1
Protein Kinase A Signaling	0.717	0.0276	-0.333	ADCY7,DUSP15,FLNB,GNA13,NFKBIE,PDE7B,PPP1R14C,PTPN13,PTPRZ1,SMPDL3A,TGFBR1
3-phosphoinositide Biosynthesis	0.717	0.0364	-2.449	DUSP15,PI4K2B,PIK3R1,PPP2R5A,PTPN13,SET
FGF Signaling	0.717	0.0476	-2	FGFR1,FGFR2,GAB1,PIK3R1
Inflammasome pathway	0.717	0.1	#NUM!	MYD88,NEK7
TNFR1 Signaling	0.71	0.06	#NUM!	CASP6,NFKBIE,TANK
Osteoarthritis Pathway	0.71	0.0332	-0.447	ANXA5,CASP6,FGFR1,FZD2,H19,PPARD,TGFBR1
Actin Cytoskeleton Signaling	0.664	0.0321	-1.633	GNA13,IQGAP1,MYH14,PDGFD,PFN1,PIK3R1,SHC1
Anandamide Degradation	0.664	0.333	#NUM!	NAAA
Biotin-carboxyl Carrier Protein Assembly	0.664	0.333	#NUM!	ACACB
N-acetylglucosamine Degradation I	0.664	0.333	#NUM!	GNPDA1
IL-1 Signaling	0.656	0.044	#NUM!	ADCY7,GNA13,MYD88,NFKBIE
Death Receptor Signaling	0.656	0.044	#NUM!	CASP6,CFLAR,NFKBIE,TANK
Adipogenesis pathway	0.635	0.0373	#NUM!	CTBP2,FGFR1,FGFR2,FZD2,KLF3
Melanocyte Development and Pigmentation Signaling	0.629	0.0426	-2	ADCY7,MITF,PIK3R1,SHC1
STAT3 Pathway	0.629	0.037	-2.236	FGFR1,FGFR2,GHR,IGF1,TGFBR1
Neuregulin Signaling	0.625	0.0417	-1	CDKN1B,PIK3R1,SHC1,TMEFF2
Role of CHK Proteins in Cell Cycle Checkpoint Control	0.625	0.0526	#NUM!	CDK2,E2F7,PPP2R5A
Retinoic acid Mediated Apoptosis Signaling	0.625	0.05	#NUM!	CFLAR,IRF1,RARA
PRPP Biosynthesis I	0.625	0.25	#NUM!	PRPS2
D-myo-inositol (1,4,5)-Trisphosphate Biosynthesis	0.625	0.08	#NUM!	PI4K2B,PIP4K2A
Spermine and Spermidine Degradation I	0.625	0.25	#NUM!	SMOX
Salvage Pathways of Pyrimidine Ribonucleotides	0.625	0.0412	-2	CDK2,NME4,SGK1,UPP1
Melatonin Degradation II	0.625	0.25	#NUM!	SMOX
N-acetylglucosamine Degradation II	0.625	0.25	#NUM!	GNPDA1
Fatty Acid β-oxidation III (Unsaturated, Odd Number)	0.625	0.25	#NUM!	ECI2
PCP pathway	0.625	0.05	#NUM!	EFNB1,FZD2,PFN1
Cardiac β-adrenergic Signaling	0.625	0.0355	-0.447	ADCY7,PDE7B,PPP1R14C,PPP2R5A,SMPDL3A
Apelin Liver Signaling Pathway	0.625	0.0769	#NUM!	APLN,COL18A1
Endothelin-1 Signaling	0.618	0.0319	-1.633	ADCY7,CASP6,GAB1,GNA13,PIK3R1,SHC1
Huntington's Disease Signaling	0.609	0.0295	-0.378	CASP6,IGF1,PIK3R1,REST,SGK1,SH3GL3,SHC1
Activation of IRF by Cytosolic Pattern Recognition Receptors	0.6	0.0476	#NUM!	MAVS,NFKBIE,TANK
Clathrin-mediated Endocytosis Signaling	0.6	0.0311	#NUM!	CLU,IGF1,ITGB8,PDGFD,PIK3R1,SH3GL3
Thrombopoietin Signaling	0.6	0.0476	#NUM!	IRS2,PIK3R1,SHC1
SAPK/JNK Signaling	0.6	0.0392	-2	GAB1,GNA13,PIK3R1,SHC1
Sumoylation Pathway	0.6	0.0388	#NUM!	CTBP2,PML,RHOG,ZNF217
CD40 Signaling	0.595	0.0462	#NUM!	NFKBIE,PIK3R1,TANK
TNFR2 Signaling	0.595	0.0667	#NUM!	NFKBIE,TANK
ErbB2-ErbB3 Signaling	0.595	0.0462	#NUM!	CDKN1B,PIK3R1,SHC1
dTMP De Novo Biosynthesis	0.595	0.2	#NUM!	SHMT1
Folate Polyglutamylation	0.595	0.2	#NUM!	SHMT1
PPAR Signaling	0.595	0.0385	2	NFKBIE,PDGFD,PPARD,SHC1
PD-1, PD-L1 cancer immunotherapy pathway	0.595	0.0377	#NUM!	CDK2,CDKN1B,LATS2,PIK3R1
Virus Entry via Endocytic Pathways	0.588	0.0374	#NUM!	FLNB,ITGA6,ITGB8,PIK3R1
Role of JAK1 and JAK3 in γc Cytokine Signaling	0.554	0.0435	#NUM!	IRS2,PIK3R1,SHC1
D-myo-inositol-5-phosphate Metabolism	0.554	0.0321	-2.236	DUSP15,PIP4K2A,PPP2R5A,PTPN13,SET
Fatty Acid β-oxidation I	0.554	0.0625	#NUM!	ECI2,HADH
IL-9 Signaling	0.544	0.0606	#NUM!	IRS2,PIK3R1
Pyruvate Fermentation to Lactate	0.544	0.167	#NUM!	LDHA
NGF Signaling	0.533	0.0351	-2	GAB1,PIK3R1,RHOG,SHC1
ERK5 Signaling	0.53	0.0417	#NUM!	GAB1,GNA13,SGK1
Apelin Endothelial Signaling Pathway	0.53	0.0348	-1	ADCY7,APLN,GNA13,PIK3R1
Caveolar-mediated Endocytosis Signaling	0.527	0.0411	#NUM!	FLNB,ITGA6,ITGB8
TWEAK Signaling	0.527	0.0571	#NUM!	CASP6,NFKBIE
Noradrenaline and Adrenaline Degradation	0.527	0.0571	#NUM!	ADHFE1,SMOX
Synaptogenesis Signaling Pathway	0.527	0.0256	-2.828	ADCY7,CDH5,EFNB1,PIK3R1,SHC1,THBS1,THBS2,YES1
Glioma Invasiveness Signaling	0.524	0.0405	#NUM!	PIK3R1,RHOG,VTN
Integrin Signaling	0.524	0.0282	-2.449	ITGA6,ITGB8,PFN1,PIK3R1,RHOG,SHC1
Tight Junction Signaling	0.52	0.0298	#NUM!	JAM2,MYH14,PPP2R5A,TGFBR1,TJP1
Erythropoietin Signaling	0.52	0.0395	#NUM!	NFKBIE,PIK3R1,SHC1
CXCR4 Signaling	0.52	0.0299	-1.342	ADCY7,EGR1,GNA13,PIK3R1,RHOG
IL-15 Production	0.52	0.0331	-2	FGFR1,FGFR2,IRF1,YES1
Role of NANOG in Mammalian Embryonic Stem Cell Pluripotency	0.52	0.0336	#NUM!	FZD2,GAB1,PIK3R1,SHC1
Superpathway of Serine and Glycine Biosynthesis I	0.52	0.143	#NUM!	SHMT1
Neurotrophin/TRK Signaling	0.52	0.0395	#NUM!	GAB1,PIK3R1,SHC1
Macropinocytosis Signaling	0.52	0.0395	#NUM!	ITGB8,PDGFD,PIK3R1
Th1 Pathway	0.52	0.0331	-1	DLL1,IRF1,NOTCH2,PIK3R1
VDR/RXR Activation	0.511	0.0385	#NUM!	CDKN1B,IGFBP3,PPARD
G-Protein Coupled Receptor Signaling	0.511	0.0257	#NUM!	ADCY7,GPR17,NFKBIE,PDE7B,PIK3R1,SHC1,SMPDL3A
Th1 and Th2 Activation Pathway	0.511	0.0292	#NUM!	DLL1,IRF1,NOTCH2,PIK3R1,TGFBR1
Cardiac Hypertrophy Signaling (Enhanced)	0.511	0.0226	-3.317	ADCY7,FGFR1,FGFR2,FZD2,GHR,GNA13,IGF1,PDE7B,PIK3R1,SMPDL3A,TGFBR1
Salvage Pathways of Pyrimidine Deoxyribonucleotides	0.506	0.125	#NUM!	TK1
Sphingomyelin Metabolism	0.506	0.125	#NUM!	SGMS1
LPS/IL-1 Mediated Inhibition of RXR Function	0.5	0.0268	#NUM!	ABCC4,CPT2,GSTM2,MYD88,RARA,SMOX
Atherosclerosis Signaling	0.498	0.0317	#NUM!	CLU,COL18A1,F3,PDGFD
14-3-3-mediated Signaling	0.495	0.0315	#NUM!	CDKN1B,PIK3R1,TUBB4A,VIM
NF-κB Activation by Viruses	0.495	0.0366	#NUM!	ITGA6,NFKBIE,PIK3R1
Prolactin Signaling	0.495	0.037	#NUM!	IRF1,PIK3R1,SHC1
PEDF Signaling	0.495	0.0366	#NUM!	CFLAR,NFKBIE,PIK3R1
Apelin Adipocyte Signaling Pathway	0.495	0.0366	#NUM!	ADCY7,APLN,GSTM2
Gα12/13 Signaling	0.483	0.0308	#NUM!	CDH5,GNA13,NFKBIE,PIK3R1
Folate Transformations I	0.483	0.111	#NUM!	SHMT1
Ephrin Receptor Signaling	0.479	0.0278	#NUM!	EFNB1,GNA13,PDGFD,PTPN13,SHC1
IL-12 Signaling and Production in Macrophages	0.475	0.0303	#NUM!	CLU,IRF1,MYD88,PIK3R1
tRNA Splicing	0.475	0.0465	#NUM!	PDE7B,SMPDL3A
HIPPO signaling	0.475	0.0353	#NUM!	LATS2,PPP1R14C,PPP2R5A
Serotonin Receptor Signaling	0.475	0.0465	#NUM!	ADCY7,SMOX
Hepatic Cholestasis	0.474	0.027	#NUM!	ADCY7,MYD88,NFKBIE,RARA,TIRAP
Prostanoid Biosynthesis	0.474	0.1	#NUM!	PTGDS
Calcium Transport I	0.474	0.1	#NUM!	ANXA5
Glycine Betaine Degradation	0.474	0.1	#NUM!	SHMT1
B Cell Receptor Signaling	0.474	0.027	-2.236	EGR1,GAB1,NFKBIE,PIK3R1,SHC1
PDGF Signaling	0.474	0.0349	#NUM!	PDGFD,PIK3R1,SHC1
Apelin Pancreas Signaling Pathway	0.474	0.0455	#NUM!	APLN,PIK3R1
RANK Signaling in Osteoclasts	0.47	0.0341	#NUM!	MITF,NFKBIE,PIK3R1
Th2 Pathway	0.47	0.0294	-1	DLL1,NOTCH2,PIK3R1,TGFBR1
Cardiac Hypertrophy Signaling	0.467	0.025	-2.236	ADCY7,GNA13,IGF1,PIK3R1,RHOG,TGFBR1
Acute Myeloid Leukemia Signaling	0.467	0.0337	#NUM!	PIK3R1,PML,RARA
PPARα/RXRα Activation	0.453	0.0263	1	ADCY7,GHR,NFKBIE,SHC1,TGFBR1
Signaling by Rho Family GTPases	0.449	0.0246	-2.236	CDH5,GNA13,IQGAP1,PIK3R1,RHOG,VIM
D-myo-inositol (1,4,5,6)-Tetrakisphosphate Biosynthesis	0.446	0.0284	-2	DUSP15,PPP2R5A,PTPN13,SET
D-myo-inositol (3,4,5,6)-tetrakisphosphate Biosynthesis	0.446	0.0284	-2	DUSP15,PPP2R5A,PTPN13,SET
RAR Activation	0.438	0.0258	#NUM!	ADCY7,IGFBP3,PIK3R1,PML,RARA
Glycogen Degradation II	0.431	0.0833	#NUM!	MTAP
Cell Cycle: G2/M DNA Damage Checkpoint Regulation	0.431	0.0408	#NUM!	CCNB2,WEE1
Leukocyte Extravasation Signaling	0.427	0.0254	-1	CDH5,ITGA6,JAM2,MMP15,PIK3R1
Melanoma Signaling	0.427	0.04	#NUM!	MITF,PIK3R1
Myc Mediated Apoptosis Signaling	0.427	0.04	#NUM!	BCL2L11,CFLAR
Gap Junction Signaling	0.427	0.0253	#NUM!	ADCY7,GJC3,PIK3R1,TJP1,TUBB4A
IL-8 Signaling	0.425	0.025	-2.236	CCND3,GNA13,IQGAP1,PIK3R1,RHOG
ATM Signaling	0.425	0.0309	#NUM!	CCNB2,CDK2,PPP2R5A
Colorectal Cancer Metastasis Signaling	0.425	0.0237	-2.236	ADCY7,FZD2,MMP15,PIK3R1,RHOG,TGFBR1
PAK Signaling	0.425	0.0309	#NUM!	PDGFD,PIK3R1,SHC1
UDP-N-acetyl-D-galactosamine Biosynthesis II	0.421	0.0769	#NUM!	GNPDA1
Apoptosis Signaling	0.415	0.0303	#NUM!	BCL2L11,CASP6,NFKBIE
Transcriptional Regulatory Network in Embryonic Stem Cells	0.399	0.037	#NUM!	REST,SET
Glycogen Degradation III	0.399	0.0714	#NUM!	MTAP
Phenylalanine Degradation IV (Mammalian, via Side Chain)	0.399	0.0714	#NUM!	SMOX
Thrombin Signaling	0.396	0.024	-1.342	ADCY7,GNA13,PIK3R1,RHOG,SHC1
Role of IL-17A in Arthritis	0.396	0.0364	#NUM!	NFKBIE,PIK3R1
Mouse Embryonic Stem Cell Pluripotency	0.396	0.0291	#NUM!	FZD2,ID1,PIK3R1
3-phosphoinositide Degradation	0.396	0.0258	-2	DUSP15,PPP2R5A,PTPN13,SET
EGF Signaling	0.396	0.0364	#NUM!	PIK3R1,SHC1
Cell Cycle Control of Chromosomal Replication	0.388	0.0357	#NUM!	CDK2,POLE
Role of NFAT in Cardiac Hypertrophy	0.377	0.0234	-2.236	ADCY7,IGF1,PIK3R1,SHC1,TGFBR1
Extrinsic Prothrombin Activation Pathway	0.377	0.0625	#NUM!	F3
Telomerase Signaling	0.377	0.028	#NUM!	PIK3R1,PPP2R5A,SHC1
Chondroitin Sulfate Degradation (Metazoa)	0.377	0.0625	#NUM!	ARSB
Glutaryl-CoA Degradation	0.377	0.0625	#NUM!	HADH
Cancer Drug Resistance By Drug Efflux	0.377	0.0345	#NUM!	FOXO4,PIK3R1
Paxillin Signaling	0.376	0.0278	#NUM!	ITGA6,ITGB8,PIK3R1
iCOS-iCOSL Signaling in T Helper Cells	0.364	0.027	#NUM!	NFKBIE,PIK3R1,SHC1
HGF Signaling	0.364	0.027	#NUM!	CDK2,GAB1,PIK3R1
Type I Diabetes Mellitus Signaling	0.364	0.027	#NUM!	IRF1,MYD88,NFKBIE
Mitochondrial L-carnitine Shuttle Pathway	0.364	0.0588	#NUM!	CPT2
Tec Kinase Signaling	0.364	0.0244	#NUM!	GNA13,PIK3R1,RHOG,YES1
IL-2 Signaling	0.364	0.0328	#NUM!	PIK3R1,SHC1
Autophagy	0.364	0.0328	#NUM!	CTSO,WIPI1
HIF1α Signaling	0.356	0.0265	#NUM!	LDHA,MMP15,PIK3R1
Endocannabinoid Developing Neuron Pathway	0.343	0.0261	#NUM!	ADCY7,CDKN1B,PIK3R1
Role of PI3K/AKT Signaling in the Pathogenesis of Influenza	0.34	0.0312	#NUM!	NFKBIE,PIK3R1
IL-17A Signaling in Airway Cells	0.338	0.0308	#NUM!	NFKBIE,PIK3R1
Pyridoxal 5'-phosphate Salvage Pathway	0.338	0.0308	#NUM!	CDK2,SGK1
Superpathway of Melatonin Degradation	0.338	0.0308	#NUM!	CYP2J2,SMOX
Apelin Muscle Signaling Pathway	0.338	0.0526	#NUM!	APLN
Renin-Angiotensin Signaling	0.334	0.0254	#NUM!	ADCY7,PIK3R1,SHC1
Cholecystokinin/Gastrin-mediated Signaling	0.33	0.0252	#NUM!	GNA13,RHOG,SHC1
ErbB4 Signaling	0.328	0.0299	#NUM!	PIK3R1,SHC1
Serotonin Degradation	0.328	0.0299	#NUM!	ADHFE1,SMOX
LXR/RXR Activation	0.323	0.0248	#NUM!	CLU,HADH,VTN
Remodeling of Epithelial Adherens Junctions	0.323	0.0294	#NUM!	IQGAP1,TUBB4A
Putrescine Degradation III	0.32	0.0476	#NUM!	SMOX
Acute Phase Response Signaling	0.317	0.0223	0	MYD88,NFKBIE,PIK3R1,SHC1
FXR/RXR Activation	0.312	0.0238	#NUM!	CLU,RARA,VTN
Dendritic Cell Maturation	0.312	0.0219	-2	COL18A1,MYD88,NFKBIE,PIK3R1
Pyrimidine Deoxyribonucleotides De Novo Biosynthesis I	0.312	0.0455	#NUM!	NME4
Gαi Signaling	0.312	0.024	#NUM!	ADCY7,GPR17,SHC1
IL-6 Signaling	0.312	0.024	#NUM!	NFKBIE,PIK3R1,SHC1
Phagosome Formation	0.312	0.024	#NUM!	PIK3R1,RHOG,VTN
Neuroinflammation Signaling Pathway	0.312	0.02	-2.236	CFLAR,MYD88,PIK3R1,SLC1A3,TGFBR1,TIRAP
GM-CSF Signaling	0.312	0.0286	#NUM!	PIK3R1,SHC1
Ephrin B Signaling	0.31	0.0278	#NUM!	EFNB1,GNA13
Tryptophan Degradation III (Eukaryotic)	0.309	0.0435	#NUM!	HADH
Apelin Cardiac Fibroblast Signaling Pathway	0.309	0.0435	#NUM!	APLN
FcγRIIB Signaling in B Lymphocytes	0.308	0.0267	#NUM!	PIK3R1,SHC1
IL-15 Signaling	0.308	0.0267	#NUM!	PIK3R1,SHC1
Reelin Signaling in Neurons	0.308	0.0233	#NUM!	ITGA6,PIK3R1,YES1
Angiopoietin Signaling	0.308	0.0267	#NUM!	NFKBIE,PIK3R1
p70S6K Signaling	0.308	0.0233	#NUM!	PIK3R1,PPP2R5A,SHC1
Estrogen-Dependent Breast Cancer Signaling	0.308	0.027	#NUM!	IGF1,PIK3R1
Leptin Signaling in Obesity	0.308	0.027	#NUM!	ADCY7,PIK3R1
Tumoricidal Function of Hepatic Natural Killer Cells	0.308	0.0417	#NUM!	CASP6
Glutathione Redox Reactions I	0.308	0.0417	#NUM!	GSTM2
Hypoxia Signaling in the Cardiovascular System	0.308	0.027	#NUM!	LDHA,NFKBIE
Bupropion Degradation	0.303	0.04	#NUM!	CYP2J2
Tryptophan Degradation X (Mammalian, via Tryptamine)	0.303	0.04	#NUM!	SMOX
Toll-like Receptor Signaling	0.303	0.0263	#NUM!	MYD88,TIRAP
Antiproliferative Role of Somatostatin Receptor 2	0.301	0.026	#NUM!	CDKN1B,PIK3R1
Agranulocyte Adhesion and Diapedesis	0.301	0.0207	#NUM!	CDH5,ITGA6,MMP15,MYH14
ERK/MAPK Signaling	0.301	0.0207	0	PIK3R1,PPP1R14C,PPP2R5A,SHC1
Xenobiotic Metabolism PXR Signaling Pathway	0.301	0.0208	-1	CDK2,GSTM2,PPP1R14C,SMOX
Role of BRCA1 in DNA Damage Response	0.297	0.025	#NUM!	BARD1,E2F7
IL-3 Signaling	0.297	0.0253	#NUM!	PIK3R1,SHC1
Agrin Interactions at Neuromuscular Junction	0.297	0.0253	#NUM!	ITGA6,LAMA2
FLT3 Signaling in Hematopoietic Progenitor Cells	0.297	0.025	#NUM!	PIK3R1,SHC1
Androgen Signaling	0.297	0.0221	#NUM!	GNA13,SHC1,TGFB1I1
Renal Cell Carcinoma Signaling	0.297	0.025	#NUM!	GAB1,PIK3R1
JAK/Stat Signaling	0.297	0.025	#NUM!	PIK3R1,SHC1
BEX2 Signaling Pathway	0.297	0.0253	#NUM!	PPP2R5A,SWAP70
PI3K Signaling in B Lymphocytes	0.296	0.0217	#NUM!	IRS2,NFKBIE,PIK3R1
LPS-stimulated MAPK Signaling	0.287	0.0244	#NUM!	NFKBIE,PIK3R1
Hereditary Breast Cancer Signaling	0.287	0.0214	#NUM!	BARD1,PIK3R1,WEE1
Type II Diabetes Mellitus Signaling	0.28	0.0211	#NUM!	IRS2,NFKBIE,PIK3R1
VEGF Family Ligand-Receptor Interactions	0.279	0.0238	#NUM!	PIK3R1,SHC1
Role of p14/p19ARF in Tumor Suppression	0.279	0.0345	#NUM!	PIK3R1
Dopamine Degradation	0.274	0.0333	#NUM!	SMOX
Acetone Degradation I (to Methylglyoxal)	0.274	0.0333	#NUM!	CYP2J2
IL-4 Signaling	0.274	0.0235	#NUM!	PIK3R1,SHC1
CREB Signaling in Neurons	0.272	0.0193	#NUM!	ADCY7,GNA13,PIK3R1,SHC1
Systemic Lupus Erythematosus In T Cell Signaling Pathway	0.269	0.018	-1.633	CASP6,GNA13,PIK3R1,PPP2R5A,RHOG,YES1
Ceramide Signaling	0.265	0.0227	#NUM!	PIK3R1,PPP2R5A
4-1BB Signaling in T Lymphocytes	0.265	0.0312	#NUM!	NFKBIE
CTLA4 Signaling in Cytotoxic T Lymphocytes	0.265	0.0225	#NUM!	PIK3R1,PPP2R5A
Regulation of IL-2 Expression in Activated and Anergic T Lymphocytes	0.265	0.0225	#NUM!	NFKBIE,TGFBR1
Glutathione-mediated Detoxification	0.265	0.0312	#NUM!	GSTM2
Ethanol Degradation II	0.265	0.0312	#NUM!	ADHFE1
Role of Pattern Recognition Receptors in Recognition of Bacteria and Viruses	0.251	0.0195	#NUM!	MAVS,MYD88,PIK3R1
Cytotoxic T Lymphocyte-mediated Apoptosis of Target Cells	0.251	0.0294	#NUM!	CASP6
MIF-mediated Glucocorticoid Regulation	0.251	0.0294	#NUM!	NFKBIE
Gustation Pathway	0.251	0.0195	#NUM!	ADCY7,PDE7B,SMPDL3A
Coagulation System	0.249	0.0286	#NUM!	F3
Regulation of Actin-based Motility by Rho	0.249	0.0213	#NUM!	PFN1,RHOG
Fcγ Receptor-mediated Phagocytosis in Macrophages and Monocytes	0.249	0.0213	#NUM!	PIK3R1,YES1
Role of Osteoblasts, Osteoclasts and Chondrocytes in Rheumatoid Arthritis	0.249	0.0182	#NUM!	FZD2,IGF1,NFKBIE,PIK3R1
Regulation of eIF4 and p70S6K Signaling	0.249	0.0191	#NUM!	PIK3R1,PPP2R5A,SHC1
IL-17A Signaling in Fibroblasts	0.249	0.0286	#NUM!	NFKBIE
ErbB Signaling	0.249	0.0213	#NUM!	PIK3R1,SHC1
Aldosterone Signaling in Epithelial Cells	0.249	0.019	#NUM!	CRYAB,PIK3R1,SGK1
Gαq Signaling	0.249	0.019	#NUM!	NFKBIE,PIK3R1,RHOG
eNOS Signaling	0.247	0.0189	#NUM!	ADCY7,CCNA2,PIK3R1
Interferon Signaling	0.247	0.0278	#NUM!	IRF1
Amyotrophic Lateral Sclerosis Signaling	0.246	0.0206	#NUM!	IGF1,PIK3R1
Bladder Cancer Signaling	0.246	0.0206	#NUM!	MMP15,THBS1
Docosahexaenoic Acid (DHA) Signaling	0.24	0.0263	#NUM!	PIK3R1
Dopamine-DARPP32 Feedback in cAMP Signaling	0.24	0.0184	#NUM!	ADCY7,PPP1R14C,PPP2R5A
VEGF Signaling	0.24	0.0202	#NUM!	PIK3R1,SHC1
Apelin Cardiomyocyte Signaling Pathway	0.24	0.0202	#NUM!	APLN,PIK3R1
cAMP-mediated signaling	0.24	0.0175	-2	ADCY7,GPR17,PDE7B,SMPDL3A
April Mediated Signaling	0.234	0.0256	#NUM!	NFKBIE
B Cell Activating Factor Signaling	0.225	0.0244	#NUM!	NFKBIE
Mechanisms of Viral Exit from Host Cells	0.225	0.0244	#NUM!	SH3GL3
Estrogen Biosynthesis	0.225	0.0244	#NUM!	CYP2J2
Pyrimidine Ribonucleotides Interconversion	0.225	0.0244	#NUM!	NME4
MIF Regulation of Innate Immunity	0.221	0.0238	#NUM!	NFKBIE
Intrinsic Prothrombin Activation Pathway	0.221	0.0238	#NUM!	COL18A1
Role of IL-17F in Allergic Inflammatory Airway Diseases	0.221	0.0238	#NUM!	IGF1
Oncostatin M Signaling	0.217	0.0233	#NUM!	SHC1
Pyrimidine Ribonucleotides De Novo Biosynthesis	0.217	0.0233	#NUM!	NME4
T Cell Exhaustion Signaling Pathway	0.213	0.0171	#NUM!	PIK3R1,PPP2R5A,TGFBR1
IL-23 Signaling Pathway	0.213	0.0227	#NUM!	PIK3R1
Role of Macrophages, Fibroblasts and Endothelial Cells in Rheumatoid Arthritis	0.208	0.016	#NUM!	FZD2,MYD88,NFKBIE,PDGFD,PIK3R1
Rac Signaling	0.206	0.0179	#NUM!	IQGAP1,PIK3R1
RhoGDI Signaling	0.206	0.0167	#NUM!	CDH5,GNA13,RHOG
Granulocyte Adhesion and Diapedesis	0.206	0.0167	#NUM!	CDH5,ITGA6,MMP15
FAT10 Cancer Signaling Pathway	0.206	0.0217	#NUM!	TGFBR1
Role of NFAT in Regulation of the Immune Response	0.203	0.0166	#NUM!	GNA13,NFKBIE,PIK3R1
Ephrin A Signaling	0.202	0.0213	#NUM!	PIK3R1
fMLP Signaling in Neutrophils	0.196	0.0172	#NUM!	NFKBIE,PIK3R1
Sertoli Cell-Sertoli Cell Junction Signaling	0.195	0.0162	#NUM!	JAM2,TJP1,TUBB4A
Fc Epsilon RI Signaling	0.194	0.0171	#NUM!	GAB1,PIK3R1
Synaptic Long Term Depression	0.189	0.0159	#NUM!	GNA13,IGF1,PPP2R5A
NRF2-mediated Oxidative Stress Response	0.189	0.0159	#NUM!	ABCC4,GSTM2,PIK3R1
CD28 Signaling in T Helper Cells	0.189	0.0167	#NUM!	NFKBIE,PIK3R1
Phospholipase C Signaling	0.189	0.0156	#NUM!	ADCY7,GNA13,RHOG,SHC1
G Beta Gamma Signaling	0.184	0.0164	#NUM!	GNA13,SHC1
UVB-Induced MAPK Signaling	0.184	0.0192	#NUM!	PIK3R1
CD27 Signaling in Lymphocytes	0.182	0.0189	#NUM!	NFKBIE
Lymphotoxin β Receptor Signaling	0.182	0.0189	#NUM!	PIK3R1
Glucocorticoid Receptor Signaling	0.177	0.0149	#NUM!	NFKBIE,PIK3R1,SGK1,SHC1,TGFBR1
Natural Killer Cell Signaling	0.177	0.0152	#NUM!	COL18A1,MYD88,PIK3R1
Adrenomedullin signaling pathway	0.177	0.0152	#NUM!	ADCY7,PIK3R1,SHC1
P2Y Purigenic Receptor Signaling Pathway	0.175	0.0157	#NUM!	ADCY7,PIK3R1
Nicotine Degradation III	0.173	0.0179	#NUM!	CYP2J2
CNTF Signaling	0.171	0.0175	#NUM!	PIK3R1
Glutamate Receptor Signaling	0.171	0.0175	#NUM!	SLC1A3
Cellular Effects of Sildenafil (Viagra)	0.168	0.0153	#NUM!	ADCY7,MYH14
MSP-RON Signaling Pathway	0.168	0.0172	#NUM!	PIK3R1
Semaphorin Signaling in Neurons	0.164	0.0167	#NUM!	RHOG
Endometrial Cancer Signaling	0.164	0.0167	#NUM!	PIK3R1
Melatonin Degradation I	0.164	0.0167	#NUM!	CYP2J2
SPINK1 Pancreatic Cancer Pathway	0.164	0.0167	#NUM!	TGFBR1
Induction of Apoptosis by HIV1	0.161	0.0164	#NUM!	NFKBIE
Wnt/Ca+ pathway	0.158	0.0161	#NUM!	FZD2
PXR/RXR Activation	0.148	0.0154	#NUM!	GSTM2
Nicotine Degradation II	0.148	0.0154	#NUM!	CYP2J2
Eicosanoid Signaling	0.146	0.0152	#NUM!	PTGDS
IL-10 Signaling	0	0.0145	#NUM!	NFKBIE
Synaptic Long Term Potentiation	0	0.00775	#NUM!	PPP1R14C
TR/RXR Activation	0	0.0119	#NUM!	PIK3R1
α-Adrenergic Signaling	0	0.0104	#NUM!	ADCY7
TREM1 Signaling	0	0.0133	#NUM!	MYD88
IL-17 Signaling	0	0.0125	#NUM!	PIK3R1
T Helper Cell Differentiation	0	0.0137	#NUM!	TGFBR1
CCR3 Signaling in Eosinophils	0	0.00806	#NUM!	PIK3R1
Neuropathic Pain Signaling In Dorsal Horn Neurons	0	0.0099	#NUM!	PIK3R1
Factors Promoting Cardiogenesis in Vertebrates	0	0.0133	#NUM!	FZD2,TGFBR1
Corticotropin Releasing Hormone Signaling	0	0.0069	#NUM!	ADCY7
HMGB1 Signaling	0	0.0121	#NUM!	PIK3R1,RHOG
GNRH Signaling	0	0.0116	#NUM!	ADCY7,EGR1
Basal Cell Carcinoma Signaling	0	0.0139	#NUM!	FZD2
Non-Small Cell Lung Cancer Signaling	0	0.0137	#NUM!	PIK3R1
mTOR Signaling	0	0.0143	#NUM!	PIK3R1,PPP2R5A,RHOG
Systemic Lupus Erythematosus Signaling	0	0.00437	#NUM!	PIK3R1
Cdc42 Signaling	0	0.00599	#NUM!	IQGAP1
FAK Signaling	0	0.0105	#NUM!	PIK3R1
EIF2 Signaling	0	0.00893	#NUM!	PIK3R1,SHC1
Ovarian Cancer Signaling	0	0.0144	#NUM!	FZD2,PIK3R1
Role of Wnt/GSK-3β Signaling in the Pathogenesis of Influenza	0	0.0128	#NUM!	FZD2
PKCθ Signaling in T Lymphocytes	0	0.0129	#NUM!	NFKBIE,PIK3R1
OX40 Signaling Pathway	0	0.0111	#NUM!	NFKBIE
Actin Nucleation by ARP-WASP Complex	0	0.0139	#NUM!	RHOG
Antioxidant Action of Vitamin C	0	0.00917	#NUM!	NFKBIE
Gαs Signaling	0	0.00935	#NUM!	ADCY7
Sperm Motility	0	0.0135	#NUM!	FGFR1,FGFR2,YES1
UVA-Induced MAPK Signaling	0	0.0102	#NUM!	PIK3R1
Nitric Oxide Signaling in the Cardiovascular System	0	0.0101	#NUM!	PIK3R1
Protein Ubiquitination Pathway	0	0.00366	#NUM!	CRYAB
GABA Receptor Signaling	0	0.0105	#NUM!	ADCY7
Xenobiotic Metabolism Signaling	0	0.0139	#NUM!	GSTM2,PIK3R1,PPP2R5A,SMOX
p38 MAPK Signaling	0	0.00847	#NUM!	TGFBR1
TGF-β Signaling	0	0.0104	#NUM!	TGFBR1
T Cell Receptor Signaling	0	0.00952	#NUM!	PIK3R1
GPCR-Mediated Integration of Enteroendocrine Signaling Exemplified by an L Cell	0	0.0137	#NUM!	ADCY7
GPCR-Mediated Nutrient Sensing in Enteroendocrine Cells	0	0.00893	#NUM!	ADCY7
Phagosome Maturation	0	0.0132	#NUM!	CTSO,TUBB4A
Sirtuin Signaling Pathway	0	0.0137	#NUM!	AGTRAP,BCL2L11,FOXO4,LDHA
Opioid Signaling Pathway	0	0.0121	#NUM!	ADCY7,CDKN1B,YES1
Th17 Activation Pathway	0	0.011	#NUM!	MYD88
NER Pathway	0	0.00971	#NUM!	POLE
SPINK1 General Cancer Pathway	0	0.0145	#NUM!	PIK3R1
Endocannabinoid Neuronal Synapse Pathway	0	0.00781	#NUM!	ADCY7
Inhibition of ARE-Mediated mRNA Degradation Pathway	0	0.0082	#NUM!	PPP2R5A
Necroptosis Signaling Pathway	0	0.00637	#NUM!	CFLAR
Xenobiotic Metabolism General Signaling Pathway	0	0.014	#NUM!	GSTM2,PIK3R1
Xenobiotic Metabolism CAR Signaling Pathway	0	0.0106	#NUM!	GSTM2,PPP2R5A
Calcium Signaling	0	0.00971	#NUM!	MYH14,Tpm4

## Sheet: SupplementaryTable7
Upregulated DEGs in 4OHT10D samples with FDR < 0.05
© 2000-2020 QIAGEN. All rights reserved.
Ingenuity Canonical Pathways	-log(B-H p-value)	Ratio	z-score	Molecules
Synaptogenesis Signaling Pathway	18.4	0.212	7.554	ADCY1,ADCY5,ADCY9,CACNA1B,CACNA2D1,Cacnb1,CACNB4,CAMK2B,CAMK4,CDH10,CDH18,CDK5,CNTNAP1,CNTNAP2,EFNA3,EFNA5,EFNB3,EPHA10,EPHA5,EPHA6,EPHA7,EPHB1,EPHB6,GRIA1,GRIA2,GRIA4,GRIN1,GRIN2B,GRIN2D,GRIN3A,GRINA,GRM1,GRM2,GRM3,GRM4,GRM5,GRM7,ITSN1,KALRN,LRP1,NLGN1,NRXN1,NRXN2,Nrxn3,PIK3CD,PRKACB,PRKAR1B,RASGRP2,SHC2,SNAP25,SNCG,STX1A,STXBP1,SYN2,SYT1,SYT12,SYT13,SYT16,SYT2,SYT3,SYT4,SYT5,Syt7,SYT9,UNC13A,VL…
GABA Receptor Signaling	15.3	0.347	#NUM!	ADCY1,ADCY5,ADCY9,CACNA1A,CACNA1B,CACNA1C,CACNA1D,CACNA1E,CACNA1G,CACNA1I,CACNA2D1,CACNA2D2,CACNA2D3,CACNB4,CACNG2,CACNG3,GABBR1,GABRA1,GABRA2,GABRA3,GABRA4,GABRB2,GABRB3,GABRG1,GABRG2,GAD1,GAD2,GPR37,KCNH2,KCNQ2,SLC32A1,SLC6A1,SLC6A11
Calcium Signaling	12.2	0.214	6.245	ATP2B1,ATP2B2,ATP2B3,CACNA1A,CACNA1B,CACNA1C,CACNA1D,CACNA1E,CACNA1G,CACNA1I,CACNA2D1,CACNA2D2,CACNA2D3,CACNB4,CACNG2,CACNG3,CAMK2B,CAMK4,CAMKK1,CHRNA3,CHRNA4,CHRNB2,GRIA1,GRIA2,GRIA4,GRIK1,GRIN1,GRIN2B,GRIN2D,GRIN3A,GRINA,HDAC11,PNCK,PRKACB,PRKAR1B,RYR1,RYR2,RYR3,SLC8A1,SLC8A3,TRPC1,TRPC3,TRPC4,TRPV6
Endocannabinoid Neuronal Synapse Pathway	11.3	0.258	3.889	ADCY1,ADCY5,ADCY9,CACNA1A,CACNA1B,CACNA1C,CACNA1D,CACNA1E,CACNA1G,CACNA1I,CACNA2D1,CACNA2D2,CACNA2D3,CACNB4,CACNG2,CACNG3,CNR1,DAGLA,FAAH,GRIA1,GRIA2,GRIA4,GRIN1,GRIN2B,GRIN2D,GRIN3A,GRINA,GRM1,GRM5,MAPK15,PLCH2,PRKACB,PRKAR1B
Glutamate Receptor Signaling	11.2	0.386	3.606	CAMK4,GLS,GRIA1,GRIA2,GRIA4,GRID2,GRIK1,GRIK3,GRIN1,GRIN2B,GRIN2D,GRIN3A,GRINA,GRM1,GRM2,GRM3,GRM4,GRM5,GRM7,HOMER2,SLC1A4,SLC1A6
Netrin Signaling	10.9	0.354	4.796	ABLIM2,CACNA1A,CACNA1B,CACNA1C,CACNA1D,CACNA1E,CACNA1G,CACNA1I,CACNA2D1,CACNA2D2,CACNA2D3,CACNB4,CACNG2,CACNG3,PRKACB,PRKAR1B,RAC3,RYR1,RYR2,RYR3,UNC5A,UNC5C,UNC5D
nNOS Signaling in Skeletal Muscle Cells	9.07	0.415	#NUM!	CACNA1A,CACNA1B,CACNA1C,CACNA1D,CACNA1E,CACNA1G,CACNA1I,CACNA2D1,CACNA2D2,CACNA2D3,CACNB4,CACNG2,CACNG3,CAMK4,RYR1,RYR2,RYR3
CREB Signaling in Neurons	8.65	0.184	4.899	ADCY1,ADCY5,ADCY9,CACNA1A,CACNA1B,CACNA1C,CACNA1D,CACNA1E,CACNA1G,CACNA1I,CACNA2D1,CACNA2D2,CACNA2D3,CACNB4,CACNG2,CACNG3,CAMK2B,CAMK4,GNAZ,GRIA1,GRIA2,GRIA4,GRID2,GRIK1,GRIK3,GRIN1,GRIN2B,GRIN2D,GRM1,GRM2,GRM3,GRM4,GRM5,GRM7,PIK3CD,PLCH2,PRKACB,PRKAR1B
Synaptic Long Term Depression	7.48	0.18	5.396	CACNA1A,CACNA1B,CACNA1C,CACNA1D,CACNA1E,CACNA1G,CACNA1I,CACNA2D1,CACNA2D2,CACNA2D3,CACNB4,CACNG2,CACNG3,GAD1,GNAZ,GRIA1,GRIA2,GRIA4,GRID2,GRM1,GRM2,GRM3,GRM4,GRM5,GRM7,IGF1R,PLA2G4B,PLA2G7,PLCH2,PNPLA3,PPP2R2C,RYR1,RYR2,RYR3
Neuropathic Pain Signaling In Dorsal Horn Neurons	7.48	0.238	4.899	CAMK2B,CAMK4,GPR37,GRIA1,GRIA2,GRIA4,GRIN1,GRIN2B,GRIN2D,GRIN3A,GRINA,GRM1,GRM2,GRM3,GRM4,GRM5,GRM7,KCNH2,KCNQ2,PIK3CD,PLCH2,PRKACB,PRKAR1B,TAC1
Axonal Guidance Signaling	6.57	0.122	#NUM!	ABLIM2,ACE,ADAM11,ADAM15,Adam1a,Adam22,ADAM23,ADAMTS10,CDK5,ECE2,ECEL1,EFNA3,EFNA5,EFNB3,EPHA10,EPHA5,EPHA6,EPHA7,EPHB1,EPHB6,FZD9,GNAZ,HERC2,ITGA3,ITSN1,KALRN,KLC1,L1CAM,LIMK2,LINGO1,LRRC4C,MMP24,NRP2,NTNG1,NTRK3,PAK5,PIK3CD,PLCH2,PLXNA3,PLXNC1,PRKACB,PRKAR1B,RAC3,RASSF5,ROBO2,RTN4R,SEMA3A,SEMA4A,SEMA4F,SEMA4G,SEMA6B,SEMA6C,SLIT1,SRGAP3,TUBA4A,UNC5A,UNC5C,UNC5D,WNT3
Opioid Signaling Pathway	6.56	0.154	3.888	ADCY1,ADCY5,ADCY9,CACNA1A,CACNA1B,CACNA1C,CACNA1D,CACNA1E,CACNA1G,CACNA1I,CACNA2D1,CACNA2D2,CACNA2D3,Cacnb1,CACNB4,CACNG2,CACNG3,CAMK2B,CAMK4,GRIN1,GRIN2B,GRIN2D,GRIN3A,GRINA,MAPK15,OPRL1,PDE1B,PNOC,PRKACB,PRKAR1B,RAC3,RGS11,RGS17,RGS9,RYR1,RYR2,RYR3,SLC12A5
Superpathway of Cholesterol Biosynthesis	6.3	0.414	3.464	CYP51A1,EBP,FDPS,HMGCR,HSD17B7,LSS,MVD,MVK,NSDHL,PMVK,SC5D,TM7SF2
Amyotrophic Lateral Sclerosis Signaling	5.13	0.206	3.357	CACNA1A,CACNA1C,CACNA1D,CACNA1E,CAPN11,GRIA1,GRIA2,GRIA4,GRID2,GRIK1,GRIK3,GRIN1,GRIN2B,GRIN2D,GRIN3A,GRINA,HECW1,NEFH,PIK3CD,SSR4
GPCR-Mediated Nutrient Sensing in Enteroendocrine Cells	4.73	0.188	4.583	ADCY1,ADCY5,ADCY9,CACNA1A,CACNA1B,CACNA1C,CACNA1D,CACNA1E,CACNA1G,CACNA1I,CACNA2D1,CACNA2D2,CACNA2D3,CACNB4,CACNG2,CACNG3,PLCH2,PRKACB,PRKAR1B,RAPGEF4,TAS1R1
Cholesterol Biosynthesis I	4.36	0.538	2.646	CYP51A1,EBP,HSD17B7,LSS,NSDHL,SC5D,TM7SF2
Cholesterol Biosynthesis II (via 24,25-dihydrolanosterol)	4.36	0.538	2.646	CYP51A1,EBP,HSD17B7,LSS,NSDHL,SC5D,TM7SF2
Cholesterol Biosynthesis III (via Desmosterol)	4.36	0.538	2.646	CYP51A1,EBP,HSD17B7,LSS,NSDHL,SC5D,TM7SF2
Oxidative Phosphorylation	4.36	0.183	4.472	ATP5MC1,ATP5MF,ATP5PO,COX4I1,COX5A,COX6A1,COX6B1,Cox7a2/Cox7a2l2,COX8A,NDUFA13,NDUFA4,NDUFA5,NDUFB2,NDUFB5,NDUFB6,NDUFB8,NDUFB9,NDUFS3,NDUFS4,NDUFS7
Synaptic Long Term Potentiation	3.84	0.163	4.359	ADCY1,CACNA1C,CAMK2B,CAMK4,GRIA1,GRIA2,GRIA4,GRIN1,GRIN2B,GRIN2D,GRIN3A,GRINA,GRM1,GRM2,GRM3,GRM4,GRM5,GRM7,PLCH2,PRKACB,PRKAR1B
White Adipose Tissue Browning Pathway	3.84	0.163	4.146	ADCY1,ADCY5,ADCY9,CACNA1A,CACNA1B,CACNA1C,CACNA1D,CACNA1E,CACNA1G,CACNA1I,CACNA2D1,CACNA2D2,CACNA2D3,CACNB4,CACNG2,CACNG3,FNDC5,NDN,PRKACB,PRKAR1B,VGF
GNRH Signaling	3.77	0.145	3.317	ADCY1,ADCY5,ADCY9,CACNA1A,CACNA1B,CACNA1C,CACNA1D,CACNA1E,CACNA1G,CACNA1I,CACNA2D1,CACNA2D2,CACNA2D3,CACNB4,CACNG2,CACNG3,CAMK2B,CAMK4,MAP3K10,MAP3K12,MAP3K13,MAP3K9,PAK5,PRKACB,PRKAR1B
Gustation Pathway	3.67	0.149	#NUM!	ADCY1,ADCY5,ADCY9,CACNA1A,CACNA1B,CACNA1C,CACNA1D,CACNA1E,CACNA1G,CACNA1I,CACNA2D1,CACNA2D2,CACNA2D3,CACNB4,CACNG2,CACNG3,PANX1,PDE1B,PDE2A,PDE4A,PRKACB,PRKAR1B,TAS1R1
Sperm Motility	3.6	0.13	3.317	AATK,ALK,CACNA1G,CAMK4,CATSPER2,CLK1,Clk4,CSF2RA,EPHA5,EPHA6,EPHB1,ERBB4,IGF1R,LMTK3,LTK,MATK,NTRK3,PDE1B,PDE2A,PDE4A,PLA2G4B,PLA2G7,PLCH2,PNPLA3,PRKACB,PRKAR1B,RET,SLC9A5,STYK1
Reelin Signaling in Neurons	3.38	0.155	3.3	APBB1,APP,ARHGEF9,CAMK2B,CDK5,CDK5R1,CNR1,GRIN1,GRIN2B,GRIN2D,GRIN3A,GRINA,ITGA3,MAP3K10,MAP3K9,MAPK8IP2,MAPK8IP3,PAFAH1B3,PIK3CD,VLDLR
Cellular Effects of Sildenafil (Viagra)	3.3	0.153	#NUM!	ADCY1,ADCY5,ADCY9,CACNA1A,CACNA1C,CACNA1D,CACNA1E,CACNG2,CACNG3,CAMK4,GPR37,KCNH2,KCNQ2,PDE1B,PDE2A,PDE4A,PLCH2,PRKACB,PRKAR1B,SLC4A10
Type II Diabetes Mellitus Signaling	3.3	0.148	#NUM!	ABCC8,ACSL3,ACSL4,ACSL6,CACNA1A,CACNA1B,CACNA1C,CACNA1D,CACNA1E,CACNA1G,CACNA1I,CACNA2D1,CACNA2D2,CACNA2D3,CACNB4,CACNG2,CACNG3,PIK3CD,SLC27A2,SLC27A4,SMPD3
Corticotropin Releasing Hormone Signaling	3.18	0.145	-1.342	ADCY1,ADCY5,ADCY9,CACNA1A,CACNA1B,CACNA1C,CACNA1D,CACNA1E,CACNA1G,CACNA1I,CACNA2D1,CACNA2D2,CACNA2D3,CACNB4,CACNG2,CACNG3,CAMK4,CNR1,GAD1,PRKACB,PRKAR1B
FcγRIIB Signaling in B Lymphocytes	3.13	0.187	#NUM!	CACNA1A,CACNA1B,CACNA1C,CACNA1D,CACNA1E,CACNA1G,CACNA1I,CACNA2D1,CACNA2D2,CACNA2D3,CACNB4,CACNG2,CACNG3,PIK3CD
PKCθ Signaling in T Lymphocytes	2.78	0.135	2.828	CACNA1A,CACNA1B,CACNA1C,CACNA1D,CACNA1E,CACNA1G,CACNA1I,CACNA2D1,CACNA2D2,CACNA2D3,CACNB4,CACNG2,CACNG3,CAMK2B,HLA-A,MAP3K10,MAP3K12,MAP3K13,MAP3K9,PIK3CD,RAC3
Role of NFAT in Cardiac Hypertrophy	2.78	0.121	5	ADCY1,ADCY5,ADCY9,CACNA1A,CACNA1B,CACNA1C,CACNA1D,CACNA1E,CACNA1G,CACNA1I,CACNA2D1,CACNA2D2,CACNA2D3,CACNB4,CACNG2,CACNG3,CAMK2B,CAMK4,HDAC11,IGF1R,PIK3CD,PLCH2,PRKACB,PRKAR1B,SLC8A1,SLC8A3
Zymosterol Biosynthesis	2.76	0.667	2	CYP51A1,HSD17B7,NSDHL,TM7SF2
Ephrin Receptor Signaling	2.75	0.128	3.606	ANGPT1,EFNA3,EFNA5,EFNB3,EPHA10,EPHA5,EPHA6,EPHA7,EPHB1,EPHB6,GNAZ,GRIN1,GRIN2B,GRIN2D,GRIN3A,GRINA,ITGA3,ITSN1,KALRN,LIMK2,PAK5,RAC3,SH2D3C
G Beta Gamma Signaling	2.34	0.139	3.638	ADCY1,CACNA1A,CACNA1B,CACNA1C,CACNA1D,CACNA1E,CACNA1G,CACNA1I,CACNA2D1,CACNA2D2,CACNA2D3,CACNB4,CACNG2,CACNG3,GNAZ,PRKACB,PRKAR1B
Mitochondrial Dysfunction	2.26	0.123	#NUM!	APP,ATP5MC1,ATP5MF,ATP5PO,COX4I1,COX5A,COX6A1,COX6B1,Cox7a2/Cox7a2l2,COX8A,NDUFA13,NDUFA4,NDUFA5,NDUFB2,NDUFB5,NDUFB6,NDUFB8,NDUFB9,NDUFS3,NDUFS4,NDUFS7
Fatty Acid Activation	2.26	0.385	2.236	ACSL3,ACSL4,ACSL6,SLC27A2,SLC27A4
G-Protein Coupled Receptor Signaling	2.25	0.107	#NUM!	ADCY1,ADCY5,ADCY9,ADRA1A,ADRA1B,ADRA2A,CAMK2B,CAMK4,CHRM3,CNR1,GABBR1,GRM1,GRM2,GRM3,GRM4,GRM5,GRM7,HRH3,HTR1A,HTR2C,OPRL1,PDE1B,PDE2A,PDE4A,PIK3CD,PRKACB,PRKAR1B,RAP1GAP,RAPGEF4
CCR5 Signaling in Macrophages	2.17	0.149	#NUM!	CACNA1A,CACNA1B,CACNA1C,CACNA1D,CACNA1E,CACNA1G,CACNA1I,CACNA2D1,CACNA2D2,CACNA2D3,CACNB4,CACNG2,CACNG3,CAMK4
Dopamine-DARPP32 Feedback in cAMP Signaling	2.16	0.123	4.359	ADCY1,ADCY5,ADCY9,CACNA1A,CACNA1C,CACNA1D,CACNA1E,CALY,CAMK4,CAMKK1,CDK5,GRIN1,GRIN2B,GRIN2D,GRIN3A,GRINA,PLCH2,PPP2R2C,PRKACB,PRKAR1B
Cardiac β-adrenergic Signaling	2.11	0.128	3.051	ADCY1,ADCY5,ADCY9,AKAP12,AKAP6,CACNA1A,CACNA1C,CACNA1D,CACNA1E,PDE1B,PDE2A,PDE4A,PPP2R2C,PRKACB,PRKAR1B,RYR2,SLC8A1,SLC8A3
cAMP-mediated signaling	2.09	0.11	3.962	ADCY1,ADCY5,ADCY9,ADRA2A,AKAP12,AKAP6,CAMK2B,CAMK4,CHRM3,CNR1,GABBR1,GRM2,GRM3,GRM4,GRM7,HRH3,HTR1A,OPRL1,PDE1B,PDE2A,PDE4A,PRKACB,PRKAR1B,RAP1GAP,RAPGEF4
Stearate Biosynthesis I (Animals)	2.03	0.191	2.828	ACOT7,ACSL3,ACSL4,ACSL6,ELOVL2,SLC27A2,SLC27A4,TECR,THEM4
IL-15 Production	2.02	0.132	4	AATK,ALK,CLK1,Clk4,CSF2RA,EPHA5,EPHA6,EPHB1,ERBB4,IGF1R,LMTK3,LTK,MATK,NTRK3,RET,STYK1
Androgen Signaling	1.91	0.125	4	CACNA1A,CACNA1B,CACNA1C,CACNA1D,CACNA1E,CACNA1G,CACNA1I,CACNA2D1,CACNA2D2,CACNA2D3,CACNB4,CACNG2,CACNG3,CAMK4,GNAZ,PRKACB,PRKAR1B
Gαi Signaling	1.89	0.128	1	ADCY1,ADCY5,ADCY9,ADRA2A,CNR1,GABBR1,GRM2,GRM3,GRM4,GRM7,HRH3,HTR1A,OPRL1,PRKACB,PRKAR1B,RAP1GAP
γ-linolenate Biosynthesis II (Animals)	1.78	0.294	2.236	ACSL3,ACSL4,ACSL6,SLC27A2,SLC27A4
Mitochondrial L-carnitine Shuttle Pathway	1.78	0.294	2.236	ACSL3,ACSL4,ACSL6,SLC27A2,SLC27A4
Superpathway of Geranylgeranyldiphosphate Biosynthesis I (via Mevalonate)	1.67	0.278	2.236	FDPS,HMGCR,MVD,MVK,PMVK
Glutamate Dependent Acid Resistance	1.56	1	#NUM!	GAD1,GAD2
Neuroinflammation Signaling Pathway	1.43	0.0933	2.183	ACVR1B,APP,BIRC6,CD200,GABBR1,GABRA1,GABRA2,GABRA3,GABRA4,GABRB2,GABRB3,GABRG1,GABRG2,GAD1,GAD2,GLS,GRIA1,GRIN1,GRIN2B,GRIN2D,GRIN3A,GRINA,HLA-A,MAPK15,PIK3CD,PLA2G4B,SLC6A1,SLC6A11
Mevalonate Pathway I	1.3	0.286	2	HMGCR,MVD,MVK,PMVK
Cardiac Hypertrophy Signaling	1.25	0.0958	4.583	ADCY1,ADCY5,ADCY9,ADRA1A,ADRA1B,ADRA2A,CACNA1A,CACNA1C,CACNA1D,CACNA1E,CAMK4,GNAZ,IGF1R,MAP3K10,MAP3K12,MAP3K13,MAP3K9,PIK3CD,PLCH2,PRKACB,PRKAR1B,RAC3,RHOF
Triacylglycerol Biosynthesis	1.21	0.167	2.449	DGAT1,DGAT2,ELOVL2,LPIN1,PLPPR2,PLPPR3,PNPLA3
Circadian Rhythm Signaling	1.17	0.182	#NUM!	ADCYAP1R1,GRIN1,GRIN2B,GRIN2D,GRIN3A,GRINA
Phosphatidylethanolamine Biosynthesis II	1.06	0.333	#NUM!	CHKA,ETNK1,PCYT2
nNOS Signaling in Neurons	0.979	0.149	2.449	CAMK4,CAPN11,GRIN1,GRIN2B,GRIN2D,GRIN3A,GRINA
Ephrin A Signaling	0.979	0.149	#NUM!	EFNA3,EFNA5,EPHA10,EPHA5,EPHA6,EPHA7,PIK3CD
Calcium Transport I	0.943	0.3	#NUM!	ATP2B1,ATP2B2,ATP2B3
Breast Cancer Regulation by Stathmin1	0.924	0.0761	#NUM!	ADCYAP1R1,ADRA1A,ADRA1B,ADRA2A,ARHGEF9,CAMK2B,CAMK4,CCKBR,CELSR3,Chrm2,CHRM3,CNR1,FZD9,GABBR1,GALR2,GPR101,GPR137C,GPR155,GPR158,GPR162,GPR176,GPR22,GPR27,GPR37,GPR61,GPR75,GRM1,GRM2,GRM3,GRM4,GRM5,GRM7,HRH3,HTR1A,HTR2C,OPRL1,PIK3CD,PPP2R2C,PRKACB,PRKAR1B,RAC3,S1PR5,TAS1R1,TRHR,TUBA4A
Nitric Oxide Signaling in the Cardiovascular System	0.842	0.111	2.53	CACNA1A,CACNA1C,CACNA1D,CACNA1E,CAMK4,PDE1B,PDE2A,PIK3CD,PRKACB,PRKAR1B,RYR2
Huntington's Disease Signaling	0.827	0.0886	1.941	ATP5MC1,CACNA1B,CAPN11,CDK5,CDK5R1,DNM3,GLS,GRIN2B,GRM1,GRM5,HAP1,HDAC11,HSPA1A/HSPA1B,IGF1R,MAP3K10,PACSIN1,PIK3CD,RPH3A,SNAP25,STX1A,ZDHHC17
Adrenomedullin signaling pathway	0.78	0.0914	4.123	ADCY1,ADCY5,ADCY9,ARAF,CAMK4,GAD1,GPR37,KCNH2,KCNQ2,MAPK15,MATK,PIK3CD,PLCH2,PRKACB,PRKAR1B,RAMP3,SHC2,TFAP2A
Endocannabinoid Developing Neuron Pathway	0.777	0.104	0	ADCY1,ADCY5,ADCY9,ARAF,CNR1,MAPK15,PIK3CD,PRKACB,PRKAR1B,RAC3,RAP1GAP,STMN2
Dopamine Receptor Signaling	0.77	0.117	1.633	ADCY1,ADCY5,ADCY9,CALY,NCS1,PPP2R2C,PRKACB,PRKAR1B,SLC18A3
Maturity Onset Diabetes of Young (MODY) Signaling	0.757	0.19	#NUM!	CACNA1A,CACNA1C,CACNA1D,CACNA1E
Glutamate Degradation III (via 4-aminobutyrate)	0.738	0.4	#NUM!	GAD1,GAD2
Fatty Acid β-oxidation I	0.724	0.156	2.236	ACSL3,ACSL4,ACSL6,SLC27A2,SLC27A4
Serotonin Receptor Signaling	0.724	0.14	#NUM!	ADCY1,ADCY5,ADCY9,HTR1A,HTR2C,SLC18A3
Chondroitin Sulfate Biosynthesis	0.684	0.125	2.646	B3GAT3,CHST1,CHST10,HS3ST2,HS3ST5,HS6ST3,NDST3
Gαs Signaling	0.684	0.103	3.317	ADCY1,ADCY5,ADCY9,CHRM3,CNR1,PRKACB,PRKAR1B,RAPGEF4,RYR1,RYR2,RYR3
CDK5 Signaling	0.668	0.102	2.53	ADCY1,ADCY5,ADCY9,CACNA1A,CDK5,CDK5R1,ITGA3,MAPK15,PPP2R2C,PRKACB,PRKAR1B
α-Adrenergic Signaling	0.638	0.104	2.236	ADCY1,ADCY5,ADCY9,ADRA1A,ADRA2A,CAMK4,PRKACB,PRKAR1B,SLC8A1,SLC8A3
Dermatan Sulfate Biosynthesis (Late Stages)	0.629	0.13	2.449	CHST1,CHST10,HS3ST2,HS3ST5,HS6ST3,NDST3
TR/RXR Activation	0.618	0.107	#NUM!	CAMK4,DIO3,LDLR,PFKP,PIK3CD,SREBF2,SYT12,SYT2,THRSP
Dermatan Sulfate Biosynthesis	0.613	0.119	2.646	B3GAT3,CHST1,CHST10,HS3ST2,HS3ST5,HS6ST3,NDST3
Cardiac Hypertrophy Signaling (Enhanced)	0.613	0.0739	5.667	ACE,ACVR1B,ADCY1,ADCY5,ADCY9,ADRA1A,ADRA1B,ADRA2A,CACNA1A,CACNA1C,CACNA1D,CACNA1E,CAMK2B,CAMK4,DVL1,FGF12,FZD9,HDAC11,IGF1R,INPP5F,ITGA3,MAP3K10,MAP3K12,MAP3K13,MAP3K9,PDE1B,PDE2A,PDE4A,PIK3CD,PLCH2,PRKACB,PRKAR1B,RYR1,RYR2,RYR3,WNT3
Chondroitin Sulfate Biosynthesis (Late Stages)	0.58	0.125	2.449	CHST1,CHST10,HS3ST2,HS3ST5,HS6ST3,NDST3
GPCR-Mediated Integration of Enteroendocrine Signaling Exemplified by an L Cell	0.58	0.11	0.707	ADCY1,ADCY5,ADCY9,GRP,PLCH2,PRKACB,PRKAR1B,SST
Leptin Signaling in Obesity	0.559	0.108	#NUM!	ADCY1,ADCY5,ADCY9,NPY,PIK3CD,PLCH2,PRKACB,PRKAR1B
Acetyl-CoA Biosynthesis III (from Citrate)	0.521	1	#NUM!	ACLY
Lanosterol Biosynthesis	0.521	1	#NUM!	LSS
Amyloid Processing	0.521	0.12	#NUM!	APP,CAPN11,CDK5,CDK5R1,PRKACB,PRKAR1B
Inositol Pyrophosphates Biosynthesis	0.438	0.25	#NUM!	IP6K1,PPIP5K1
3-phosphoinositide Biosynthesis	0.437	0.0848	3.742	DUSP15,EYA4,INPP5F,PIK3CD,PIP5KL1,PPFIA2,PPFIA3,PPIP5K1,PPM1H,PPP1R13B,PTPRN,PTPRO,SIRPA,SSH3
Gap Junction Signaling	0.393	0.0808	#NUM!	ADCY1,ADCY5,ADCY9,GAD1,GJD2,GRIA1,GRIA2,GRIA4,GRIK1,GRIK3,HTR2C,PIK3CD,PLCH2,PRKACB,PRKAR1B,TUBA4A
AMPK Signaling	0.386	0.0794	1.897	ACTL6B,ADRA1A,ADRA1B,ADRA2A,CHRM3,CHRNA3,CHRNA4,CHRNB2,HMGCR,PFKP,PHLPP2,PIK3CD,PPM1H,PPP2R2C,PRKACB,PRKAR1B,TSC1
3-phosphoinositide Degradation	0.37	0.0839	3.606	DUSP15,EYA4,INPP4A,INPP5F,PPFIA2,PPFIA3,PPIP5K1,PPM1H,PPP1R13B,PTPRN,PTPRO,SIRPA,SSH3
D-myo-inositol (1,4,5,6)-Tetrakisphosphate Biosynthesis	0.366	0.0851	3.464	DUSP15,EYA4,INPP5F,PPFIA2,PPFIA3,PPIP5K1,PPM1H,PPP1R13B,PTPRN,PTPRO,SIRPA,SSH3
D-myo-inositol (3,4,5,6)-tetrakisphosphate Biosynthesis	0.366	0.0851	3.464	DUSP15,EYA4,INPP5F,PPFIA2,PPFIA3,PPIP5K1,PPM1H,PPP1R13B,PTPRN,PTPRO,SIRPA,SSH3
CDP-diacylglycerol Biosynthesis I	0.333	0.15	#NUM!	CDS1,CDS2,PNPLA3
Ephrin B Signaling	0.315	0.0972	2.646	EFNB3,EPHB1,EPHB6,GNAZ,ITSN1,KALRN,RAC3
Protein Kinase A Signaling	0.298	0.0704	-0.392	ADCY1,ADCY5,ADCY9,AKAP12,AKAP6,CAMK2B,CAMK4,DUSP15,DUSP26,EYA1,PDE1B,PDE2A,PDE4A,PGP,PLCH2,PRKACB,PRKAR1B,PTPN5,PTPRB,PTPRD,PTPRN,PTPRO,PTPRR,Ptprt,RYR1,RYR2,RYR3,SIRPA
L-cysteine Degradation III	0.297	0.5	#NUM!	GOT1
Glutamine Degradation I	0.297	0.5	#NUM!	GLS
SAPK/JNK Signaling	0.297	0.0882	2.646	MAP3K10,MAP3K12,MAP3K13,MAP3K9,MAP4K2,MAPK8IP2,MAPK8IP3,PIK3CD,RAC3
Semaphorin Signaling in Neurons	0.293	0.1	#NUM!	CDK5,LIMK2,PAK5,RAC3,RHOF,SEMA3A
Phosphatidylglycerol Biosynthesis II (Non-plastidic)	0.268	0.136	#NUM!	CDS1,CDS2,PNPLA3
Sirtuin Signaling Pathway	0.264	0.0722	-2.065	ACLY,ACSS2,APP,ATP5MC1,GLS,MAP1LC3A,MAPK15,NDUFA13,NDUFA4,NDUFA5,NDUFB2,NDUFB5,NDUFB6,NDUFB8,NDUFB9,NDUFS3,NDUFS4,NDUFS7,SIRT4,TUBA4A,ZIC2
Superpathway of Inositol Phosphate Compounds	0.242	0.0758	3.873	DUSP15,EYA4,INPP5F,IP6K1,PIK3CD,PIP5KL1,PPFIA2,PPFIA3,PPIP5K1,PPM1H,PPP1R13B,PTPRN,PTPRO,SIRPA,SSH3
Heparan Sulfate Biosynthesis	0.22	0.0897	2.646	B3GAT3,CHST1,CHST10,HS3ST2,HS3ST5,HS6ST3,NDST3
Endothelin-1 Signaling	0.201	0.0745	1.941	ADCY1,ADCY5,ADCY9,ARAF,ECE2,GNAZ,MAPK15,PIK3CD,PLA2G4B,PLA2G7,PLCH2,PLD3,PNPLA3,SHC2
Acyl-CoA Hydrolysis	0.201	0.154	#NUM!	ACOT7,THEM4
D-myo-inositol-5-phosphate Metabolism	0.201	0.0769	3.464	DUSP15,EYA4,INPP5F,PPFIA2,PPFIA3,PPIP5K1,PPM1H,PPP1R13B,PTPRN,PTPRO,SIRPA,SSH3
Methylglyoxal Degradation I	0.201	0.333	#NUM!	HAGH
Leukotriene Biosynthesis	0.201	0.154	#NUM!	GGT7,MGST3
Thyronamine and Iodothyronamine Metabolism	0.201	0.333	#NUM!	DIO3
1,25-dihydroxyvitamin D3 Biosynthesis	0.201	0.333	#NUM!	POR
Anandamide Degradation	0.201	0.333	#NUM!	FAAH
Thyroid Hormone Metabolism I (via Deiodination)	0.201	0.333	#NUM!	DIO3
Pregnenolone Biosynthesis	0.201	0.154	#NUM!	CYP46A1,MICAL3
Glutamate Degradation II	0.201	0.333	#NUM!	GOT1
Aspartate Biosynthesis	0.201	0.333	#NUM!	GOT1
eNOS Signaling	0.196	0.0755	2.887	ADCY1,ADCY5,ADCY9,CAMK4,CHRM3,CHRNA3,CHRNA4,CHRNB2,HSPA1A/HSPA1B,PIK3CD,PRKACB,PRKAR1B
Apelin Adipocyte Signaling Pathway	0.196	0.0854	-1.134	ADCY1,ADCY5,ADCY9,MAPK15,MGST3,PRKACB,PRKAR1B
Phenylalanine Degradation IV (Mammalian, via Side Chain)	0.16	0.143	#NUM!	GOT1,SLC27A2
Sphingosine-1-phosphate Signaling	0.136	0.0769	0.707	ADCY1,ADCY5,ADCY9,PIK3CD,PLCH2,RAC3,RHOF,S1PR5,SMPD3
Neuroprotective Role of THOP1 in Alzheimer's Disease	0.136	0.0769	#NUM!	ACE,APP,ECE2,HLA-A,PNOC,PRKACB,PRKAR1B,SST,TAC1
Heparan Sulfate Biosynthesis (Late Stages)	0.136	0.0845	2.449	CHST1,CHST10,HS3ST2,HS3ST5,HS6ST3,NDST3
Melatonin Signaling	0.135	0.0833	1.342	ARAF,CAMK2B,CAMK4,PLCH2,PRKACB,PRKAR1B
Relaxin Signaling	0.135	0.0733	2.449	ADCY1,ADCY5,ADCY9,GAD1,GNAZ,PDE1B,PDE2A,PDE4A,PIK3CD,PRKACB,PRKAR1B
Renin-Angiotensin Signaling	0.135	0.0763	2.449	ACE,ADCY1,ADCY5,ADCY9,PAK5,PIK3CD,PRKACB,PRKAR1B,SHC2
Histidine Degradation VI	0.135	0.133	#NUM!	CYP46A1,MICAL3
L-cysteine Degradation I	0.135	0.25	#NUM!	GOT1
Acetate Conversion to Acetyl-CoA	0.135	0.25	#NUM!	ACSS2
Parkinson's Signaling	0.106	0.125	#NUM!	GPR37,UCHL1
Germ Cell-Sertoli Cell Junction Signaling	0.0926	0.0702	#NUM!	CTNNA2,ITGA3,LIMK2,MAP3K10,MAP3K12,MAP3K13,MAP3K9,PAK5,PIK3CD,RAC3,RHOF,TUBA4A
LPS/IL-1 Mediated Inhibition of RXR Function	0.0814	0.067	#NUM!	ABCB9,ACSL3,ACSL4,ACSL6,CHST1,CHST10,HS3ST2,HS3ST5,HS6ST3,IL1RAPL1,IL1RAPL2,MGST3,NDST3,SLC27A2,SLC27A4
Ubiquinol-10 Biosynthesis (Eukaryotic)	0.0814	0.118	#NUM!	CYP46A1,MICAL3
2-ketoglutarate Dehydrogenase Complex	0.0814	0.2	#NUM!	DHTKD1
Serine Biosynthesis	0.0814	0.2	#NUM!	DUSP26
CMP-N-acetylneuraminate Biosynthesis I (Eukaryotes)	0.0814	0.2	#NUM!	CMAS
Myo-inositol Biosynthesis	0.0814	0.2	#NUM!	INPP5F
Trans, trans-farnesyl Diphosphate Biosynthesis	0.0814	0.2	#NUM!	FDPS
Gαq Signaling	0.0814	0.0696	3.162	ADRA1A,ADRA1B,CAMK4,CHRM3,GRM1,GRM5,HTR2C,PIK3CD,PLD3,RAC3,RHOF
Agrin Interactions at Neuromuscular Junction	0.06	0.0759	2.449	DVL1,ERBB4,ITGA3,NRG3,PAK5,RAC3
Phospholipases	0.06	0.0794	2.236	PLA2G4B,PLA2G7,PLCH2,PLD3,PNPLA3
Rac Signaling	0.0531	0.0714	2.646	ANK1,CDK5R1,ITGA3,LIMK2,MCF2L,PAK5,PIK3CD,PIP5KL1
Pyridoxal 5'-phosphate Salvage Pathway	0.0357	0.0769	2.236	ARAF,CDK5,LIMK2,MAP3K9,PAK5
Ceramide Biosynthesis	0.0343	0.167	#NUM!	DEGS2
Adenine and Adenosine Salvage III	0.0343	0.167	#NUM!	ADARB2
Apelin Cardiomyocyte Signaling Pathway	0.0223	0.0707	2.236	MAPK15,PIK3CD,PLCH2,SLC8A1,SLC8A3,SLC9A5,SLC9A6
Glucocorticoid Receptor Signaling	0	0.0179	#NUM!	ACTL6B,HSPA1A/HSPA1B,PGR,PIK3CD,POU2F2,PRKACB
Natural Killer Cell Signaling	0	0.0609	2.309	COL11A2,HLA-A,HSPA1A/HSPA1B,LIMK2,MAP3K10,MAP3K12,MAP3K13,MAP3K9,PAK5,PIK3CD,RAC3,RASSF5
IL-10 Signaling	0	0.029	#NUM!	IL1RAPL1,IL1RAPL2
Neuregulin Signaling	0	0.0625	1.342	CDK5,CDK5R1,ERBB4,ITGA3,MATK,NRG3
Leukocyte Extravasation Signaling	0	0.0406	1.414	CTNNA2,EDIL3,ITGA3,MMP24,PIK3CD,RAP1GAP,RAPGEF4,RASSF5
Fc Epsilon RI Signaling	0	0.0342	1	INPP5F,PIK3CD,PLA2G4B,RAC3
Actin Cytoskeleton Signaling	0	0.055	2.714	APC,APC2,FGF12,ITGA3,LIMK2,MATK,PAK5,PIK3CD,RAC3,SSH3,TMSB10/TMSB4X,TRIO
NRF2-mediated Oxidative Stress Response	0	0.0317	#NUM!	DNAJA4,DNAJC6,HERPUD1,MGST3,PIK3CD,SQSTM1
PPARα/RXRα Activation	0	0.0526	0.707	ACVR1B,ADCY1,ADCY5,ADCY9,CHD5,IL1RAPL1,IL1RAPL2,PLCH2,PRKACB,PRKAR1B
Aryl Hydrocarbon Receptor Signaling	0	0.014	#NUM!	MGST3,NCOA7
p53 Signaling	0	0.0204	#NUM!	PIK3CD,PPP1R13B
Acute Phase Response Signaling	0	0.00559	#NUM!	PIK3CD
Hepatic Cholestasis	0	0.0486	#NUM!	ADCY1,ADCY5,ADCY9,IL1RAPL1,IL1RAPL2,MAP4K2,PRKACB,PRKAR1B,SLCO3A1
LXR/RXR Activation	0	0.0496	#NUM!	ABCG4,CYP51A1,HMGCR,IL1RAPL1,IL1RAPL2,LDLR
Hepatic Fibrosis / Hepatic Stellate Cell Activation	0	0.0269	#NUM!	COL11A2,COL19A1,IGF1R,IL1RAPL1,IL1RAPL2
VDR/RXR Activation	0	0.0128	#NUM!	TRPV6
FXR/RXR Activation	0	0.00794	#NUM!	VLDLR
Ceramide Signaling	0	0.0455	#NUM!	PIK3CD,PPP2R2C,S1PR5,SMPD3
PXR/RXR Activation	0	0.0462	#NUM!	ABCB9,PRKACB,PRKAR1B
Tight Junction Signaling	0	0.0357	#NUM!	CASK,CGN,PPP2R2C,PRKACB,PRKAR1B,SNAP25
Regulation of Actin-based Motility by Rho	0	0.0532	2.236	ITGA3,PAK5,PIP5KL1,RAC3,RHOF
Role of BRCA1 in DNA Damage Response	0	0.0125	#NUM!	ACTL6B
RAR Activation	0	0.0464	#NUM!	ACTL6B,ADCY1,ADCY5,ADCY9,PIK3CD,PRKACB,PRKAR1B,RDH11,SCAND1
Erythropoietin Signaling	0	0.0132	#NUM!	PIK3CD
14-3-3-mediated Signaling	0	0.0394	#NUM!	GFAP,PIK3CD,PLCH2,TSC1,TUBA4A
Activation of IRF by Cytosolic Pattern Recognition Receptors	0	0.0317	#NUM!	ADAR,STAT2
Caveolar-mediated Endocytosis Signaling	0	0.0411	#NUM!	HLA-A,ITGA3,ITSN1
Clathrin-mediated Endocytosis Signaling	0	0.0363	#NUM!	DNM3,EPS15,FGF12,LDLR,PIK3CD,SNAP91,TFRC
Fcγ Receptor-mediated Phagocytosis in Macrophages and Monocytes	0	0.0319	#NUM!	DGKB,PLD3,RAC3
IL-8 Signaling	0	0.035	2.646	ANGPT1,ARAF,LIMK2,PIK3CD,PLD3,RAC3,RHOF
IL-12 Signaling and Production in Macrophages	0	0.00758	#NUM!	PIK3CD
Role of Pattern Recognition Receptors in Recognition of Bacteria and Viruses	0	0.00649	#NUM!	PIK3CD
Role of PKR in Interferon Induction and Antiviral Response	0	0.0171	#NUM!	HSPA1A/HSPA1B,STAT2
TREM1 Signaling	0	0.0133	#NUM!	CIITA
MIF Regulation of Innate Immunity	0	0.0238	#NUM!	PLA2G4B
Role of NFAT in Regulation of the Immune Response	0	0.0221	2	CAMK4,GNAZ,HLA-A,PIK3CD
LPS-stimulated MAPK Signaling	0	0.0122	#NUM!	PIK3CD
NF-κB Activation by Viruses	0	0.0244	#NUM!	ITGA3,PIK3CD
CD40 Signaling	0	0.0154	#NUM!	PIK3CD
Calcium-induced T Lymphocyte Apoptosis	0	0.0303	#NUM!	CAMK4,HLA-A
Cytotoxic T Lymphocyte-mediated Apoptosis of Target Cells	0	0.0294	#NUM!	HLA-A
CD27 Signaling in Lymphocytes	0	0.0755	2	MAP3K10,MAP3K12,MAP3K13,MAP3K9
IL-3 Signaling	0	0.0127	#NUM!	PIK3CD
Lymphotoxin β Receptor Signaling	0	0.0189	#NUM!	PIK3CD
IL-17 Signaling	0	0.0125	#NUM!	PIK3CD
fMLP Signaling in Neutrophils	0	0.0172	#NUM!	CAMK4,PIK3CD
CXCR4 Signaling	0	0.0479	0	ADCY1,ADCY5,ADCY9,GNAZ,PAK5,PIK3CD,RAC3,RHOF
Thrombopoietin Signaling	0	0.0159	#NUM!	PIK3CD
CTLA4 Signaling in Cytotoxic T Lymphocytes	0	0.0337	#NUM!	HLA-A,PIK3CD,PPP2R2C
T Helper Cell Differentiation	0	0.0137	#NUM!	HLA-A
IL-9 Signaling	0	0.0303	#NUM!	PIK3CD
CCR3 Signaling in Eosinophils	0	0.0403	#NUM!	CAMK4,LIMK2,PAK5,PIK3CD,PLA2G4B
CD28 Signaling in T Helper Cells	0	0.025	#NUM!	CAMK4,HLA-A,PIK3CD
IL-15 Signaling	0	0.0267	#NUM!	PIK3CD,RAC3
Virus Entry via Endocytic Pathways	0	0.0654	#NUM!	CXADR,HLA-A,ITGA3,ITSN1,PIK3CD,RAC3,TFRC
Dendritic Cell Maturation	0	0.0273	2.236	COL11A2,HLA-A,PIK3CD,PLCH2,STAT2
HIF1α Signaling	0	0.0354	#NUM!	MAPK15,MMP24,P4HTM,PIK3CD
Angiopoietin Signaling	0	0.04	#NUM!	ANGPT1,PAK5,PIK3CD
Factors Promoting Cardiogenesis in Vertebrates	0	0.0533	1.89	ACVR1B,APC,CAMK2B,DVL1,FZD9,LRP1,PLCH2,WNT3
CNTF Signaling	0	0.0351	#NUM!	CNTFR,PIK3CD
Docosahexaenoic Acid (DHA) Signaling	0	0.0526	#NUM!	APP,PIK3CD
Thrombin Signaling	0	0.0529	1	ADCY1,ADCY5,ADCY9,ARHGEF9,CAMK2B,CAMK4,GNAZ,PIK3CD,PLCH2,RAC3,RHOF
iCOS-iCOSL Signaling in T Helper Cells	0	0.045	2	CAMK2B,CAMK4,HLA-A,PIK3CD,PLEKHA1
Molecular Mechanisms of Cancer	0	0.0563	#NUM!	ADCY1,ADCY5,ADCY9,APC,ARHGEF9,CAMK2B,CDK5,CTNNA2,DVL1,FZD9,GNAZ,ITGA3,LRP1,NF1,PAK5,PIK3CD,PRKACB,PRKAR1B,RAC3,RASGRF2,RHOF,WNT3
Cell Cycle Regulation by BTG Family Proteins	0	0.027	#NUM!	PPP2R2C
Mitotic Roles of Polo-Like Kinase	0	0.0303	#NUM!	PLK5,PPP2R2C
HGF Signaling	0	0.0541	2.449	ITGA3,MAP3K10,MAP3K12,MAP3K13,MAP3K9,PIK3CD
HMGB1 Signaling	0	0.0182	#NUM!	PIK3CD,RAC3,RHOF
Role of CHK Proteins in Cell Cycle Checkpoint Control	0	0.0175	#NUM!	PPP2R2C
FLT3 Signaling in Hematopoietic Progenitor Cells	0	0.025	#NUM!	PIK3CD,STAT2
Polyamine Regulation in Colon Cancer	0	0.0455	#NUM!	APC
Cholecystokinin/Gastrin-mediated Signaling	0	0.0336	#NUM!	CCKBR,RAC3,RHOF,SST
Human Embryonic Stem Cell Pluripotency	0	0.0519	#NUM!	APC,DVL1,FZD9,NTRK3,PIK3CD,S1PR5,WNT3
Melanocyte Development and Pigmentation Signaling	0	0.0638	2.449	ADCY1,ADCY5,ADCY9,PIK3CD,PRKACB,PRKAR1B
ATM Signaling	0	0.0206	#NUM!	HERC2,PPP2R2C
Antiproliferative Role of Somatostatin Receptor 2	0	0.039	#NUM!	GAD1,PIK3CD,SST
Aldosterone Signaling in Epithelial Cells	0	0.038	#NUM!	DNAJC6,HSPA12A,HSPA1A/HSPA1B,PIK3CD,PIP5KL1,PLCH2
Role of NANOG in Mammalian Embryonic Stem Cell Pluripotency	0	0.042	#NUM!	APC,DVL1,FZD9,PIK3CD,WNT3
Growth Hormone Signaling	0	0.0282	#NUM!	IGF1R,PIK3CD
Prolactin Signaling	0	0.0123	#NUM!	PIK3CD
Melanoma Signaling	0	0.02	#NUM!	PIK3CD
Prostate Cancer Signaling	0	0.011	#NUM!	PIK3CD
Renal Cell Carcinoma Signaling	0	0.025	#NUM!	PAK5,PIK3CD
Type I Diabetes Mellitus Signaling	0	0.045	#NUM!	CPE,GAD1,GAD2,HLA-A,PTPRN
Small Cell Lung Cancer Signaling	0	0.0141	#NUM!	PIK3CD
Endometrial Cancer Signaling	0	0.05	#NUM!	APC2,CTNNA2,PIK3CD
Basal Cell Carcinoma Signaling	0	0.0694	2	APC,APC2,DVL1,FZD9,WNT3
Primary Immunodeficiency Signaling	0	0.02	#NUM!	CIITA
Allograft Rejection Signaling	0	0.0233	#NUM!	H2-T24,HLA-A
Glioma Signaling	0	0.0364	2	CAMK2B,CAMK4,IGF1R,PIK3CD
Autoimmune Thyroid Disease Signaling	0	0.0204	#NUM!	HLA-A
Acute Myeloid Leukemia Signaling	0	0.0337	#NUM!	ARAF,CSF2RA,PIK3CD
Thyroid Cancer Signaling	0	0.0506	2	ALK,NTRK3,PIK3CD,RET
Bladder Cancer Signaling	0	0.0206	#NUM!	FGF12,MMP24
Graft-versus-Host Disease Signaling	0	0.0208	#NUM!	HLA-A
Chronic Myeloid Leukemia Signaling	0	0.0194	#NUM!	HDAC11,PIK3CD
Non-Small Cell Lung Cancer Signaling	0	0.0274	#NUM!	PIK3CD,RASSF5
Production of Nitric Oxide and Reactive Oxygen Species in Macrophages	0	0.0479	2.121	MAP3K10,MAP3K12,MAP3K13,MAP3K9,PIK3CD,PPP2R2C,RAC3,RHOF,SIRPA
Gα12/13 Signaling	0	0.0231	#NUM!	CDH10,CDH18,PIK3CD
p70S6K Signaling	0	0.0233	#NUM!	PIK3CD,PLCH2,PPP2R2C
Colorectal Cancer Metastasis Signaling	0	0.0553	2.887	ADCY1,ADCY5,ADCY9,APC,DVL1,FZD9,LRP1,MMP24,PIK3CD,PRKACB,PRKAR1B,RAC3,RHOF,WNT3
mTOR Signaling	0	0.0333	0.816	PIK3CD,PLD3,PPP2R2C,RAC3,RHOF,RICTOR,TSC1
Myc Mediated Apoptosis Signaling	0	0.04	#NUM!	PRKACB,PRKAR1B
Pancreatic Adenocarcinoma Signaling	0	0.0183	#NUM!	PIK3CD,PLD3
Communication between Innate and Adaptive Immune Cells	0	0.0104	#NUM!	HLA-A
Crosstalk between Dendritic Cells and Natural Killer Cells	0	0.0225	#NUM!	CAMK2B,HLA-A
Systemic Lupus Erythematosus Signaling	0	0.0175	#NUM!	CAMK4,HLA-A,PIK3CD,RNPC3
Cdc42 Signaling	0	0.0359	2	APC,APC2,H2-T24,HLA-A,ITGA3,LIMK2
ILK Signaling	0	0.0316	1.342	PIK3CD,PPP2R2C,RAC3,RHOF,RICTOR,TMSB10/TMSB4X
FAK Signaling	0	0.0526	#NUM!	ARHGAP26,CAPN11,ITGA3,PAK5,PIK3CD
EIF2 Signaling	0	0.00893	#NUM!	IGF1R,PIK3CD
PAK Signaling	0	0.0412	2	ITGA3,LIMK2,PAK5,PIK3CD
Hereditary Breast Cancer Signaling	0	0.0214	#NUM!	ACTL6B,HDAC11,PIK3CD
RhoA Signaling	0	0.0407	2	IGF1R,LIMK2,NRP2,PIP5KL1,RAPGEF6
Role of Osteoblasts, Osteoclasts and Chondrocytes in Rheumatoid Arthritis	0	0.05	#NUM!	APC,APC2,CAMK4,DVL1,FZD9,IL1RAPL1,IL1RAPL2,ITGA3,LRP1,PIK3CD,WNT3
Phospholipase C Signaling	0	0.0428	2.449	ADCY1,ADCY5,ADCY9,ARHGEF9,CAMK4,HDAC11,ITGA3,PLA2G4B,PLD3,RAC3,RHOF
Ovarian Cancer Signaling	0	0.0504	#NUM!	APC,DVL1,FZD9,PIK3CD,PRKACB,PRKAR1B,WNT3
HER-2 Signaling in Breast Cancer	0	0.0238	#NUM!	PIK3CD,TSC1
Altered T Cell and B Cell Signaling in Rheumatoid Arthritis	0	0.0111	#NUM!	HLA-A
Atherosclerosis Signaling	0	0.0397	#NUM!	ALOXE3,COL11A2,PLA2G4B,PLA2G7,PNPLA3
Role of Macrophages, Fibroblasts and Endothelial Cells in Rheumatoid Arthritis	0	0.0417	#NUM!	APC,APC2,CAMK2B,CAMK4,DAAM1,DVL1,FZD9,IL1RAPL1,IL1RAPL2,LRP1,PIK3CD,PLCH2,WNT3
Regulation of eIF4 and p70S6K Signaling	0	0.0191	#NUM!	ITGA3,PIK3CD,PPP2R2C
Estrogen-Dependent Breast Cancer Signaling	0	0.0405	#NUM!	HSD17B7,IGF1R,PIK3CD
Glioma Invasiveness Signaling	0	0.0405	#NUM!	PIK3CD,RAC3,RHOF
B Cell Development	0	0.0278	#NUM!	HLA-A
IL-1 Signaling	0	0.0659	#NUM!	ADCY1,ADCY5,ADCY9,GNAZ,PRKACB,PRKAR1B
RANK Signaling in Osteoclasts	0	0.0682	2.449	CAMK4,MAP3K10,MAP3K12,MAP3K13,MAP3K9,PIK3CD
Glioblastoma Multiforme Signaling	0	0.0606	1.414	APC,FZD9,IGF1R,NF1,PIK3CD,PLCH2,RAC3,RHOF,TSC1,WNT3
Regulation of IL-2 Expression in Activated and Anergic T Lymphocytes	0	0.0112	#NUM!	CAMK4
Role of Wnt/GSK-3β Signaling in the Pathogenesis of Influenza	0	0.0641	0.447	APC,APC2,DVL1,FZD9,WNT3
Nur77 Signaling in T Lymphocytes	0	0.0339	#NUM!	CAMK4,HLA-A
Role of Lipids/Lipid Rafts in the Pathogenesis of Influenza	0	0.0435	#NUM!	FDPS
TNFR1 Signaling	0	0.06	#NUM!	MADD,MAP4K2,PAK5
Role of MAPK Signaling in the Pathogenesis of Influenza	0	0.0375	#NUM!	PLA2G4B,PLA2G7,PNPLA3
Role of PI3K/AKT Signaling in the Pathogenesis of Influenza	0	0.0156	#NUM!	PIK3CD
MSP-RON Signaling Pathway	0	0.0172	#NUM!	PIK3CD
OX40 Signaling Pathway	0	0.0222	#NUM!	H2-T24,HLA-A
PI3K Signaling in B Lymphocytes	0	0.0362	2	CAMK2B,CAMK4,PIK3CD,PLCH2,PLEKHA1
MIF-mediated Glucocorticoid Regulation	0	0.0294	#NUM!	PLA2G4B
P2Y Purigenic Receptor Signaling Pathway	0	0.0551	2.646	ADCY1,ADCY5,ADCY9,PIK3CD,PLCH2,PRKACB,PRKAR1B
Intrinsic Prothrombin Activation Pathway	0	0.0238	#NUM!	COL11A2
Cyclins and Cell Cycle Regulation	0	0.0247	#NUM!	HDAC11,PPP2R2C
Cell Cycle Control of Chromosomal Replication	0	0.0179	#NUM!	CDK5
Role of Tissue Factor in Cancer	0	0.0256	#NUM!	ITGA3,LIMK2,PIK3CD
IL-17A Signaling in Airway Cells	0	0.0154	#NUM!	PIK3CD
Role of IL-17A in Arthritis	0	0.0182	#NUM!	PIK3CD
Role of JAK1, JAK2 and TYK2 in Interferon Signaling	0	0.0417	#NUM!	STAT2
Role of JAK2 in Hormone-like Cytokine Signaling	0	0.0294	#NUM!	SIRPA
Role of JAK1 and JAK3 in γc Cytokine Signaling	0	0.0145	#NUM!	PIK3CD
Actin Nucleation by ARP-WASP Complex	0	0.0417	#NUM!	ITGA3,RAC3,RHOF
NGF Signaling	0	0.0614	2.646	MAP3K10,MAP3K12,MAP3K13,MAP3K9,PIK3CD,SMPD3,TRIO
Paxillin Signaling	0	0.0278	#NUM!	ITGA3,PAK5,PIK3CD
Signaling by Rho Family GTPases	0	0.0615	3.606	ARHGEF9,CDH10,CDH18,GFAP,GNAZ,ITGA3,LIMK2,MAP3K10,MAP3K12,MAP3K9,PAK5,PIK3CD,PIP5KL1,RAC3,RHOF
RhoGDI Signaling	0	0.0611	-2.333	ARHGDIG,ARHGEF9,CDH10,CDH18,GNAZ,ITGA3,LIMK2,PAK5,PIP5KL1,RAC3,RHOF
Sertoli Cell-Sertoli Cell Junction Signaling	0	0.0541	#NUM!	CGN,CTNNA2,ITGA3,MAP3K10,MAP3K12,MAP3K13,MAP3K9,PRKACB,PRKAR1B,TUBA4A
Telomerase Signaling	0	0.028	#NUM!	HDAC11,PIK3CD,PPP2R2C
Mouse Embryonic Stem Cell Pluripotency	0	0.0388	2	APC,DVL1,FZD9,PIK3CD
Transcriptional Regulatory Network in Embryonic Stem Cells	0	0.0741	#NUM!	GJD2,L1CAM,LHX5,ZFHX3
iNOS Signaling	0	0.0222	#NUM!	CAMK4
VEGF Family Ligand-Receptor Interactions	0	0.0357	#NUM!	NRP2,PIK3CD,PLA2G4B
ErbB Signaling	0	0.0426	2	ERBB4,NRG3,PAK5,PIK3CD
ErbB2-ErbB3 Signaling	0	0.0308	#NUM!	NRG3,PIK3CD
ErbB4 Signaling	0	0.0448	#NUM!	ERBB4,NRG3,PIK3CD
GDNF Family Ligand-Receptor Interactions	0	0.0395	#NUM!	DOK6,PIK3CD,RET
Bupropion Degradation	0	0.08	#NUM!	CYP51A1,POR
Retinoate Biosynthesis I	0	0.0294	#NUM!	RDH11
Thyroid Hormone Metabolism II (via Conjugation and/or Degradation)	0	0.0526	#NUM!	B3GAT3,DIO3
Nicotine Degradation III	0	0.0536	#NUM!	B3GAT3,CYP51A1,POR
Chondroitin Sulfate Degradation (Metazoa)	0	0.0625	#NUM!	HEXD
Pyrimidine Ribonucleotides De Novo Biosynthesis	0	0.0465	#NUM!	ENTPD6,SMARCA1
Androgen Biosynthesis	0	0.0625	#NUM!	EBP
Glutathione Redox Reactions I	0	0.0417	#NUM!	MGST3
Superpathway of Citrulline Metabolism	0	0.0667	#NUM!	GLS
Superpathway of Serine and Glycine Biosynthesis I	0	0.143	#NUM!	DUSP26
Ketogenesis	0	0.0909	#NUM!	HMGCLL1
tRNA Splicing	0	0.0698	#NUM!	PDE1B,PDE2A,PDE4A
The Visual Cycle	0	0.05	#NUM!	RDH11
Melatonin Degradation I	0	0.05	#NUM!	B3GAT3,CYP51A1,POR
Triacylglycerol Degradation	0	0.0638	#NUM!	FAAH,NDST3,PNPLA3
D-myo-inositol (1,4,5)-Trisphosphate Biosynthesis	0	0.04	#NUM!	PIP5KL1
Choline Biosynthesis III	0	0.0667	#NUM!	PLD3
Estrogen Biosynthesis	0	0.0732	#NUM!	CYP51A1,HSD17B7,POR
Oleate Biosynthesis II (Animals)	0	0.0769	#NUM!	Ptprt
Glutathione-mediated Detoxification	0	0.0625	#NUM!	LANCL1,MGST3
1D-myo-inositol Hexakisphosphate Biosynthesis II (Mammalian)	0	0.0556	#NUM!	INPP5F
Phosphatidylcholine Biosynthesis I	0	0.143	#NUM!	CHKA
Dermatan Sulfate Degradation (Metazoa)	0	0.0588	#NUM!	HEXD
Nicotine Degradation II	0	0.0462	#NUM!	B3GAT3,CYP51A1,POR
Citrulline Biosynthesis	0	0.111	#NUM!	GLS
Superpathway of D-myo-inositol (1,4,5)-trisphosphate Metabolism	0	0.0435	#NUM!	INPP5F
Purine Nucleotides Degradation II (Aerobic)	0	0.0556	#NUM!	ADARB2
D-myo-inositol (1,3,4)-trisphosphate Biosynthesis	0	0.0556	#NUM!	INPP5F
Serotonin Degradation	0	0.0149	#NUM!	B3GAT3
TCA Cycle II (Eukaryotic)	0	0.0417	#NUM!	DHTKD1
Leucine Degradation I	0	0.111	#NUM!	HMGCLL1
D-myo-inositol (1,4,5)-trisphosphate Degradation	0	0.0588	#NUM!	INPP5F
Retinol Biosynthesis	0	0.0476	#NUM!	PNPLA3,RDH11
γ-glutamyl Cycle	0	0.0909	#NUM!	GGT7
Purine Ribonucleosides Degradation to Ribose-1-phosphate	0	0.143	#NUM!	ADARB2
Salvage Pathways of Pyrimidine Ribonucleotides	0	0.0515	2.236	ARAF,CDK5,LIMK2,MAP3K9,PAK5
Pyrimidine Ribonucleotides Interconversion	0	0.0488	#NUM!	ENTPD6,SMARCA1
Glycolysis I	0	0.0769	#NUM!	ENO2,PFKP
Gluconeogenesis I	0	0.0385	#NUM!	ENO2
Adenosine Nucleotides Degradation II	0	0.0667	#NUM!	ADARB2
Superpathway of Melatonin Degradation	0	0.0462	#NUM!	B3GAT3,CYP51A1,POR
Glycoaminoglycan-protein Linkage Region Biosynthesis	0	0.143	#NUM!	B3GAT3
Acetone Degradation I (to Methylglyoxal)	0	0.0667	#NUM!	CYP51A1,POR
Glucocorticoid Biosynthesis	0	0.0769	#NUM!	EBP
Sphingomyelin Metabolism	0	0.125	#NUM!	SMPD3
Fatty Acid α-oxidation	0	0.05	#NUM!	ALOXE3
Mineralocorticoid Biosynthesis	0	0.0833	#NUM!	EBP
Oxidative Ethanol Degradation III	0	0.0526	#NUM!	ACSS2
Ethanol Degradation IV	0	0.0435	#NUM!	ACSS2
Ethanol Degradation II	0	0.0312	#NUM!	ACSS2
Aspartate Degradation II	0	0.143	#NUM!	GOT1
Superpathway of Methionine Degradation	0	0.027	#NUM!	GOT1
Antioxidant Action of Vitamin C	0	0.055	-2.449	CSF2RA,PLA2G4B,PLA2G7,PLCH2,PLD3,PNPLA3
Epithelial Adherens Junction Signaling	0	0.0263	#NUM!	ACVR1B,APC,CTNNA2,TUBA4A
Inhibition of Matrix Metalloproteases	0	0.0513	#NUM!	LRP1,MMP24
PEDF Signaling	0	0.0244	#NUM!	DOCK3,PIK3CD
Regulation of Cellular Mechanics by Calpain Protease	0	0.0308	#NUM!	CAPN11,ITGA3
Remodeling of Epithelial Adherens Junctions	0	0.0588	#NUM!	APC,CTNNA2,DNM3,TUBA4A
Agranulocyte Adhesion and Diapedesis	0	0.0155	#NUM!	ITGA3,MMP24,PODXL2
Granulocyte Adhesion and Diapedesis	0	0.0333	#NUM!	HRH3,IL1RAPL1,IL1RAPL2,ITGA3,MMP24,SDC3
Regulation of the Epithelial-Mesenchymal Transition Pathway	0	0.0417	#NUM!	APC,ARAF,DVL1,FGF12,FZD9,JAG2,PIK3CD,WNT3
Role of p14/p19ARF in Tumor Suppression	0	0.0345	#NUM!	PIK3CD
Tec Kinase Signaling	0	0.0427	2.236	GNAZ,ITGA3,PAK5,PIK3CD,RAC3,RHOF,STAT2
UVA-Induced MAPK Signaling	0	0.0306	#NUM!	PIK3CD,PLCH2,SMPD3
UVB-Induced MAPK Signaling	0	0.0192	#NUM!	PIK3CD
UVC-Induced MAPK Signaling	0	0.0392	#NUM!	ARAF,SMPD3
STAT3 Pathway	0	0.0444	1.633	IGF1R,MAP3K10,MAP3K12,MAP3K9,NDUFA13,NTRK3
Adipogenesis pathway	0	0.0448	#NUM!	BSCL2,CDK5,FZD9,HDAC11,LPIN1,PPIP5K1
HIPPO signaling	0	0.0235	#NUM!	CRB1,PPP2R2C
PCP pathway	0	0.0667	2	DAAM1,DVL1,FZD9,WNT3
Unfolded protein response	0	0.0536	#NUM!	HSPA1A/HSPA1B,INSIG1,SREBF2
Wnt/Ca+ pathway	0	0.0484	#NUM!	DVL1,FZD9,PLCH2
Estrogen Receptor Signaling	0	0.0549	4.243	ADCY1,ADCY5,ADCY9,ATP5MC1,CACNA1A,CACNA1C,CACNA1D,CACNA1E,GNAZ,IGF1R,LIMK2,MMP24,PGR,PIK3CD,PLCH2,PRKACB,PRKAR1B,SHC2
EGF Signaling	0	0.0182	#NUM!	PIK3CD
Cell Cycle: G1/S Checkpoint Regulation	0	0.0149	#NUM!	HDAC11
ERK/MAPK Signaling	0	0.0518	2.333	ARAF,ITGA3,PAK5,PIK3CD,PLA2G4B,PPP2R2C,PRKACB,PRKAR1B,RAC3,RAPGEF4
PI3K/AKT Signaling	0	0.0343	-0.816	INPP5F,ITGA3,PIK3CD,PPP2R2C,THEM4,TSC1
PTEN Signaling	0	0.0476	-1.633	IGF1R,INPP5F,ITGA3,NTRK3,PIK3CD,RAC3
Interferon Signaling	0	0.0278	#NUM!	STAT2
Protein Ubiquitination Pathway	0	0.0293	#NUM!	BIRC6,DNAJC6,HLA-A,HSPA12A,HSPA1A/HSPA1B,UBE2O,UCHL1,USP29
IL-2 Signaling	0	0.0164	#NUM!	PIK3CD
FGF Signaling	0	0.0238	#NUM!	FGF12,PIK3CD
JAK/Stat Signaling	0	0.0375	#NUM!	CCKBR,PIK3CD,STAT2
Xenobiotic Metabolism Signaling	0	0.0557	#NUM!	CAMK2B,CAMK4,CHST1,CHST10,HS3ST2,HS3ST5,HS6ST3,MAP3K10,MAP3K12,MAP3K13,MAP3K9,MGST3,NDST3,PIK3CD,PPP2R2C,SCAND1
IL-4 Signaling	0	0.0353	#NUM!	HLA-A,INPP5F,PIK3CD
Antigen Presentation Pathway	0	0.0513	#NUM!	CIITA,HLA-A
B Cell Receptor Signaling	0	0.0541	2.53	CAMK2B,CAMK4,INPP5F,MAP3K10,MAP3K12,MAP3K13,MAP3K9,PIK3CD,POU2F2,RASSF5
Wnt/β-catenin Signaling	0	0.0462	0	ACVR1B,APC,APC2,DVL1,FZD9,LRP1,PPP2R2C,WNT3
Insulin Receptor Signaling	0	0.0429	-0.447	ACLY,INPP5F,PIK3CD,PRKACB,PRKAR1B,TSC1
Phototransduction Pathway	0	0.0755	#NUM!	OPN3,PRKACB,PRKAR1B,RGS9
Chemokine Signaling	0	0.0375	#NUM!	CAMK2B,CAMK4,LIMK2
Neurotrophin/TRK Signaling	0	0.0263	#NUM!	NTRK3,PIK3CD
Sonic Hedgehog Signaling	0	0.069	#NUM!	PRKACB,PRKAR1B
Integrin Signaling	0	0.0469	1.89	ARHGAP26,CAPN11,ITGA3,PAK5,PIK3CD,RAC3,RHOF,TSPAN2,TSPAN5,TSPAN7
PPAR Signaling	0	0.0288	#NUM!	IL1RAPL1,IL1RAPL2,SCAND1
IGF-1 Signaling	0	0.0385	2	IGF1R,PIK3CD,PRKACB,PRKAR1B
p38 MAPK Signaling	0	0.0254	#NUM!	IL1RAPL1,IL1RAPL2,PLA2G4B
TGF-β Signaling	0	0.0208	#NUM!	ACVR1B,INHA
Apoptosis Signaling	0	0.0202	#NUM!	BIRC6,CAPN11
Notch Signaling	0	0.0541	#NUM!	JAG2,RFNG
NF-κB Signaling	0	0.0279	2.236	ARAF,IGF1R,NTRK3,PIK3CD,PRKACB
VEGF Signaling	0	0.0101	#NUM!	PIK3CD
Hypoxia Signaling in the Cardiovascular System	0	0.027	#NUM!	BIRC6,UBE2O
T Cell Receptor Signaling	0	0.019	#NUM!	CAMK4,PIK3CD
IL-6 Signaling	0	0.024	#NUM!	IL1RAPL1,IL1RAPL2,PIK3CD
PDGF Signaling	0	0.0233	#NUM!	INPP5F,PIK3CD
BMP signaling pathway	0	0.0471	#NUM!	CAMK4,GREM1,PRKACB,PRKAR1B
Phagosome Formation	0	0.04	#NUM!	ITGA3,PIK3CD,PLCH2,RAC3,RHOF
Phagosome Maturation	0	0.053	#NUM!	ATP6AP1,ATP6V0A1,ATP6V0B,DYNC1H1,DYNC2H1,HLA-A,SNAP25,TUBA4A
Autophagy	0	0.0492	#NUM!	MAP1LC3A,SQSTM1,WDFY3
Macropinocytosis Signaling	0	0.0132	#NUM!	PIK3CD
Inflammasome pathway	0	0.05	#NUM!	PANX1
PD-1, PD-L1 cancer immunotherapy pathway	0	0.0189	#NUM!	HLA-A,PIK3CD
Cancer Drug Resistance By Drug Efflux	0	0.0517	#NUM!	ABCC10,ARAF,PIK3CD
Sumoylation Pathway	0	0.0291	#NUM!	ARHGDIG,RAC3,RHOF
Th1 and Th2 Activation Pathway	0	0.0292	#NUM!	ACVR1B,HLA-A,JAG2,NFIL3,PIK3CD
Th1 Pathway	0	0.0248	#NUM!	HLA-A,NFIL3,PIK3CD
Th2 Pathway	0	0.0294	#NUM!	ACVR1B,HLA-A,JAG2,PIK3CD
Osteoarthritis Pathway	0	0.0379	1.134	C1QTNF4,CTNNA2,FZD9,GREM1,IL1RAPL1,IL1RAPL2,ITGA3,LRP1
GP6 Signaling Pathway	0	0.042	2.236	CAMK4,COL11A2,COL19A1,PIK3CD,RASGRP2
IL-7 Signaling Pathway	0	0.0128	#NUM!	PIK3CD
Iron homeostasis signaling pathway	0	0.0657	#NUM!	ATP6AP1,ATP6V0A1,ATP6V0B,HIF3A,LRP1,MCOLN1,SLC11A2,SLC46A1,TFRC
SPINK1 Pancreatic Cancer Pathway	0	0.0167	#NUM!	CPE
SPINK1 General Cancer Pathway	0	0.0145	#NUM!	PIK3CD
Endocannabinoid Cancer Inhibition Pathway	0	0.0559	-1.414	ADCY1,ADCY5,ADCY9,CNR1,PIK3CD,PRKACB,PRKAR1B,SMPD3
Apelin Pancreas Signaling Pathway	0	0.0682	#NUM!	PIK3CD,PRKACB,PRKAR1B
Apelin Liver Signaling Pathway	0	0.0385	#NUM!	COL11A2
Apelin Endothelial Signaling Pathway	0	0.0522	0	ADCY1,ADCY5,ADCY9,ANGPT1,CAMK4,PIK3CD
BAG2 Signaling Pathway	0	0.0233	#NUM!	HSPA1A/HSPA1B
FAT10 Signaling Pathway	0	0.0556	#NUM!	SQSTM1
FAT10 Cancer Signaling Pathway	0	0.0217	#NUM!	ACVR1B
PFKFB4 Signaling Pathway	0	0.0435	#NUM!	PRKACB,PRKAR1B
T Cell Exhaustion Signaling Pathway	0	0.0343	1.342	ACVR1B,HLA-A,LAG3,PIK3CD,PPP2R2C,STAT2
IL-23 Signaling Pathway	0	0.0227	#NUM!	PIK3CD
Systemic Lupus Erythematosus In T Cell Signaling Pathway	0	0.021	2.646	CAMK4,H2-T24,HLA-A,PIK3CD,PPP2R2C,RAC3,RHOF
Systemic Lupus Erythematosus In B Cell Signaling Pathway	0	0.0255	1.89	CAMK4,INPP5F,PIK3CD,RAC3,RASGRP2,SHC2,STAT2
Senescence Pathway	0	0.0509	2.673	ACVR1B,ARAF,CACNA1A,CACNA1C,CACNA1D,CACNA1E,CAMK4,CAPN11,MAPK15,NF1,PIK3CD,PPP2R2C,RASSF5,SQSTM1
Inhibition of ARE-Mediated mRNA Degradation Pathway	0	0.0328	1	MAPK15,PPP2R2C,PRKACB,PRKAR1B
HOTAIR Regulatory Pathway	0	0.0312	1.342	DZIP3,MMP24,PCDHB5,PIK3CD,WNT3
Hepatic Fibrosis Signaling Pathway	0	0.0571	3.578	ACVR1B,ARAF,CACNA1A,CACNA1C,CACNA1D,CACNA1E,CAMK4,CNR1,COL11A2,DVL1,FZD9,IL1RAPL1,IL1RAPL2,ITGA3,PIK3CD,PRKACB,PRKAR1B,RAC3,RHOF,TFRC,WNT3
BEX2 Signaling Pathway	0	0.038	#NUM!	PLXNC1,PPP2R2C,TSC1
Necroptosis Signaling Pathway	0	0.0255	2	CAMK2B,CAPN11,PLA2G4B,STAT2
Xenobiotic Metabolism General Signaling Pathway	0	0.049	2.646	ABCA2,MAP3K10,MAP3K12,MAP3K13,MAP3K9,MGST3,PIK3CD
Xenobiotic Metabolism CAR Signaling Pathway	0	0.0476	3	CHST1,CHST10,HS3ST2,HS3ST5,HS6ST3,MGST3,NDST3,PPP2R2C,SCAND1
Xenobiotic Metabolism PXR Signaling Pathway	0	0.0625	2.309	CAMK2B,CDK5,CHST1,CHST10,HS3ST2,HS3ST5,HS6ST3,MGST3,NDST3,PRKACB,PRKAR1B,SCAND1
GM-CSF Signaling	0	0.0429	#NUM!	CAMK2B,CSF2RA,PIK3CD
Eicosanoid Signaling	0	0.0455	#NUM!	PLA2G4B,PLA2G7,PNPLA3

## Sheet: SupplementaryTable8
Upregulated DEGs in 4OHT15D samples with FDR < 0.05
© 2000-2020 QIAGEN. All rights reserved.
Ingenuity Canonical Pathways	-log(B-H p-value)	Ratio	z-score	Molecules
Synaptogenesis Signaling Pathway	39.3	0.388	10.164	ADCY1,ADCY2,ADCY3,ADCY5,ADCY8,ADCY9,AP1B1,AP2A1,AP2A2,AP2B1,AP2S1,ARHGEF7,BRAF,CACNA1B,CACNA2D1,Cacnb1,CACNB3,CACNB4,CADM1,Calm1 (includes others),CAMK2A,CAMK2B,CAMK2D,CAMK2G,CAMK4,CDH10,CDH12,CDH18,CDH23,CDH4,CDH6,CDH7,CDH8,CDH9,CDK5,CLASP2,CNTNAP1,CNTNAP2,CPLX1,CPLX2,DLG4,EFNA3,EFNA5,EFNB3,EPHA10,EPHA4,EPHA5,EPHA6,EPHA7,EPHA8,EPHB6,GPAA1,GRIA1,GRIA2,GRIA3,GRIA4,GRIN1,GRIN2A,GRIN2B,GRIN2D,GRINA,…
GABA Receptor Signaling	18.7	0.484	#NUM!	ADCY1,ADCY2,ADCY3,ADCY5,ADCY8,ADCY9,AP1B1,AP2A1,AP2A2,AP2B1,AP2S1,CACNA1A,CACNA1B,CACNA1C,CACNA1D,CACNA1E,CACNA1G,CACNA1H,CACNA1I,CACNA2D1,CACNA2D2,CACNA2D3,CACNB3,CACNB4,CACNG2,CACNG3,CACNG5,DNM1,GABBR1,GABRA1,GABRA2,GABRA3,GABRA5,GABRB2,GABRB3,GABRE,GABRG2,GABRG3,GAD1,GAD2,KCNH2,KCNQ2,KCNQ3,NSF,SLC32A1,UBC
Endocannabinoid Neuronal Synapse Pathway	16.4	0.398	4.243	ADCY1,ADCY2,ADCY3,ADCY5,ADCY8,ADCY9,CACNA1A,CACNA1B,CACNA1C,CACNA1D,CACNA1E,CACNA1G,CACNA1H,CACNA1I,CACNA2D1,CACNA2D2,CACNA2D3,CACNB3,CACNB4,CACNG2,CACNG3,CACNG5,CNR1,DAGLA,FAAH,GNAL,GNG2,GRIA1,GRIA2,GRIA3,GRIA4,GRIN1,GRIN2A,GRIN2B,GRIN2D,GRINA,GRM1,GRM5,KCNJ3,KCNJ6,MAPK10,MAPK9,NDUFS2,PLCB1,PLCB4,PLCD3,PLCH2,PLCL2,PRKACB,PRKAR1B,RIMS1
Oxidative Phosphorylation	15.9	0.422	6.782	Atp5e,ATP5F1B,ATP5F1C,ATP5MC1,ATP5MF,ATP5PD,ATP5PO,COX4I1,COX5A,COX5B,COX6A1,COX6B1,Cox6c,Cox7a2/Cox7a2l2,COX8A,CYC1,NDUFA10,NDUFA11,NDUFA13,NDUFA4,NDUFA5,NDUFA6,NDUFA7,NDUFA8,NDUFA9,NDUFB10,NDUFB11,NDUFB2,NDUFB3,NDUFB5,NDUFB6,NDUFB8,NDUFB9,NDUFS2,NDUFS3,NDUFS4,NDUFS7,NDUFS8,NDUFV1,NDUFV2,SDHB,SURF1,UQCR10,UQCR11,UQCRC1,UQCRQ
Calcium Signaling	15.9	0.32	7.005	AKAP5,ATP2A2,ATP2B1,ATP2B2,ATP2B3,ATP2B4,CACNA1A,CACNA1B,CACNA1C,CACNA1D,CACNA1E,CACNA1G,CACNA1H,CACNA1I,CACNA2D1,CACNA2D2,CACNA2D3,CACNB3,CACNB4,CACNG2,CACNG3,CACNG5,Calm1 (includes others),CAMK1G,CAMK2A,CAMK2B,CAMK2D,CAMK2G,CAMK4,CAMKK1,CHRNA4,CHRNA5,CHRNA7,CHRNB2,GRIA1,GRIA2,GRIA3,GRIA4,GRIK1,GRIN1,GRIN2A,GRIN2B,GRIN2D,GRINA,HDAC11,HDAC4,HDAC5,HDAC6,HDAC7,MEF2C,MYH10,PNCK,PRKACB,PRKAR1B,RCAN2,…
CREB Signaling in Neurons	14	0.304	6.481	ADCY1,ADCY2,ADCY3,ADCY5,ADCY8,ADCY9,CACNA1A,CACNA1B,CACNA1C,CACNA1D,CACNA1E,CACNA1G,CACNA1H,CACNA1I,CACNA2D1,CACNA2D2,CACNA2D3,CACNB3,CACNB4,CACNG2,CACNG3,CACNG5,Calm1 (includes others),CAMK2A,CAMK2B,CAMK2D,CAMK2G,CAMK4,GNAL,GNAZ,GNB5,GNG2,GNG3,GRIA1,GRIA2,GRIA3,GRIA4,GRID2,GRIK1,GRIK2,GRIK5,GRIN1,GRIN2A,GRIN2B,GRIN2D,GRM1,GRM2,GRM3,GRM4,GRM5,GRM7,GRM8,PIK3C2B,PIK3CD,PLCB1,PLCB4,PLCD3,PLCH2,PLCL2…
Glutamate Receptor Signaling	13.4	0.526	3.771	Calm1 (includes others),CAMK4,DLG4,GLS,GNG2,GRIA1,GRIA2,GRIA3,GRIA4,GRID2,GRIK1,GRIK2,GRIK5,GRIN1,GRIN2A,GRIN2B,GRIN2D,GRINA,GRM1,GRM2,GRM3,GRM4,GRM5,GRM7,GRM8,HOMER2,PICK1,SLC1A4,SLC1A6,SLC38A1
Mitochondrial Dysfunction	12.7	0.316	#NUM!	ACO2,APP,Atp5e,ATP5F1B,ATP5F1C,ATP5MC1,ATP5MF,ATP5PD,ATP5PO,COX4I1,COX5A,COX5B,COX6A1,COX6B1,Cox6c,Cox7a2/Cox7a2l2,COX8A,CYC1,GPX4,MAPK10,MAPK9,NDUFA10,NDUFA11,NDUFA13,NDUFA4,NDUFA5,NDUFA6,NDUFA7,NDUFA8,NDUFA9,NDUFB10,NDUFB11,NDUFB2,NDUFB3,NDUFB5,NDUFB6,NDUFB8,NDUFB9,NDUFS2,NDUFS3,NDUFS4,Ndufs6,NDUFS7,NDUFS8,NDUFV1,NDUFV2,PRDX5,SDHB,SNCA,SURF1,UQCR10,UQCR11,UQCRC1,UQCRQ
Opioid Signaling Pathway	11.3	0.263	5.334	ADCY1,ADCY2,ADCY3,ADCY5,ADCY8,ADCY9,AP1B1,AP2A1,AP2A2,AP2B1,AP2S1,BRAF,CACNA1A,CACNA1B,CACNA1C,CACNA1D,CACNA1E,CACNA1G,CACNA1H,CACNA1I,CACNA2D1,CACNA2D2,CACNA2D3,Cacnb1,CACNB3,CACNB4,CACNG2,CACNG3,CACNG5,Calm1 (includes others),CAMK1G,CAMK2A,CAMK2B,CAMK2D,CAMK2G,CAMK4,CLTB,CLTC,GNAL,GNG2,GRIN1,GRIN2A,GRIN2B,GRIN2D,GRINA,KCNJ3,KCNJ6,OPRL1,PDE1B,PENK,PLCB1,PNOC,PRKACB,PRKAR1B,PRKCE,PRKCZ,RAC3,RGS17…
Role of NFAT in Cardiac Hypertrophy	10	0.266	6.223	ADCY1,ADCY2,ADCY3,ADCY5,ADCY8,ADCY9,AKAP5,CACNA1A,CACNA1B,CACNA1C,CACNA1D,CACNA1E,CACNA1G,CACNA1H,CACNA1I,CACNA2D1,CACNA2D2,CACNA2D3,CACNB3,CACNB4,CACNG2,CACNG3,CACNG5,Calm1 (includes others),CAMK1G,CAMK2A,CAMK2B,CAMK2D,CAMK2G,CAMK4,GNB5,GNG2,GNG3,HDAC11,HDAC4,HDAC5,HDAC6,HDAC7,MAPK10,MAPK9,MEF2C,PIK3C2B,PIK3CD,PLCB1,PLCB4,PLCD3,PLCH2,PLCL2,PRKACB,PRKAR1B,PRKCE,PRKCZ,RCAN2,RCAN3,SLC8A1,SLC8A2,SLC…
Neuropathic Pain Signaling In Dorsal Horn Neurons	9.96	0.356	6	CAMK1G,CAMK2A,CAMK2B,CAMK2D,CAMK2G,CAMK4,GRIA1,GRIA2,GRIA3,GRIA4,GRIN1,GRIN2A,GRIN2B,GRIN2D,GRINA,GRM1,GRM2,GRM3,GRM4,GRM5,GRM7,GRM8,KCNH2,KCNQ2,KCNQ3,PIK3C2B,PIK3CD,PLCB1,PLCB4,PLCD3,PLCH2,PLCL2,PRKACB,PRKAR1B,PRKCE,PRKCZ
Axonal Guidance Signaling	9.09	0.198	#NUM!	ABLIM2,ABLIM3,ACE,ADAM11,ADAM15,Adam22,ADAM23,ADAM8,ADAMTS10,ADAMTS15,ADAMTS3,ARHGEF11,ARHGEF15,ARHGEF7,BMP3,CDK5,DPYSL2,DPYSL5,ECEL1,EFNA3,EFNA5,EFNB3,EPHA10,EPHA4,EPHA5,EPHA6,EPHA7,EPHA8,EPHB6,GIT1,GNAL,GNAZ,GNB5,GNG2,GNG3,HERC2,ITGA3,ITSN1,KALRN,KCNJ12,KLC1,L1CAM,LIMK1,LIMK2,LINGO1,LRRC4C,MMP24,NGFR,NRP1,NRP2,NTN3,NTNG1,PAK1,PAK5,PAK6,PAPPA,PDGFB,PIK3C2B,PIK3CD,PLCB1,PLCB4,PLCD3,PLCH2,PLCL2,PL…
nNOS Signaling in Skeletal Muscle Cells	8.01	0.488	#NUM!	CACNA1A,CACNA1B,CACNA1C,CACNA1D,CACNA1E,CACNA1G,CACNA1H,CACNA1I,CACNA2D1,CACNA2D2,CACNA2D3,CACNB3,CACNB4,CACNG2,CACNG3,CACNG5,Calm1 (includes others),CAMK4,RYR2,RYR3
GNRH Signaling	7.53	0.26	5.196	ADCY1,ADCY2,ADCY3,ADCY5,ADCY8,ADCY9,CACNA1A,CACNA1B,CACNA1C,CACNA1D,CACNA1E,CACNA1G,CACNA1H,CACNA1I,CACNA2D1,CACNA2D2,CACNA2D3,CACNB3,CACNB4,CACNG2,CACNG3,CACNG5,Calm1 (includes others),CAMK2A,CAMK2B,CAMK2D,CAMK2G,CAMK4,GNG2,MAP3K10,MAP3K12,MAP3K13,MAP3K5,MAP3K9,MAPK10,MAPK9,PAK1,PAK5,PAK6,PLCB1,PLCB4,PRKACB,PRKAR1B,PRKCE,PRKCZ
Netrin Signaling	7.53	0.385	5	ABLIM2,ABLIM3,CACNA1A,CACNA1B,CACNA1C,CACNA1D,CACNA1E,CACNA1G,CACNA1H,CACNA1I,CACNA2D1,CACNA2D2,CACNA2D3,CACNB3,CACNB4,CACNG2,CACNG3,CACNG5,PRKACB,PRKAR1B,RAC3,RYR2,RYR3,UNC5A,UNC5D
Huntington's Disease Signaling	7.4	0.232	2.858	AP2A2,ATP5F1B,ATP5F1C,ATP5MC1,BCL2L1,CACNA1B,CAPN11,CDK5,CDK5R1,CLTB,CLTC,CPLX2,DCTN1,DLG4,DNM1,GLS,GNB5,GNG2,GNG3,GPAA1,GRIN2B,GRM1,GRM5,HAP1,HDAC11,HDAC4,HDAC5,HDAC6,HDAC7,HSPA1A/HSPA1B,HTT,MAP3K10,MAPK9,MTOR,NAPA,NAPB,NSF,PACSIN1,PENK,PIK3C2B,PIK3CD,PLCB1,PLCB4,PRKCE,PRKCZ,PSME1,RPH3A,SDHB,SNAP25,SNCA,STX1A,UBC,VAMP2,VTI1B,ZDHHC17
GPCR-Mediated Nutrient Sensing in Enteroendocrine Cells	7.4	0.304	5.831	ADCY1,ADCY2,ADCY3,ADCY5,ADCY8,ADCY9,CACNA1A,CACNA1B,CACNA1C,CACNA1D,CACNA1E,CACNA1G,CACNA1H,CACNA1I,CACNA2D1,CACNA2D2,CACNA2D3,CACNB3,CACNB4,CACNG2,CACNG3,CACNG5,GNG2,GNG3,PLCB1,PLCB4,PLCD3,PLCH2,PLCL2,PRKACB,PRKAR1B,PRKCE,PRKCZ,RAPGEF4
Type II Diabetes Mellitus Signaling	6.67	0.268	2.53	ABCC8,ACSL3,ACSL4,ACSL6,CACNA1A,CACNA1B,CACNA1C,CACNA1D,CACNA1E,CACNA1G,CACNA1H,CACNA1I,CACNA2D1,CACNA2D2,CACNA2D3,CACNB3,CACNB4,CACNG2,CACNG3,CACNG5,INSR,Irs4,KCNJ11,MAP3K5,MAPK10,MAPK9,MTOR,NGFR,PIK3C2B,PIK3CD,PRKCE,PRKCZ,SLC27A2,SLC27A3,SLC27A4,SMPD3,SOCS5,SOCS7
Synaptic Long Term Depression	6.34	0.238	5.729	CACNA1A,CACNA1B,CACNA1C,CACNA1D,CACNA1E,CACNA1G,CACNA1H,CACNA1I,CACNA2D1,CACNA2D2,CACNA2D3,CACNB3,CACNB4,CACNG2,CACNG3,CACNG5,GAD1,GNAL,GNAZ,GRIA1,GRIA2,GRIA3,GRIA4,GRID2,GRM1,GRM2,GRM3,GRM4,GRM5,GRM7,GRM8,PLA2G4B,PLCB1,PLCB4,PLCD3,PLCH2,PLCL2,PNPLA3,PPP2R1A,PPP2R2C,PPP2R5B,PRKCE,PRKCZ,RYR2,RYR3
Synaptic Long Term Potentiation	6.3	0.271	5.396	ADCY1,ADCY8,CACNA1C,Calm1 (includes others),CAMK2A,CAMK2B,CAMK2D,CAMK2G,CAMK4,GRIA1,GRIA2,GRIA3,GRIA4,GRIN1,GRIN2A,GRIN2B,GRIN2D,GRINA,GRM1,GRM2,GRM3,GRM4,GRM5,GRM7,GRM8,PLCB1,PLCB4,PLCD3,PLCH2,PLCL2,PPP1R11,PRKACB,PRKAR1B,PRKCE,PRKCZ
Reelin Signaling in Neurons	5.78	0.264	4.95	APBB1,APP,ARHGEF11,ARHGEF15,CAMK2A,CAMK2B,CAMK2D,CAMK2G,CDK5,CDK5R1,CNR1,GRIN1,GRIN2A,GRIN2B,GRIN2D,GRINA,ITGA3,LIMK1,LRP8,MAP3K10,MAP3K9,MAPK10,MAPK8IP1,MAPK8IP2,MAPK8IP3,MAPK9,MAPT,MTOR,NDEL1,PAFAH1B3,PIK3C2B,PIK3CD,RELN,VLDLR
Cardiac β-adrenergic Signaling	5.29	0.248	3.266	ADCY1,ADCY2,ADCY3,ADCY5,ADCY8,ADCY9,AKAP11,AKAP12,AKAP5,AKAP6,ATP2A2,CACNA1A,CACNA1C,CACNA1D,CACNA1E,GDPD1,GNB5,GNG2,GNG3,PDE10A,PDE1B,PDE2A,PDE3A,PDE4A,PDE8B,PPP1R11,PPP2R1A,PPP2R2C,PPP2R5B,PRKACB,PRKAR1B,RYR2,SLC8A1,SLC8A2,SLC8A3
cAMP-mediated signaling	5.13	0.211	5.729	ADCY1,ADCY2,ADCY3,ADCY5,ADCY8,ADCY9,ADRA2A,ADRA2C,AKAP11,AKAP12,AKAP5,AKAP6,BRAF,Calm1 (includes others),CAMK1G,CAMK2A,CAMK2B,CAMK2D,CAMK2G,CAMK4,CHRM3,CHRM4,CNR1,GABBR1,GDPD1,GNAL,GRM2,GRM3,GRM4,GRM7,GRM8,HRH3,HTR1A,HTR1B,HTR7,OPRL1,PDE10A,PDE1B,PDE2A,PDE3A,PDE4A,PDE8B,PRKACB,PRKAR1B,PTGER4,RAPGEF4,RGS2,RGS4
Dopamine-DARPP32 Feedback in cAMP Signaling	5.09	0.233	5.303	ADCY1,ADCY2,ADCY3,ADCY5,ADCY8,ADCY9,ATP2A2,CACNA1A,CACNA1C,CACNA1D,CACNA1E,Calm1 (includes others),CALY,CAMK4,CAMKK1,CDK5,GRIN1,GRIN2A,GRIN2B,GRIN2D,GRINA,KCNJ11,KCNJ12,KCNJ3,KCNJ6,PLCB1,PLCB4,PLCD3,PLCH2,PLCL2,PPP1R11,PPP2R1A,PPP2R2C,PPP2R5B,PRKACB,PRKAR1B,PRKCE,PRKCZ
Cholesterol Biosynthesis I	5.08	0.692	3	CYP51A1,DHCR24,DHCR7,EBP,FDFT1,HSD17B7,LSS,SC5D,SQLE
Cholesterol Biosynthesis II (via 24,25-dihydrolanosterol)	5.08	0.692	3	CYP51A1,DHCR24,DHCR7,EBP,FDFT1,HSD17B7,LSS,SC5D,SQLE
Cholesterol Biosynthesis III (via Desmosterol)	5.08	0.692	3	CYP51A1,DHCR24,DHCR7,EBP,FDFT1,HSD17B7,LSS,SC5D,SQLE
G-Protein Coupled Receptor Signaling	4.71	0.195	#NUM!	ADCY1,ADCY2,ADCY3,ADCY5,ADCY8,ADCY9,ADRA1A,ADRA1B,ADRA2A,ADRA2C,AVPR1A,BRAF,CAMK2A,CAMK2B,CAMK2D,CAMK2G,CAMK4,CHRM3,CHRM4,CNR1,GABBR1,GDPD1,GNAL,GRM1,GRM2,GRM3,GRM4,GRM5,GRM7,GRM8,HRH3,HTR1A,HTR1B,HTR2C,HTR7,OPRL1,PDE10A,PDE1B,PDE2A,PDE3A,PDE4A,PDE8B,PIK3C2B,PIK3CD,PLCB1,PLCB4,PRKACB,PRKAR1B,PRKCE,PTGER4,RAPGEF4,RGS2,RGS4
Superpathway of Cholesterol Biosynthesis	4.67	0.448	3.606	CYP51A1,DHCR24,DHCR7,EBP,FDFT1,FDPS,HMGCR,HSD17B7,LSS,MVD,PMVK,SC5D,SQLE
Corticotropin Releasing Hormone Signaling	4.64	0.234	0	ADCY1,ADCY2,ADCY3,ADCY5,ADCY8,ADCY9,BRAF,CACNA1A,CACNA1B,CACNA1C,CACNA1D,CACNA1E,CACNA1G,CACNA1H,CACNA1I,CACNA2D1,CACNA2D2,CACNA2D3,CACNB3,CACNB4,CACNG2,CACNG3,CACNG5,Calm1 (includes others),CAMK4,CNR1,GAD1,JUND,KRT1,MEF2C,PRKACB,PRKAR1B,PRKCE,PRKCZ
G Beta Gamma Signaling	4.49	0.246	5.014	ADCY1,ADCY2,CACNA1A,CACNA1B,CACNA1C,CACNA1D,CACNA1E,CACNA1G,CACNA1H,CACNA1I,CACNA2D1,CACNA2D2,CACNA2D3,CACNB3,CACNB4,CACNG2,CACNG3,CACNG5,GNAL,GNAZ,GNB5,GNG2,GNG3,KCNJ3,KCNJ6,PAK1,PRKACB,PRKAR1B,PRKCE,PRKCZ
CCR5 Signaling in Macrophages	4.32	0.266	2.449	CACNA1A,CACNA1B,CACNA1C,CACNA1D,CACNA1E,CACNA1G,CACNA1H,CACNA1I,CACNA2D1,CACNA2D2,CACNA2D3,CACNB3,CACNB4,CACNG2,CACNG3,CACNG5,Calm1 (includes others),CAMK4,GNB5,GNG2,GNG3,MAPK10,MAPK9,PRKCE,PRKCZ
Cellular Effects of Sildenafil (Viagra)	4.31	0.237	#NUM!	ADCY1,ADCY2,ADCY3,ADCY5,ADCY8,ADCY9,CACNA1A,CACNA1C,CACNA1D,CACNA1E,CACNG2,CACNG3,CACNG5,Calm1 (includes others),CAMK4,KCNH2,KCNQ2,KCNQ3,MYH10,PDE1B,PDE2A,PDE3A,PDE4A,PLCB1,PLCB4,PLCD3,PLCH2,PLCL2,PRKACB,PRKAR1B,SLC4A10
Amyotrophic Lateral Sclerosis Signaling	4.08	0.258	3.578	BCL2L1,CACNA1A,CACNA1C,CACNA1D,CACNA1E,CAPN11,GRIA1,GRIA2,GRIA3,GRIA4,GRID2,GRIK1,GRIK2,GRIK5,GRIN1,GRIN2A,GRIN2B,GRIN2D,GRINA,HECW1,NEFH,PAK1,PIK3C2B,PIK3CD,SOD1
Gustation Pathway	3.66	0.214	#NUM!	ADCY1,ADCY2,ADCY3,ADCY5,ADCY8,ADCY9,CACNA1A,CACNA1B,CACNA1C,CACNA1D,CACNA1E,CACNA1G,CACNA1H,CACNA1I,CACNA2D1,CACNA2D2,CACNA2D3,CACNB3,CACNB4,CACNG2,CACNG3,CACNG5,GDPD1,GNG2,PANX1,PDE10A,PDE1B,PDE2A,PDE3A,PDE4A,PDE8B,PRKACB,PRKAR1B
Sirtuin Signaling Pathway	3.59	0.179	-1.769	ACLY,ACSS2,APP,ARG2,ATG12,ATG16L1,ATG2A,ATG9A,ATG9B,ATP5F1B,ATP5F1C,ATP5MC1,CYC1,GABARAPL1,GLS,LDHB,MAP1LC3A,MTOR,NDUFA10,NDUFA11,NDUFA13,NDUFA4,NDUFA5,NDUFA6,NDUFA7,NDUFA8,NDUFA9,NDUFB10,NDUFB11,NDUFB2,NDUFB3,NDUFB5,NDUFB6,NDUFB8,NDUFB9,NDUFS2,NDUFS3,NDUFS4,Ndufs6,NDUFS7,NDUFS8,NDUFV1,NDUFV2,PFKM,PPARGC1A,RPTOR,SDHB,SOD1,TOMM40L,TP53BP1,TUBA1A,TUBA4A
White Adipose Tissue Browning Pathway	3.59	0.225	4.642	ADCY1,ADCY2,ADCY3,ADCY5,ADCY8,ADCY9,CACNA1A,CACNA1B,CACNA1C,CACNA1D,CACNA1E,CACNA1G,CACNA1H,CACNA1I,CACNA2D1,CACNA2D2,CACNA2D3,CACNB3,CACNB4,CACNG2,CACNG3,CACNG5,LDHB,NDN,PPARGC1A,PRKACB,PRKAR1B,RUNX1T1,VGF
FcγRIIB Signaling in B Lymphocytes	3.43	0.267	2	CACNA1A,CACNA1B,CACNA1C,CACNA1D,CACNA1E,CACNA1G,CACNA1H,CACNA1I,CACNA2D1,CACNA2D2,CACNA2D3,CACNB3,CACNB4,CACNG2,CACNG3,CACNG5,MAPK10,MAPK9,PIK3C2B,PIK3CD
Cardiac Hypertrophy Signaling	3.27	0.183	5.925	ADCY1,ADCY2,ADCY3,ADCY5,ADCY8,ADCY9,ADRA1A,ADRA1B,ADRA2A,ADRA2C,CACNA1A,CACNA1C,CACNA1D,CACNA1E,Calm1 (includes others),CAMK4,EIF2B4,GNAL,GNAZ,GNB5,GNG2,GNG3,MAP3K10,MAP3K12,MAP3K13,MAP3K5,MAP3K9,MAPK10,MAPK9,MEF2C,MTOR,PIK3C2B,PIK3CD,PLCB1,PLCB4,PLCD3,PLCH2,PLCL2,PRKACB,PRKAR1B,RAC3,RHOB,RHOF,RHOV
Semaphorin Signaling in Neurons	3.22	0.283	#NUM!	CDK5,CRMP1,DPYSL2,DPYSL5,LIMK1,LIMK2,NRP1,PAK1,PAK5,PAK6,PLXNA1,RAC3,RHOB,RHOF,RHOV,SEMA3A,SEMA7A
Chondroitin Sulfate Biosynthesis	3.06	0.286	4	B3GALT6,B3GAT3,CHPF,CHPF2,CHST1,CHST10,CHST15,CHST2,CHSY3,HS3ST2,HS3ST5,HS6ST2,HS6ST3,NDST3,NDST4,SULT4A1
PKCθ Signaling in T Lymphocytes	2.89	0.2	3.873	CACNA1A,CACNA1B,CACNA1C,CACNA1D,CACNA1E,CACNA1G,CACNA1H,CACNA1I,CACNA2D1,CACNA2D2,CACNA2D3,CACNB3,CACNB4,CACNG2,CACNG3,CACNG5,CAMK2A,CAMK2B,CAMK2D,CAMK2G,HLA-A,HLA-DMA,MAP3K10,MAP3K12,MAP3K13,MAP3K5,MAP3K9,PIK3C2B,PIK3CD,RAC3,VAV3
nNOS Signaling in Neurons	2.87	0.298	3	Calm1 (includes others),CAMK2A,CAMK4,CAPN11,DLG2,DLG4,GRIN1,GRIN2A,GRIN2B,GRIN2D,GRINA,PFKM,PRKCE,PRKCZ
Ephrin A Signaling	2.87	0.298	#NUM!	EFNA3,EFNA5,EPHA10,EPHA4,EPHA5,EPHA6,EPHA7,EPHA8,LIMK1,NGFR,PAK1,PIK3C2B,PIK3CD,VAV3
Stearate Biosynthesis I (Animals)	2.87	0.298	3.464	ACOT11,ACOT7,ACOT9,ACSL3,ACSL4,ACSL6,DHCR24,FASN,LPCAT4,MBOAT7,SLC27A2,SLC27A3,SLC27A4,TECR
AMPK Signaling	2.86	0.182	1.961	ACACA,ACTL6B,ADRA1A,ADRA1B,ADRA2A,ADRA2C,AK1,CDKN1A,CFTR,CHRM3,CHRM4,CHRNA4,CHRNA5,CHRNA7,CHRNB2,FASN,FOXO6,HMGCR,INSR,MTOR,ORAI2,PFKFB4,PFKM,PFKP,PHLPP2,PIK3C2B,PIK3CD,PPARGC1A,PPM1H,PPP2R1A,PPP2R2C,PPP2R5B,PRKACB,PRKAR1B,RAB3A,RAB9B,RPTOR,SMARCD3,TSC1
Dermatan Sulfate Biosynthesis	2.82	0.271	4	B3GALT6,B3GAT3,CHPF,CHPF2,CHST1,CHST10,CHST15,CHST2,CHSY3,HS3ST2,HS3ST5,HS6ST2,HS6ST3,NDST3,NDST4,SULT4A1
Phagosome Maturation	2.79	0.199	#NUM!	ATP6AP1,ATP6V0A1,ATP6V0B,ATP6V0D1,ATP6V1B2,ATP6V1C1,ATP6V1E1,ATP6V1F,ATP6V1G2,ATP6V1H,DYNC1H1,DYNC1I1,DYNC2H1,GPAA1,HLA-A,NAPA,NAPB,NSF,PRDX5,SNAP25,TUBA1A,TUBA4A,TUBB2A,TUBB3,VAMP2,VPS11,VPS18,VPS28,VPS33B,VTI1B
Breast Cancer Regulation by Stathmin1	2.78	0.146	#NUM!	ADRA1A,ADRA1B,ADRA2A,ADRA2C,ARHGEF11,ARHGEF15,ARHGEF7,AVPR1A,CAMK1G,CAMK2A,CAMK2B,CAMK2D,CAMK2G,CAMK4,CCKBR,CELSR2,CELSR3,Chrm2,CHRM3,CHRM4,CNR1,GABBR1,GHSR,GNB5,GNG2,GNG3,GPR101,GPR12,GPR135,GPR137C,GPR150,GPR153,GPR156,GPR158,GPR162,GPR176,GPR22,GPR27,GPR3,GPR4,GPR61,GPR68,GPR75,GPR85,GRM1,GRM2,GRM3,GRM4,GRM5,GRM7,GRM8,HRH3,HTR1A,HTR1B,HTR2C,HTR7,KISS1R,MCHR1,MTOR,NTSR1,OPRL1,OXTR,PAK1,PDGFB,PI…
RhoGDI Signaling	2.78	0.189	-4.914	ARHGAP4,ARHGDIG,ARHGEF11,ARHGEF15,ARHGEF7,CDH10,CDH12,CDH18,CDH23,CDH4,CDH6,CDH7,CDH8,CDH9,DGKZ,GNAL,GNAZ,GNB5,GNG2,GNG3,ITGA3,LIMK1,LIMK2,PAK1,PAK5,PAK6,PI4KA,PIP4K2B,PIP5K1C,PIP5KL1,RAC3,RHOB,RHOF,RHOV
Gαi Signaling	2.72	0.208	1.225	ADCY1,ADCY2,ADCY3,ADCY5,ADCY8,ADCY9,ADRA2A,ADRA2C,CHRM4,CNR1,GABBR1,GNB5,GNG2,GNG3,GRM2,GRM3,GRM4,GRM7,GRM8,HRH3,HTR1A,HTR1B,OPRL1,PRKACB,PRKAR1B,RGS4
Leptin Signaling in Obesity	2.62	0.243	1	ADCY1,ADCY2,ADCY3,ADCY5,ADCY8,ADCY9,GHSR,NPY,PDE3A,PIK3C2B,PIK3CD,PLCB1,PLCB4,PLCD3,PLCH2,PLCL2,PRKACB,PRKAR1B
Signaling by Rho Family GTPases	2.61	0.172	5.578	ARHGEF11,ARHGEF15,ARHGEF7,CDH10,CDH12,CDH18,CDH23,CDH4,CDH6,CDH7,CDH8,CDH9,GNAL,GNAZ,GNB5,GNG2,GNG3,ITGA3,LIMK1,LIMK2,MAP3K10,MAP3K12,MAP3K9,MAPK10,MAPK9,PAK1,PAK5,PAK6,PARD6A,PI4KA,PIK3C2B,PIK3CD,PIP4K2B,PIP5K1C,PIP5KL1,PRKCZ,RAC3,RHOB,RHOF,RHOV,SLC9A1,STMN1
Androgen Signaling	2.51	0.199	4.69	CACNA1A,CACNA1B,CACNA1C,CACNA1D,CACNA1E,CACNA1G,CACNA1H,CACNA1I,CACNA2D1,CACNA2D2,CACNA2D3,CACNB3,CACNB4,CACNG2,CACNG3,CACNG5,Calm1 (includes others),CAMK4,GNAL,GNAZ,GNB5,GNG2,GNG3,PRKACB,PRKAR1B,PRKCE,PRKCZ
α-Adrenergic Signaling	2.46	0.219	3.162	ADCY1,ADCY2,ADCY3,ADCY5,ADCY8,ADCY9,ADRA1A,ADRA2A,Calm1 (includes others),CAMK4,GNB5,GNG2,GNG3,PRKACB,PRKAR1B,PRKCE,PRKCZ,PYGM,SLC8A1,SLC8A2,SLC8A3
Melatonin Signaling	2.32	0.236	1.807	ARAF,BRAF,Calm1 (includes others),CAMK2A,CAMK2B,CAMK2D,CAMK2G,CAMK4,PLCB1,PLCB4,PLCD3,PLCH2,PLCL2,PRKACB,PRKAR1B,PRKCE,PRKCZ
Chondroitin Sulfate Biosynthesis (Late Stages)	2.28	0.271	3.606	CHPF,CHST1,CHST10,CHST15,CHST2,CHSY3,HS3ST2,HS3ST5,HS6ST2,HS6ST3,NDST3,NDST4,SULT4A1
Serotonin Receptor Signaling	2.21	0.279	#NUM!	ADCY1,ADCY2,ADCY3,ADCY5,ADCY8,ADCY9,HTR1A,HTR1B,HTR2C,HTR7,SLC18A2,SLC18A3
Ephrin Receptor Signaling	2.19	0.178	4.583	ARHGEF15,EFNA3,EFNA5,EFNB3,EPHA10,EPHA4,EPHA5,EPHA6,EPHA7,EPHA8,EPHB6,GNAL,GNAZ,GNB5,GNG2,GNG3,GRIN1,GRIN2A,GRIN2B,GRIN2D,GRINA,ITGA3,ITSN1,KALRN,LIMK1,LIMK2,PAK1,PAK5,PAK6,PDGFB,RAC3,SH2D3C
Fatty Acid Activation	2.13	0.462	2.449	ACSL3,ACSL4,ACSL6,SLC27A2,SLC27A3,SLC27A4
Protein Kinase A Signaling	2.07	0.148	2.06	ADCY1,ADCY2,ADCY3,ADCY5,ADCY8,ADCY9,ADD2,AKAP11,AKAP12,AKAP5,AKAP6,BRAF,Calm1 (includes others),CAMK2A,CAMK2B,CAMK2D,CAMK2G,CAMK4,DUSP12,DUSP22,DUSP26,DUSP8,EYA1,GDPD1,GNB5,GNG2,GNG3,MYH10,NGFR,PDE10A,PDE1B,PDE2A,PDE3A,PDE4A,PDE8B,PLCB1,PLCB4,PLCD3,PLCH2,PLCL2,PPP1R11,PRKACB,PRKAR1B,PRKCE,PRKCZ,PTPN5,PTPRD,PTPRM,PTPRN,PTPRO,PTPRR,Ptprt,PTPRU,PYGM,RYR2,RYR3,SIRPA,YWHAG,YWHAH
Calcium Transport I	1.89	0.5	2.236	ATP2A2,ATP2B1,ATP2B2,ATP2B3,ATP2B4
Gαs Signaling	1.87	0.196	3.441	ADCY1,ADCY2,ADCY3,ADCY5,ADCY8,ADCY9,ADD2,BRAF,CHRM3,CNR1,GNB5,GNG2,GNG3,HTR7,PRKACB,PRKAR1B,PTGER4,RAPGEF4,RGS2,RYR2,RYR3
CDK5 Signaling	1.83	0.194	3.13	ADCY1,ADCY2,ADCY3,ADCY5,ADCY8,ADCY9,CACNA1A,CDK5,CDK5R1,GNAL,ITGA3,MAPK10,MAPK9,MAPT,NGFR,PPP1R11,PPP2R1A,PPP2R2C,PPP2R5B,PRKACB,PRKAR1B
Apelin Endothelial Signaling Pathway	1.83	0.191	1.279	ADCY1,ADCY2,ADCY3,ADCY5,ADCY8,ADCY9,Calm1 (includes others),CAMK4,GNAL,HDAC4,HDAC5,MAPK10,MAPK9,MEF2C,MTOR,PIK3C2B,PIK3CD,PLCB1,PLCB4,PRKCE,PRKCZ,RPS6KB2
D-myo-inositol (1,4,5)-Trisphosphate Biosynthesis	1.79	0.32	2.828	CDIPT,PI4KA,PIP4K2B,PIP5K1C,PIP5KL1,PLCB1,PLCB4,PLCD3
Cardiac Hypertrophy Signaling (Enhanced)	1.78	0.14	7.034	ACE,ACVR1B,ACVR2A,ADCY1,ADCY2,ADCY3,ADCY5,ADCY8,ADCY9,ADRA1A,ADRA1B,ADRA2A,ADRA2C,ATP2A2,BMPR2,CACNA1A,CACNA1C,CACNA1D,CACNA1E,Calm1 (includes others),CAMK2A,CAMK2B,CAMK2D,CAMK2G,CAMK4,DVL1,EIF2B4,FGF14,FGF9,GDPD1,GNG2,HDAC11,HDAC4,HDAC5,HDAC6,HDAC7,ITGA3,MAP3K10,MAP3K12,MAP3K13,MAP3K5,MAP3K9,MAPK10,MAPK9,MEF2C,MTOR,NGFR,PDE10A,PDE1B,PDE2A,PDE3A,PDE4A,PDE8B,PIK3C2B,PIK3CD,PLCB1,PLCB4,PLCD3,PLCH2,…
Dopamine Receptor Signaling	1.63	0.208	2.333	ADCY1,ADCY2,ADCY3,ADCY5,ADCY8,ADCY9,CALY,NCS1,PPP1R11,PPP2R1A,PPP2R2C,PPP2R5B,PRKACB,PRKAR1B,SLC18A2,SLC18A3
Apelin Cardiomyocyte Signaling Pathway	1.59	0.192	4	ATP2A2,MAPK10,MAPK9,PIK3C2B,PIK3CD,PLCB1,PLCB4,PLCD3,PLCH2,PLCL2,PRKCE,PRKCZ,SLC8A1,SLC8A2,SLC8A3,SLC9A1,SLC9A5,SLC9A6,SLC9A8
Heparan Sulfate Biosynthesis	1.58	0.205	4	AARS1,B3GALT6,B3GAT3,CHST1,CHST10,CHST15,CHST2,EXTL2,HS3ST2,HS3ST5,HS6ST2,HS6ST3,NDST3,NDST4,PPME1,SULT4A1
Gap Junction Signaling	1.58	0.162	#NUM!	ADCY1,ADCY2,ADCY3,ADCY5,ADCY8,ADCY9,DBN1,GAD1,GJD2,GRIA1,GRIA2,GRIA3,GRIA4,GRIK1,GRIK2,HTR2C,PIK3C2B,PIK3CD,PLCB1,PLCB4,PLCD3,PLCH2,PLCL2,PRKACB,PRKAR1B,PRKCE,PRKCZ,SGSM3,TUBA1A,TUBA4A,TUBB2A,TUBB3
Iron homeostasis signaling pathway	1.55	0.175	#NUM!	ACO2,ATP6AP1,ATP6V0A1,ATP6V0B,ATP6V0D1,ATP6V1B2,ATP6V1C1,ATP6V1E1,ATP6V1F,ATP6V1G2,ATP6V1H,BMP3,BMPR2,BTRC,FTH1,HIF3A,HMOX2,JAK1,LRP1,MCOLN1,PDGFB,SLC11A2,SMAD2,TFRC
Endocannabinoid Developing Neuron Pathway	1.54	0.183	1.147	ADCY1,ADCY2,ADCY3,ADCY5,ADCY8,ADCY9,ARAF,BRAF,CNR1,GNAL,GNG2,MAPK10,MAPK9,MTOR,PIK3C2B,PIK3CD,PRKACB,PRKAR1B,RAC3,RPTOR,STMN2
γ-linolenate Biosynthesis II (Animals)	1.53	0.353	2.449	ACSL3,ACSL4,ACSL6,SLC27A2,SLC27A3,SLC27A4
Dermatan Sulfate Biosynthesis (Late Stages)	1.53	0.239	3.317	CHST1,CHST10,CHST15,CHST2,HS3ST2,HS3ST5,HS6ST2,HS6ST3,NDST3,NDST4,SULT4A1
Mitochondrial L-carnitine Shuttle Pathway	1.53	0.353	2.449	ACSL3,ACSL4,ACSL6,SLC27A2,SLC27A3,SLC27A4
Relaxin Signaling	1.37	0.167	3.606	ADCY1,ADCY2,ADCY3,ADCY5,ADCY8,ADCY9,BRAF,GAD1,GDPD1,GNAL,GNAZ,GNB5,GNG2,GNG3,PDE10A,PDE1B,PDE2A,PDE3A,PDE4A,PDE8B,PIK3C2B,PIK3CD,PRKACB,PRKAR1B,PRKCZ
Gαq Signaling	1.37	0.165	3.838	ADRA1A,ADRA1B,AVPR1A,Calm1 (includes others),CAMK4,CHRM3,GNB5,GNG2,GNG3,GRM1,GRM5,HTR2C,PIK3C2B,PIK3CD,PLCB1,PLCB4,PLD3,PLD5,PRKCE,PRKCZ,RAC3,RGS2,RGS4,RHOB,RHOF,RHOV
Superpathway of Inositol Phosphate Compounds	1.36	0.157	5.568	CDIPT,DUSP12,DUSP8,EYA4,INPP5J,IP6K1,MINPP1,MTMR4,NUDT3,PDXP,PI4KA,PIK3C2B,PIK3CD,PIP4K2B,PIP5K1C,PIP5KL1,PLCB1,PLCB4,PLCD3,PPFIA2,PPFIA3,PPIP5K1,PPM1H,PPP1R13B,PPP2R5B,PTPRM,PTPRN,PTPRO,SIRPA,SSH3,SYNJ1
CXCR4 Signaling	1.34	0.162	2.132	ADCY1,ADCY2,ADCY3,ADCY5,ADCY8,ADCY9,ARHGEF11,GNAL,GNAZ,GNB5,GNG2,GNG3,MAPK10,MAPK9,PAK1,PAK5,PAK6,PIK3C2B,PIK3CD,PLCB1,PLCB4,PRKCE,PRKCZ,RAC3,RHOB,RHOF,RHOV
Sperm Motility	1.34	0.152	4.123	AATK,ALK,CACNA1G,CACNA1H,Calm1 (includes others),CAMK4,EPHA4,EPHA5,EPHA6,EPHA8,ERBB4,INSR,JAK1,LMTK2,LMTK3,LTK,MATK,PDE1B,PDE2A,PDE4A,PLA2G4B,PLCB1,PLCB4,PLCD3,PLCH2,PLCL2,PNPLA3,PRKACB,PRKAR1B,PRKCE,PRKCZ,RET,SLC9A5,TYRO3
TR/RXR Activation	1.33	0.19	#NUM!	ACACA,CAMK4,DIO3,FASN,LDLR,MTOR,PFKP,PIK3C2B,PIK3CD,PPARGC1A,RAB3B,RCAN2,SREBF2,STRBP,SYT12,SYT2
Thrombin Signaling	1.32	0.154	2.746	ADCY1,ADCY2,ADCY3,ADCY5,ADCY8,ADCY9,ARHGEF11,ARHGEF15,CAMK1G,CAMK2A,CAMK2B,CAMK2D,CAMK2G,CAMK4,GNAL,GNAZ,GNB5,GNG2,GNG3,PIK3C2B,PIK3CD,PLCB1,PLCB4,PLCD3,PLCH2,PLCL2,PRKCE,PRKCZ,RAC3,RHOB,RHOF,RHOV
Nitric Oxide Signaling in the Cardiovascular System	1.32	0.182	2.84	ARG2,ATP2A2,CACNA1A,CACNA1C,CACNA1D,CACNA1E,Calm1 (includes others),CAMK4,PDE1B,PDE2A,PIK3C2B,PIK3CD,PRKACB,PRKAR1B,PRKCE,PRKCZ,RYR2,SLC7A1
Phosphatidylethanolamine Biosynthesis II	1.32	0.444	2	CEPT1,CHKA,Etnk2,PCYT2
Virus Entry via Endocytic Pathways	1.3	0.178	#NUM!	AP1B1,AP1M1,AP2A1,AP2A2,AP2B1,AP2S1,CLTB,CLTC,CXADR,DNM1,HLA-A,ITGA3,ITSN1,PIK3C2B,PIK3CD,PRKCE,PRKCZ,RAC3,TFRC
Heparan Sulfate Biosynthesis (Late Stages)	1.28	0.197	3.742	AARS1,CHST1,CHST10,CHST15,CHST2,EXTL2,HS3ST2,HS3ST5,HS6ST2,HS6ST3,NDST3,NDST4,PPME1,SULT4A1
Estrogen Receptor Signaling	1.26	0.14	5.898	ADCY1,ADCY2,ADCY3,ADCY5,ADCY8,ADCY9,ARG2,ATP5F1C,ATP5MC1,CACNA1A,CACNA1C,CACNA1D,CACNA1E,CDKN1A,CYC1,DLG4,EIF2B4,FOXO6,GNAL,GNAZ,GNG2,IGF2R,JAK1,LIMK1,LIMK2,MMP24,MTOR,PAK1,PGR,PIK3C2B,PIK3CD,PLCB1,PLCB4,PLCD3,PLCH2,PLCL2,PPARGC1A,PRKACB,PRKAR1B,PRKCE,PRKCZ,RBFOX2,RPS6KB2,SHC2,SHF,TRRAP
Germ Cell-Sertoli Cell Junction Signaling	1.25	0.158	#NUM!	CTNNA2,EPN1,ITGA3,JUP,LIMK1,LIMK2,MAP3K10,MAP3K12,MAP3K13,MAP3K5,MAP3K9,MAPK10,MAPK9,MYO7A,PAK1,PAK5,PAK6,PIK3C2B,PIK3CD,RAC3,RHOB,RHOF,RHOV,TUBA1A,TUBA4A,TUBB2A,TUBB3
Epoxysqualene Biosynthesis	1.25	1	#NUM!	FDFT1,SQLE
Glutamate Dependent Acid Resistance	1.25	1	#NUM!	GAD1,GAD2
Pyridoxal 5'-phosphate Salvage Pathway	1.25	0.2	3.606	ACVR2A,ARAF,BRAF,CDK5,LIMK1,LIMK2,MAP3K9,MAPK9,PAK1,PAK5,PDXK,PNPO,PRKCE
Sphingosine-1-phosphate Signaling	1.24	0.171	1.606	ADCY1,ADCY2,ADCY3,ADCY5,ADCY8,ADCY9,PDGFB,PIK3C2B,PIK3CD,PLCB1,PLCB4,PLCD3,PLCH2,PLCL2,RAC3,RHOB,RHOF,RHOV,S1PR5,SMPD3
Adrenomedullin signaling pathway	1.22	0.152	5.385	ADCY1,ADCY2,ADCY3,ADCY5,ADCY8,ADCY9,ARAF,BRAF,Calm1 (includes others),CAMK4,GAD1,KCNH2,KCNQ2,KCNQ3,MAPK10,MAPK9,MATK,PIK3C2B,PIK3CD,PLCB1,PLCB4,PLCD3,PLCH2,PLCL2,PRKACB,PRKAR1B,RAMP3,SHC2,SHF,TFAP2A
3-phosphoinositide Biosynthesis	1.22	0.158	5.099	CDIPT,DUSP12,DUSP8,EYA4,MINPP1,MTMR4,NUDT3,PDXP,PI4KA,PIK3C2B,PIK3CD,PIP4K2B,PIP5K1C,PIP5KL1,PPFIA2,PPFIA3,PPIP5K1,PPM1H,PPP1R13B,PPP2R5B,PTPRM,PTPRN,PTPRO,SIRPA,SSH3,SYNJ1
GPCR-Mediated Integration of Enteroendocrine Signaling Exemplified by an L Cell	1.22	0.192	0.535	ADCY1,ADCY2,ADCY3,ADCY5,ADCY8,ADCY9,PLCB1,PLCB4,PLCD3,PLCH2,PLCL2,PRKACB,PRKAR1B,SST
Renin-Angiotensin Signaling	1.22	0.169	3.742	ACE,ADCY1,ADCY2,ADCY3,ADCY5,ADCY8,ADCY9,MAPK10,MAPK9,PAK1,PAK5,PAK6,PIK3C2B,PIK3CD,PRKACB,PRKAR1B,PRKCE,PRKCZ,SHC2,SHF
14-3-3-mediated Signaling	1.17	0.165	2.668	MAP3K5,MAPK10,MAPK9,MAPT,PIK3C2B,PIK3CD,PLCB1,PLCB4,PLCD3,PLCH2,PLCL2,PRKCE,PRKCZ,SNCA,TSC1,TUBA1A,TUBA4A,TUBB2A,TUBB3,YWHAG,YWHAH
Chondroitin and Dermatan Biosynthesis	1.1	0.5	#NUM!	CHPF,CHPF2,CHSY3
Phosphatidylglycerol Biosynthesis II (Non-plastidic)	1.05	0.273	2.236	CDS1,CDS2,LPCAT4,MBOAT7,PGS1,PNPLA3
Factors Promoting Cardiogenesis in Vertebrates	0.947	0.153	4.264	ACVR1B,ACVR2A,APC,BMP3,BMPR2,CAMK2A,CAMK2B,CAMK2D,CAMK2G,DVL1,LRP1,MAPK10,MAPK9,MEF2C,PLCB1,PLCB4,PLCD3,PLCH2,PLCL2,PRKCE,PRKCZ,SMAD2,WNT3
Ephrin B Signaling	0.936	0.181	3.162	EFNB3,EPHB6,GNAL,GNAZ,GNB5,GNG2,GNG3,ITSN1,KALRN,LIMK1,PAK1,RAC3,VAV3
Molecular Mechanisms of Cancer	0.921	0.13	#NUM!	ADCY1,ADCY2,ADCY3,ADCY5,ADCY8,ADCY9,APC,ARHGEF11,ARHGEF15,ARHGEF7,BCL2L1,BMP3,BMPR2,BRAF,CAMK2A,CAMK2B,CAMK2D,CAMK2G,CDK16,CDK5,CDKN1A,CTNNA2,DVL1,GNAL,GNAZ,ITGA3,JAK1,LRP1,MAP3K5,MAPK10,MAPK9,NF1,PAK1,PAK5,PAK6,PIK3C2B,PIK3CD,PLCB1,PLCB4,PRKACB,PRKAR1B,PRKCE,PRKCZ,RAC3,RASGRF1,RASGRF2,RHOB,RHOF,RHOV,SMAD2,WNT3
P2Y Purigenic Receptor Signaling Pathway	0.921	0.157	4.243	ADCY1,ADCY2,ADCY3,ADCY5,ADCY8,ADCY9,GNB5,GNG2,GNG3,PIK3C2B,PIK3CD,PLCB1,PLCB4,PLCD3,PLCH2,PLCL2,PRKACB,PRKAR1B,PRKCE,PRKCZ
G Protein Signaling Mediated by Tubby	0.851	0.226	#NUM!	GNB5,GNG2,GNG3,INSR,PLCB1,PLCB4,TUB
Apelin Adipocyte Signaling Pathway	0.848	0.171	-0.535	ADCY1,ADCY2,ADCY3,ADCY5,ADCY8,ADCY9,GPX4,MAPK10,MAPK9,MGST3,PPARGC1A,PRKACB,PRKAR1B,SOD1
Endothelin-1 Signaling	0.836	0.144	2.746	ADCY1,ADCY2,ADCY3,ADCY5,ADCY8,ADCY9,ARAF,BRAF,GNAL,GNAZ,MAPK10,MAPK9,PIK3C2B,PIK3CD,PLA2G4B,PLCB1,PLCB4,PLCD3,PLCH2,PLCL2,PLD3,PLD5,PNPLA3,PRKCE,PRKCZ,SHC2,SHF
IL-1 Signaling	0.807	0.165	2	ADCY1,ADCY2,ADCY3,ADCY5,ADCY8,ADCY9,GNAL,GNAZ,GNB5,GNG2,GNG3,MAPK10,MAPK9,PRKACB,PRKAR1B
tRNA Charging	0.79	0.205	2.828	AARS1,AARS2,CARS1,MARS1,NARS1,SARS1,TARS3,YARS1
Autophagy	0.785	0.18	#NUM!	ATG12,ATG16L1,ATG9A,ATG9B,MAP1LC3A,MTOR,SQSTM1,VPS11,VPS18,VPS33B,WDFY3
Lipid Antigen Presentation by CD1	0.759	0.231	#NUM!	AP1B1,AP2A1,AP2A2,AP2B1,AP2S1,PSAP
Aldosterone Signaling in Epithelial Cells	0.759	0.146	3.742	DNAJB2,DNAJC12,DNAJC16,DNAJC27,DNAJC6,HSPA12A,HSPA13,HSPA1A/HSPA1B,PI4KA,PIK3C2B,PIK3CD,PIP4K2B,PIP5K1C,PIP5KL1,PLCB1,PLCB4,PLCD3,PLCH2,PLCL2,PRKCE,PRKCZ,SACS,SLC9A1
Clathrin-mediated Endocytosis Signaling	0.738	0.14	#NUM!	AAK1,AMPH,AP1B1,AP1M1,AP2A1,AP2A2,AP2B1,AP2S1,CLTB,CLTC,DNM1,EPN1,FGF14,FGF9,HGS,LDLR,PDGFB,PIK3C2B,PIK3CD,PIP5K1C,RAB4B,SH3GL2,SNAP91,SYNJ1,TFRC,UBC,USP9X
eNOS Signaling	0.738	0.145	4.146	ADCY1,ADCY2,ADCY3,ADCY5,ADCY8,ADCY9,AQP5,Calm1 (includes others),CAMK4,CHRM3,CHRM4,CHRNA4,CHRNA5,CHRNA7,CHRNB2,HSPA1A/HSPA1B,PIK3C2B,PIK3CD,PRKACB,PRKAR1B,PRKCE,PRKCZ,SLC7A1
CDP-diacylglycerol Biosynthesis I	0.733	0.25	2	CDS1,CDS2,LPCAT4,MBOAT7,PNPLA3
SAPK/JNK Signaling	0.728	0.157	3.051	DUSP8,GNG2,MAP3K10,MAP3K12,MAP3K13,MAP3K5,MAP3K9,MAP4K2,MAPK10,MAPK8IP1,MAPK8IP2,MAPK8IP3,MAPK9,PIK3C2B,PIK3CD,RAC3
Neuroinflammation Signaling Pathway	0.697	0.13	3.78	ACVR1B,ACVR2A,APP,BIRC6,BMPR2,CD200,CX3CL1,GABBR1,GABRA1,GABRA2,GABRA3,GABRA5,GABRB2,GABRB3,GABRE,GABRG2,GABRG3,GAD1,GAD2,GLS,GRIA1,GRIN1,GRIN2A,GRIN2B,GRIN2D,GRINA,HLA-A,HLA-DMA,JAK1,KCNJ3,KCNJ6,MAPK10,MAPK9,MAPT,PIK3C2B,PIK3CD,PLA2G4B,SNCA,TRAF3
Rac Signaling	0.676	0.152	3.873	ANK1,CDK5R1,ITGA3,LIMK1,LIMK2,MCF2L,PAK1,PAK5,PAK6,PARD6A,PI4KA,PIK3C2B,PIK3CD,PIP4K2B,PIP5K1C,PIP5KL1,PRKCZ
Maturity Onset Diabetes of Young (MODY) Signaling	0.666	0.238	#NUM!	CACNA1A,CACNA1C,CACNA1D,CACNA1E,INSR
Triacylglycerol Biosynthesis	0.662	0.19	2.646	DGAT1,LPCAT4,LPIN1,LPIN2,MBOAT7,PLPPR2,PLPPR3,PNPLA3
3-phosphoinositide Degradation	0.652	0.142	4.69	DUSP12,DUSP8,EYA4,INPP4A,INPP4B,INPP5J,MINPP1,MTMR4,NUDT3,PDXP,PPFIA2,PPFIA3,PPIP5K1,PPM1H,PPP1R13B,PPP2R5B,PTPRM,PTPRN,PTPRO,SIRPA,SSH3,SYNJ1
CTLA4 Signaling in Cytotoxic T Lymphocytes	0.646	0.157	#NUM!	AP1B1,AP1M1,AP2A1,AP2A2,AP2B1,AP2S1,CLTB,CLTC,HLA-A,PIK3C2B,PIK3CD,PPP2R1A,PPP2R2C,PPP2R5B
Amyloid Processing	0.644	0.18	2.236	APP,CAPN11,CDK5,CDK5R1,MAPT,MARK1,PRKACB,PRKAR1B,PRKCE
D-myo-inositol-5-phosphate Metabolism	0.636	0.141	4.69	DUSP12,DUSP8,EYA4,MINPP1,MTMR4,NUDT3,PDXP,PLCB1,PLCB4,PLCD3,PPFIA2,PPFIA3,PPIP5K1,PPM1H,PPP1R13B,PPP2R5B,PTPRM,PTPRN,PTPRO,SIRPA,SSH3,SYNJ1
Phospholipase C Signaling	0.535	0.128	4.264	ADCY1,ADCY2,ADCY3,ADCY5,ADCY8,ADCY9,ARHGEF11,ARHGEF15,ARHGEF7,Calm1 (includes others),CAMK4,GNB5,GNG2,GNG3,HDAC11,HDAC4,HDAC5,HDAC6,HDAC7,ITGA3,MEF2C,PLA2G4B,PLCB1,PLCB4,PLCD3,PLD3,PLD5,PRKCE,PRKCZ,RAC3,RHOB,RHOF,RHOV
Glioma Signaling	0.517	0.145	3.742	Calm1 (includes others),CAMK1G,CAMK2A,CAMK2B,CAMK2D,CAMK2G,CAMK4,CDKN1A,IDH3B,IGF2R,MTOR,PDGFB,PIK3C2B,PIK3CD,PRKCE,PRKCZ
CMP-N-acetylneuraminate Biosynthesis I (Eukaryotes)	0.498	0.4	#NUM!	CMAS,NAGK
Galactose Degradation I (Leloir Pathway)	0.498	0.4	#NUM!	GALE,GALT
Glutamate Degradation III (via 4-aminobutyrate)	0.498	0.4	#NUM!	GAD1,GAD2
Xenobiotic Metabolism Signaling	0.498	0.125	#NUM!	ALDH1L2,CAMK1G,CAMK2A,CAMK2B,CAMK2D,CAMK2G,CAMK4,CHST1,CHST10,CHST15,CHST2,HDAC4,HDAC5,HS3ST2,HS3ST5,HS6ST2,HS6ST3,MAP3K10,MAP3K12,MAP3K13,MAP3K5,MAP3K9,MAPK9,MGST3,NDST3,NDST4,PIK3C2B,PIK3CD,PPARGC1A,PPP2R1A,PPP2R2C,PPP2R5B,PRKCE,PRKCZ,SCAND1,SULT4A1
TCA Cycle II (Eukaryotic)	0.492	0.208	2.236	ACO2,FH,IDH3B,MDH1,SDHB
PPARα/RXRα Activation	0.483	0.132	1.147	ACVR1B,ACVR2A,ADCY1,ADCY2,ADCY3,ADCY5,ADCY8,ADCY9,AP2A2,BMPR2,CHD5,FASN,IL1RAPL1,IL1RAPL2,INSR,MEF2C,PLCB1,PLCB4,PLCD3,PLCH2,PLCL2,PPARGC1A,PRKACB,PRKAR1B,SMAD2
Tec Kinase Signaling	0.479	0.134	4	GNAL,GNAZ,GNB5,GNG2,GNG3,ITGA3,JAK1,MAPK10,MAPK9,PAK1,PAK5,PAK6,PIK3C2B,PIK3CD,PRKCE,PRKCZ,RAC3,RHOB,RHOF,RHOV,STAT2,VAV3
BEX2 Signaling Pathway	0.476	0.152	0	BEX1,CDKN1A,LMO2,MAPK10,MAPK9,MTOR,NGFR,PLXNC1,PPP2R1A,PPP2R2C,PPP2R5B,TSC1
Fatty Acid β-oxidation I	0.462	0.188	2.449	ACSL3,ACSL4,ACSL6,SLC27A2,SLC27A3,SLC27A4
Xenobiotic Metabolism PXR Signaling Pathway	0.455	0.13	2.2	ALDH1L2,CAMK2A,CAMK2B,CAMK2D,CAMK2G,CDK5,CHST1,CHST10,CHST15,CHST2,HS3ST2,HS3ST5,HS6ST2,HS6ST3,MGST3,NDST3,NDST4,PPARGC1A,PPP1R11,PRKACB,PRKAR1B,PRKCE,PRKCZ,SCAND1,SULT4A1
PAK Signaling	0.452	0.144	3.207	ARHGEF7,DSCAM,GIT1,ITGA3,LIMK1,LIMK2,MAPK10,MAPK9,PAK1,PAK5,PAK6,PDGFB,PIK3C2B,PIK3CD
Superpathway of Geranylgeranyldiphosphate Biosynthesis I (via Mevalonate)	0.452	0.222	2	FDPS,HMGCR,MVD,PMVK
FAT10 Signaling Pathway	0.452	0.222	#NUM!	HTT,NUB1,PSME1,SQSTM1
Acetyl-CoA Biosynthesis III (from Citrate)	0.446	1	#NUM!	ACLY
D-myo-inositol (1,4,5,6)-Tetrakisphosphate Biosynthesis	0.446	0.135	4.359	DUSP12,DUSP8,EYA4,MINPP1,MTMR4,NUDT3,PDXP,PPFIA2,PPFIA3,PPIP5K1,PPM1H,PPP1R13B,PPP2R5B,PTPRM,PTPRN,PTPRO,SIRPA,SSH3,SYNJ1
D-myo-inositol (3,4,5,6)-tetrakisphosphate Biosynthesis	0.446	0.135	4.359	DUSP12,DUSP8,EYA4,MINPP1,MTMR4,NUDT3,PDXP,PPFIA2,PPFIA3,PPIP5K1,PPM1H,PPP1R13B,PPP2R5B,PTPRM,PTPRN,PTPRO,SIRPA,SSH3,SYNJ1
Asparagine Biosynthesis I	0.446	1	#NUM!	ASNS
Lanosterol Biosynthesis	0.446	1	#NUM!	LSS
UDP-N-acetyl-D-galactosamine Biosynthesis I	0.446	1	#NUM!	GALE
UVA-Induced MAPK Signaling	0.446	0.143	2.828	BCL2L1,MAPK10,MAPK9,MTOR,PARP6,PIK3C2B,PIK3CD,PLCB1,PLCB4,PLCD3,PLCH2,PLCL2,RPS6KB2,SMPD3
CCR3 Signaling in Eosinophils	0.441	0.137	3.162	Calm1 (includes others),CAMK4,GNB5,GNG2,GNG3,LIMK1,LIMK2,PAK1,PAK5,PAK6,PIK3C2B,PIK3CD,PLA2G4B,PLCB1,PLCB4,PRKCE,PRKCZ
Ceramide Biosynthesis	0.41	0.333	#NUM!	DEGS2,SPTLC2
Zymosterol Biosynthesis	0.41	0.333	#NUM!	CYP51A1,HSD17B7
LPS/IL-1 Mediated Inhibition of RXR Function	0.406	0.125	0.707	ABCB9,ABCG1,ACSL3,ACSL4,ACSL6,ALDH1L2,CHST1,CHST10,CHST15,CHST2,FABP3,HS3ST2,HS3ST5,HS6ST2,HS6ST3,IL1RAPL1,IL1RAPL2,MAPK9,MGST3,NDST3,NDST4,NGFR,PPARGC1A,PPARGC1B,SLC27A2,SLC27A3,SLC27A4,SULT4A1
PTEN Signaling	0.406	0.135	-2.668	BCL2L1,BMPR2,CDKN1A,FOXO6,IGF2R,INPP5J,INSR,ITGA3,MAGI3,MAST2,NGFR,PIK3CD,PRKCZ,RAC3,RPS6KB2,SYNJ1,YWHAH
tRNA Splicing	0.365	0.163	2.646	GDPD1,PDE10A,PDE1B,PDE2A,PDE3A,PDE4A,PDE8B
Acyl-CoA Hydrolysis	0.356	0.231	#NUM!	ACOT11,ACOT7,ACOT9
Regulation of Actin-based Motility by Rho	0.35	0.138	3.606	ITGA3,LIMK1,PAK1,PAK5,PAK6,PI4KA,PIP4K2B,PIP5K1C,PIP5KL1,RAC3,RHOB,RHOF,RHOV
p70S6K Signaling	0.35	0.132	2.324	JAK1,MAPT,MTOR,PIK3C2B,PIK3CD,PLCB1,PLCB4,PLCD3,PLCH2,PLCL2,PPP2R1A,PPP2R2C,PPP2R5B,PRKCE,PRKCZ,YWHAG,YWHAH
IL-15 Production	0.337	0.132	4	AATK,ALK,EPHA4,EPHA5,EPHA6,EPHA8,ERBB4,INSR,JAK1,LMTK2,LMTK3,LTK,MATK,PRKCZ,RET,TYRO3
Apelin Pancreas Signaling Pathway	0.337	0.159	-1.134	DDIT3,MAPK10,MAPK9,PIK3C2B,PIK3CD,PRKACB,PRKAR1B
CD27 Signaling in Lymphocytes	0.328	0.151	2.828	BCL2L1,MAP3K10,MAP3K12,MAP3K13,MAP3K5,MAP3K9,MAPK10,MAPK9
Phosphatidylcholine Biosynthesis I	0.328	0.286	#NUM!	CEPT1,CHKA
Glycoaminoglycan-protein Linkage Region Biosynthesis	0.328	0.286	#NUM!	B3GALT6,B3GAT3
Aspartate Degradation II	0.328	0.286	#NUM!	GOT1,MDH1
B Cell Receptor Signaling	0.328	0.124	3.962	BCL2L1,Calm1 (includes others),CAMK2A,CAMK2B,CAMK2D,CAMK2G,CAMK4,INPP5J,MAP3K10,MAP3K12,MAP3K13,MAP3K5,MAP3K9,MAPK9,MEF2C,MTOR,PIK3C2B,PIK3CD,POU2F2,RASSF5,RPS6KB2,SYNJ1,VAV3
Insulin Receptor Signaling	0.328	0.129	2.183	ACLY,EIF2B4,INPP5J,INSR,Irs4,JAK1,MTOR,PIK3C2B,PIK3CD,PPP1R11,PRKACB,PRKAR1B,PRKCZ,RPS6KB2,RPTOR,SYNJ1,TSC1,VAMP2
Agrin Interactions at Neuromuscular Junction	0.318	0.139	3.317	ARHGEF7,DVL1,ERBB4,ITGA3,MAPK10,MAPK9,NRG3,PAK1,PAK5,PAK6,RAC3
Mevalonate Pathway I	0.318	0.214	#NUM!	HMGCR,MVD,PMVK
Phenylalanine Degradation IV (Mammalian, via Side Chain)	0.318	0.214	#NUM!	GOT1,SLC27A2,SLC27A3
Chemokine Signaling	0.297	0.138	3.317	Calm1 (includes others),CAMK1G,CAMK2A,CAMK2B,CAMK2D,CAMK2G,CAMK4,LIMK1,LIMK2,PLCB1,PLCB4
Production of Nitric Oxide and Reactive Oxygen Species in Macrophages	0.295	0.122	2.558	ARG2,JAK1,MAP3K10,MAP3K12,MAP3K13,MAP3K5,MAP3K9,MAPK10,MAPK9,NGFR,PIK3C2B,PIK3CD,PPP1R11,PPP2R1A,PPP2R2C,PPP2R5B,PRKCE,PRKCZ,RAC3,RHOB,RHOF,RHOV,SIRPA
Phospholipases	0.295	0.143	2.828	PLA2G4B,PLCB1,PLCB4,PLCD3,PLCH2,PLCL2,PLD3,PLD5,PNPLA3
Endocannabinoid Cancer Inhibition Pathway	0.287	0.126	-1.414	ADCY1,ADCY2,ADCY3,ADCY5,ADCY8,ADCY9,CDKN1A,CNR1,DDIT3,GNAL,MTOR,PIK3C2B,PIK3CD,PRKACB,PRKAR1B,RPTOR,SMPD3,SPTLC2
Dolichol and Dolichyl Phosphate Biosynthesis	0.278	0.5	#NUM!	DOLK
Triacylglycerol Degradation	0.278	0.149	2.646	AARS1,ABHD16A,FAAH,NDST3,NDST4,PNPLA3,PPME1
Choline Biosynthesis III	0.278	0.2	#NUM!	CEPT1,PLD3,PLD5
Alanine Degradation III	0.278	0.5	#NUM!	GPT
Inositol Pyrophosphates Biosynthesis	0.278	0.25	#NUM!	IP6K1,PPIP5K1
Alanine Biosynthesis II	0.278	0.5	#NUM!	GPT
Palmitate Biosynthesis I (Animals)	0.278	0.5	#NUM!	FASN
Superpathway of D-myo-inositol (1,4,5)-trisphosphate Metabolism	0.278	0.174	2	INPP1,INPP5J,MINPP1,SYNJ1
Superoxide Radicals Degradation	0.278	0.25	#NUM!	CYGB,SOD1
L-cysteine Degradation III	0.278	0.5	#NUM!	GOT1
L-glutamine Biosynthesis II (tRNA-dependent)	0.278	0.5	#NUM!	QRSL1
Fatty Acid Biosynthesis Initiation II	0.278	0.5	#NUM!	FASN
Adenosine Nucleotides Degradation II	0.278	0.2	#NUM!	ADARB2,NT5C2,NT5C3A
Cardiolipin Biosynthesis II	0.278	0.5	#NUM!	PGS1
Glutamine Degradation I	0.278	0.5	#NUM!	GLS
HGF Signaling	0.247	0.126	3.207	CDKN1A,ITGA3,MAP3K10,MAP3K12,MAP3K13,MAP3K5,MAP3K9,MAPK10,MAPK9,PAK1,PIK3C2B,PIK3CD,PRKCE,PRKCZ
Type I Diabetes Mellitus Signaling	0.247	0.126	1.134	CPE,GAD1,GAD2,HLA-A,HLA-DMA,ICA1,JAK1,MAP3K5,MAPK10,MAPK9,NGFR,PTPRN,SOCS5,SOCS7
Gα12/13 Signaling	0.235	0.123	-0.5	CDH10,CDH12,CDH18,CDH23,CDH4,CDH6,CDH7,CDH8,CDH9,MAP3K5,MAPK10,MAPK9,MEF2C,PIK3C2B,PIK3CD,VAV3
ErbB Signaling	0.234	0.128	3.464	ERBB4,MAPK10,MAPK9,MTOR,NRG3,PAK1,PAK5,PAK6,PIK3C2B,PIK3CD,PRKCE,PRKCZ
GDNF Family Ligand-Receptor Interactions	0.234	0.132	3	DOK3,DOK4,GFRA2,GFRA4,MAPK10,MAPK9,PDLIM7,PIK3C2B,PIK3CD,RET
HIPPO signaling	0.234	0.129	-2.449	BTRC,CRB1,DLG2,DLG4,PPP1R11,PPP2R1A,PPP2R2C,PPP2R5B,SMAD2,YWHAG,YWHAH
Circadian Rhythm Signaling	0.227	0.152	#NUM!	GRIN1,GRIN2A,GRIN2B,GRIN2D,GRINA
Colorectal Cancer Metastasis Signaling	0.227	0.115	4.491	ADCY1,ADCY2,ADCY3,ADCY5,ADCY8,ADCY9,APC,BCL2L1,BRAF,DVL1,GNB5,GNG2,GNG3,JAK1,LRP1,MAPK10,MAPK9,MMP24,PIK3C2B,PIK3CD,PRKACB,PRKAR1B,PTGER4,RAC3,RHOB,RHOF,RHOV,SMAD2,WNT3
Citrulline Biosynthesis	0.227	0.222	#NUM!	ARG2,GLS
Folate Transformations I	0.227	0.222	#NUM!	MTHFD2,MTHFR
Remodeling of Epithelial Adherens Junctions	0.225	0.132	#NUM!	APC,CTNNA2,DNM1,HGS,MAPRE3,TUBA1A,TUBA4A,TUBB2A,TUBB3
D-myo-inositol (1,4,5)-trisphosphate Degradation	0.213	0.176	#NUM!	INPP1,INPP5J,SYNJ1
Neuregulin Signaling	0.21	0.125	2.53	CDK5,CDK5R1,DLG4,ERBB4,ITGA3,MATK,MTOR,NRG3,PICK1,PRKCE,PRKCZ,RPS6KB2
UVC-Induced MAPK Signaling	0.21	0.137	2.646	ARAF,BRAF,MAPK10,MAPK9,PRKCE,PRKCZ,SMPD3
Actin Cytoskeleton Signaling	0.203	0.115	3.838	APC,APC2,ARHGEF7,FGF14,FGF9,GIT1,ITGA3,LIMK1,LIMK2,MATK,MYH10,PAK1,PAK5,PAK6,PDGFB,PIK3C2B,PIK3CD,PIP5K1C,RAC3,SLC9A1,SSH2,SSH3,TLN2,TMSB10/TMSB4X,VAV3
Role of JAK2 in Hormone-like Cytokine Signaling	0.203	0.147	#NUM!	Irs4,JAK1,SIRPA,SOCS5,SOCS7
Salvage Pathways of Pyrimidine Ribonucleotides	0.197	0.124	3.464	ACVR2A,AK1,ARAF,BRAF,CDK5,LIMK1,LIMK2,MAP3K9,MAPK9,PAK1,PAK5,PRKCE
RANK Signaling in Osteoclasts	0.197	0.125	3.317	Calm1 (includes others),CAMK4,MAP3K10,MAP3K12,MAP3K13,MAP3K5,MAP3K9,MAPK10,MAPK9,PIK3C2B,PIK3CD
UVB-Induced MAPK Signaling	0.197	0.135	2.646	MAPK10,MAPK9,MTOR,PIK3C2B,PIK3CD,PRKCE,PRKCZ
Methylglyoxal Degradation I	0.189	0.333	#NUM!	HAGH
Thyronamine and Iodothyronamine Metabolism	0.189	0.333	#NUM!	DIO3
1,25-dihydroxyvitamin D3 Biosynthesis	0.189	0.333	#NUM!	POR
Purine Nucleotides Degradation II (Aerobic)	0.189	0.167	#NUM!	ADARB2,NT5C2,NT5C3A
D-myo-inositol (1,3,4)-trisphosphate Biosynthesis	0.189	0.167	#NUM!	INPP5J,MINPP1,SYNJ1
Anandamide Degradation	0.189	0.333	#NUM!	FAAH
Biotin-carboxyl Carrier Protein Assembly	0.189	0.333	#NUM!	ACACA
Thyroid Hormone Metabolism I (via Deiodination)	0.189	0.333	#NUM!	DIO3
Glutamate Degradation II	0.189	0.333	#NUM!	GOT1
Aspartate Biosynthesis	0.189	0.333	#NUM!	GOT1
JAK/Stat Signaling	0.189	0.125	1.265	BCL2L1,CCKBR,CDKN1A,JAK1,MTOR,PIK3C2B,PIK3CD,SOCS5,SOCS7,STAT2
Cyclins and Cell Cycle Regulation	0.179	0.123	-2	BTRC,CDKN1A,HDAC11,HDAC4,HDAC5,HDAC6,HDAC7,PPP2R1A,PPP2R2C,PPP2R5B
RAR Activation	0.178	0.113	#NUM!	ACTL6B,ADCY1,ADCY2,ADCY3,ADCY5,ADCY8,ADCY9,MAP3K5,MAPK10,MAPK9,PIK3CD,PPARGC1A,PRKACB,PRKAR1B,PRKCE,PRKCZ,PRMT2,RDH11,RDH13,SCAND1,SMAD2,SMARCD3
Cholecystokinin/Gastrin-mediated Signaling	0.169	0.118	3.606	CCKBR,EPHA4,MAPK10,MAPK9,MEF2C,PLCB1,PLCB4,PRKCE,PRKCZ,RAC3,RHOB,RHOF,RHOV,SST
Tight Junction Signaling	0.151	0.113	#NUM!	CASK,CGN,GPAA1,MYH10,NAPA,NAPB,NGFR,NSF,OCLN,PARD6A,PPP2R1A,PPP2R2C,PPP2R5B,PRKACB,PRKAR1B,PRKCZ,SNAP25,VAMP2,VTI1B
FAT10 Cancer Signaling Pathway	0.151	0.13	2.449	ACVR1B,ACVR2A,BMPR2,HOXB9,NGFR,SMAD2
Unfolded protein response	0.132	0.125	2.646	DDIT3,ERO1B,HSPA1A/HSPA1B,MAP3K5,SEL1L,SREBF2,XBP1
Melanocyte Development and Pigmentation Signaling	0.123	0.117	3.317	ADCY1,ADCY2,ADCY3,ADCY5,ADCY8,ADCY9,PIK3C2B,PIK3CD,PRKACB,PRKAR1B,RPS6KB2
NGF Signaling	0.112	0.114	3.606	MAP3K10,MAP3K12,MAP3K13,MAP3K5,MAP3K9,MAPK10,MAPK9,NGFR,PIK3C2B,PIK3CD,PRKCZ,RPS6KB2,SMPD3
Heme Degradation	0.112	0.25	#NUM!	HMOX2
Guanosine Nucleotides Degradation III	0.112	0.167	#NUM!	NT5C2,NT5C3A
Arginine Degradation I (Arginase Pathway)	0.112	0.25	#NUM!	ARG2
L-cysteine Degradation I	0.112	0.25	#NUM!	GOT1
N-acetylglucosamine Degradation II	0.112	0.25	#NUM!	NAGK
Acetate Conversion to Acetyl-CoA	0.112	0.25	#NUM!	ACSS2
Endoplasmic Reticulum Stress Pathway	0.112	0.143	#NUM!	DDIT3,MAP3K5,XBP1
Hepatic Fibrosis Signaling Pathway	0.112	0.106	5.604	ACVR1B,ACVR2A,ARAF,BMPR2,BRAF,CACNA1A,CACNA1C,CACNA1D,CACNA1E,Calm1 (includes others),CAMK4,CNR1,COL11A2,DVL1,FTH1,IL1RAPL1,IL1RAPL2,ITGA3,JAK1,MAPK10,MAPK9,MTOR,NGFR,PDGFB,PIK3C2B,PIK3CD,PRKACB,PRKAR1B,PRKCE,PRKCZ,RAC3,RHOB,RHOF,RHOV,RPS6KB2,SDHB,SMAD2,TFRC,WNT3
Antiproliferative Role of Somatostatin Receptor 2	0.108	0.117	1.633	BRAF,CDKN1A,GAD1,GNB5,GNG2,GNG3,PIK3C2B,PIK3CD,SST
ERK/MAPK Signaling	0.108	0.109	2.357	ARAF,BRAF,ITGA3,PAK1,PAK5,PAK6,PIK3C2B,PIK3CD,PLA2G4B,PPP1R11,PPP2R1A,PPP2R2C,PPP2R5B,PRKACB,PRKAR1B,PRKCE,RAC3,RAPGEF4,TLN2,YWHAG,YWHAH
Phagosome Formation	0.108	0.112	#NUM!	ITGA3,PIK3C2B,PIK3CD,PLCB1,PLCB4,PLCD3,PLCH2,PLCL2,PRKCE,PRKCZ,RAC3,RHOB,RHOF,RHOV
Glioblastoma Multiforme Signaling	0.0958	0.109	2.5	APC,CDKN1A,MTOR,NF1,PDGFB,PIK3C2B,PIK3CD,PLCB1,PLCB4,PLCD3,PLCH2,PLCL2,RAC3,RHOB,RHOF,RHOV,TSC1,WNT3
Sertoli Cell-Sertoli Cell Junction Signaling	0.0937	0.108	#NUM!	CGN,CTNNA2,EPN1,ITGA3,JUP,MAP3K10,MAP3K12,MAP3K13,MAP3K5,MAP3K9,MAPK10,MAPK9,MYO7A,OCLN,PRKACB,PRKAR1B,TUBA1A,TUBA4A,TUBB2A,TUBB3
Oleate Biosynthesis II (Animals)	0.0937	0.154	#NUM!	Ptprt,UFSP1
Leukotriene Biosynthesis	0.0937	0.154	#NUM!	GGT7,MGST3
Urate Biosynthesis/Inosine 5'-phosphate Degradation	0.0937	0.154	#NUM!	NT5C2,NT5C3A
UDP-N-acetyl-D-galactosamine Biosynthesis II	0.0937	0.154	#NUM!	GALE,HK1
Senescence Pathway	0.0857	0.105	3.9	ACVR1B,ACVR2A,ARAF,BMPR2,BRAF,CACNA1A,CACNA1C,CACNA1D,CACNA1E,Calm1 (includes others),CAMK4,CAPN11,CDKN1A,DHCR24,MTOR,NF1,PCGF1,PDHB,PHF1,PIK3C2B,PIK3CD,PPP2R1A,PPP2R2C,PPP2R5B,PRKCZ,RASSF5,SMAD2,SQSTM1,YPEL3
PI3K Signaling in B Lymphocytes	0.0809	0.109	3.742	Calm1 (includes others),CAMK2A,CAMK2B,CAMK2D,CAMK2G,CAMK4,Irs4,PIK3CD,PLCB1,PLCB4,PLCD3,PLCH2,PLCL2,PRKCZ,VAV3
Antioxidant Action of Vitamin C	0.0794	0.11	-3.162	MAPK10,MAPK9,PLA2G4B,PLCB1,PLCB4,PLCD3,PLCH2,PLCL2,PLD3,PLD5,PNPLA3,SLC23A2
Creatine-phosphate Biosynthesis	0.0711	0.2	#NUM!	CKMT1A/CKMT1B
Tetrahydrofolate Salvage from 5,10-methenyltetrahydrofolate	0.0711	0.2	#NUM!	MTHFD2
Serine Biosynthesis	0.0711	0.2	#NUM!	DUSP26
Glycogen Degradation III	0.0711	0.143	#NUM!	GAA,PYGM
Colanic Acid Building Blocks Biosynthesis	0.0711	0.143	#NUM!	GALE,GALT
Trans, trans-farnesyl Diphosphate Biosynthesis	0.0711	0.2	#NUM!	FDPS
Xenobiotic Metabolism CAR Signaling Pathway	0.0711	0.106	3.578	ALDH1L2,CHST1,CHST10,CHST15,CHST2,HS3ST2,HS3ST5,HS6ST2,HS6ST3,MGST3,NDST3,NDST4,PPARGC1A,PPP2R1A,PPP2R2C,PPP2R5B,PRKCE,PRKCZ,SCAND1,SULT4A1
Wnt/Ca+ pathway	0.0675	0.113	2.646	CAMK2A,DVL1,PLCB1,PLCB4,PLCD3,PLCH2,PLCL2
IL-8 Signaling	0.067	0.105	4.243	ARAF,BCL2L1,BRAF,GNB5,GNG2,GNG3,LIMK1,LIMK2,MAPK10,MAPK9,MTOR,PIK3C2B,PIK3CD,PLD3,PLD5,PRKCE,PRKCZ,RAC3,RHOB,RHOF,RHOV
BAG2 Signaling Pathway	0.0635	0.116	-0.447	CDKN1A,CHRNA7,HSPA1A/HSPA1B,MAPT,PSME1
IL-22 Signaling	0.0585	0.125	#NUM!	JAK1,MAPK10,MAPK9
Activation of IRF by Cytosolic Pattern Recognition Receptors	0.0575	0.111	1.134	ADAR,DHX58,MAPK10,MAPK9,PIN1,STAT2,TRAF3
Fcγ Receptor-mediated Phagocytosis in Macrophages and Monocytes	0.0521	0.106	3	MYO5A,PAK1,PLD3,PLD5,PRKCE,PRKCZ,RAC3,RPS6KB2,TLN2,VAV3
IL-15 Signaling	0.0521	0.107	2.828	BCL2L1,JAK1,MTOR,PIK3C2B,PIK3CD,RAC3,RPS6KB2,RPTOR
FAK Signaling	0.0521	0.105	#NUM!	ARHGAP26,ARHGEF7,CAPN11,ITGA3,PAK1,PAK5,PAK6,PIK3C2B,PIK3CD,TLN2
Role of JAK family kinases in IL-6-type Cytokine Signaling	0.0521	0.12	#NUM!	JAK1,MAPK10,MAPK9
Bupropion Degradation	0.0521	0.12	#NUM!	CYP4X1,CYP51A1,POR
Superpathway of Citrulline Metabolism	0.0521	0.133	#NUM!	ARG2,GLS
Pyruvate Fermentation to Lactate	0.0521	0.167	#NUM!	LDHB
Urea Cycle	0.0521	0.167	#NUM!	ARG2
Arginine Degradation VI (Arginase 2 Pathway)	0.0521	0.167	#NUM!	ARG2
Selenocysteine Biosynthesis II (Archaea and Eukaryotes)	0.0521	0.167	#NUM!	SARS1
Adenine and Adenosine Salvage III	0.0521	0.167	#NUM!	ADARB2
Rapoport-Luebering Glycolytic Shunt	0.0521	0.167	#NUM!	MINPP1
Lactose Degradation III	0.0521	0.167	#NUM!	PSAP
STAT3 Pathway	0.0521	0.104	1.941	BMPR2,CDKN1A,IGF2R,INSR,MAP3K10,MAP3K12,MAP3K9,MAPK10,MAPK9,NDUFA13,NGFR,PDGFB,SOCS5,SOCS7
IL-4 Signaling	0.0521	0.106	#NUM!	HLA-A,HLA-DMA,INPP5J,JAK1,MTOR,PIK3C2B,PIK3CD,RPS6KB2,SYNJ1
IGF-1 Signaling	0.0521	0.106	1.667	JAK1,PIK3C2B,PIK3CD,PRKACB,PRKAR1B,PRKCZ,RPS6KB2,SOCS5,SOCS7,YWHAG,YWHAH
BMP signaling pathway	0.0521	0.106	2.121	BMP3,BMPR2,CAMK4,CHRD,MAGED1,MAPK10,MAPK9,PRKACB,PRKAR1B
Calcium-induced T Lymphocyte Apoptosis	0.0448	0.106	2.646	ATP2A2,Calm1 (includes others),CAMK4,HLA-A,HLA-DMA,PRKCE,PRKCZ
Glycolysis I	0.0448	0.115	#NUM!	ENO2,PFKM,PFKP
Parkinson's Signaling	0.0448	0.125	#NUM!	SNCA,UCHL1
Apelin Liver Signaling Pathway	0.0448	0.115	#NUM!	COL11A2,MAPK10,MAPK9
PFKFB4 Signaling Pathway	0.0448	0.109	2.236	HK1,PFKFB4,PFKM,PRKACB,PRKAR1B
Telomerase Signaling	0.0381	0.103	-0.447	CDKN1A,HDAC11,HDAC4,HDAC5,HDAC6,HDAC7,PIK3C2B,PIK3CD,PPP2R1A,PPP2R2C,PPP2R5B
Cell Cycle: G1/S Checkpoint Regulation	0.0343	0.104	-1.633	BTRC,CDKN1A,HDAC11,HDAC4,HDAC5,HDAC6,HDAC7
Cell Cycle Regulation by BTG Family Proteins	0.0315	0.108	#NUM!	HOXB9,PPP2R1A,PPP2R2C,PPP2R5B
Paxillin Signaling	0.0315	0.102	3.162	ARHGEF7,ITGA10,ITGA3,MAPK10,MAPK9,PAK1,PAK5,PAK6,PIK3C2B,PIK3CD,TLN2
Ceramide Signaling	0.0301	0.102	1.414	NGFR,PIK3C2B,PIK3CD,PPP2R1A,PPP2R2C,PPP2R5B,PRKCZ,S1PR5,SMPD3
Trehalose Degradation II (Trehalase)	0.0301	0.143	#NUM!	HK1
Superpathway of Serine and Glycine Biosynthesis I	0.0301	0.143	#NUM!	DUSP26
Acetyl-CoA Biosynthesis I (Pyruvate Dehydrogenase Complex)	0.0301	0.143	#NUM!	PDHB
Dermatan Sulfate Degradation (Metazoa)	0.0301	0.118	#NUM!	HEXD,IDS
Purine Ribonucleosides Degradation to Ribose-1-phosphate	0.0301	0.143	#NUM!	ADARB2
Cancer Drug Resistance By Drug Efflux	0.0301	0.103	#NUM!	ABCC10,ARAF,BRAF,FOXO6,mir-154,PIK3CD
Docosahexaenoic Acid (DHA) Signaling	0.0283	0.105	#NUM!	APP,BCL2L1,PIK3C2B,PIK3CD
Acute Myeloid Leukemia Signaling	0.0283	0.101	2.646	ARAF,BRAF,FLT3,IDH3B,JUP,MTOR,PIK3C2B,PIK3CD,RPS6KB2
Protein Ubiquitination Pathway	0.0283	0.0989	#NUM!	BIRC6,BTRC,DNAJB2,DNAJC12,DNAJC16,DNAJC27,DNAJC6,HLA-A,HSPA12A,HSPA13,HSPA1A/HSPA1B,NEDD4L,PSMB5,PSME1,SACS,UBC,UBE2O,UBR1,UBR2,UCHL1,USP11,USP22,USP29,USP33,USP34,USP5,USP9X
LXR/RXR Activation	0.0195	0.0992	-0.816	ABCG1,ABCG4,ACACA,ARG2,CYP51A1,FASN,FDFT1,HMGCR,IL1RAPL1,IL1RAPL2,LDLR,NGFR
Renal Cell Carcinoma Signaling	0.0195	0.1	2.236	FH,PAK1,PAK5,PAK6,PDGFB,PIK3C2B,PIK3CD,UBC
1D-myo-inositol Hexakisphosphate Biosynthesis II (Mammalian)	0.0186	0.111	#NUM!	INPP5J,SYNJ1
GM-CSF Signaling	0.0186	0.1	2.646	BCL2L1,CAMK2A,CAMK2B,CAMK2D,CAMK2G,PIK3C2B,PIK3CD
PCP pathway	0.0155	0.1	2.449	DAAM1,DVL1,JUND,MAPK10,MAPK9,WNT3
TNFR1 Signaling	0.0114	0.1	2.236	MADD,MAP4K2,PAK1,PAK5,PAK6
Histidine Degradation III	0.00833	0.125	#NUM!	MTHFD2
Sphingomyelin Metabolism	0.00833	0.125	#NUM!	SMPD3
Glucocorticoid Receptor Signaling	0	0.0476	#NUM!	ACTL6B,BCL2L1,CDKN1A,HSPA1A/HSPA1B,JAK1,KRT1,MAPK10,MAPK9,PGR,PIK3C2B,PIK3CD,POU2F2,PRKACB,SMAD2,SMARCD3,YWHAH
Natural Killer Cell Signaling	0	0.0964	3.441	COL11A2,HLA-A,HSPA1A/HSPA1B,LIMK1,LIMK2,MAP3K10,MAP3K12,MAP3K13,MAP3K5,MAP3K9,MTOR,PAK1,PAK5,PAK6,PIK3C2B,PIK3CD,RAC3,RASSF5,VAV3
IL-10 Signaling	0	0.058	#NUM!	ARG2,IL1RAPL1,IL1RAPL2,JAK1
Leukocyte Extravasation Signaling	0	0.0711	2.673	ARHGAP4,CTNNA2,EDIL3,ITGA3,MAPK10,MAPK9,MMP24,PIK3C2B,PIK3CD,PRKCE,PRKCZ,RAPGEF4,RASSF5,VAV3
Fc Epsilon RI Signaling	0	0.094	2.111	INPP5J,MAPK10,MAPK9,PIK3C2B,PIK3CD,PLA2G4B,PRKCE,PRKCZ,RAC3,SYNJ1,VAV3
NRF2-mediated Oxidative Stress Response	0	0.0952	3.162	CBR1,DNAJA4,DNAJB2,DNAJC16,DNAJC6,FTH1,HERPUD1,JUND,MAFG,MAP3K5,MAPK9,MGST3,PIK3C2B,PIK3CD,PRKCE,PRKCZ,SOD1,SQSTM1
Aryl Hydrocarbon Receptor Signaling	0	0.028	#NUM!	ALDH1L2,CDKN1A,MGST3,NCOA7
p53 Signaling	0	0.051	-1	BCL2L1,CDKN1A,PIK3C2B,PIK3CD,PPP1R13B
Acute Phase Response Signaling	0	0.0447	1.134	HMOX2,MAP3K5,MAPK9,MTOR,NGFR,PIK3CD,SOCS5,SOCS7
Hepatic Cholestasis	0	0.0973	#NUM!	ADCY1,ADCY2,ADCY3,ADCY5,ADCY8,ADCY9,IL1RAPL1,IL1RAPL2,INSR,MAP4K2,MAPK10,MAPK9,NGFR,PRKACB,PRKAR1B,PRKCE,PRKCZ,SLCO3A1
Hepatic Fibrosis / Hepatic Stellate Cell Activation	0	0.0484	#NUM!	CERT1,COL11A2,COL19A1,IL1RAPL1,IL1RAPL2,MYH10,NGFR,PDGFB,SMAD2
VDR/RXR Activation	0	0.0513	0	CDKN1A,PRKCE,PRKCZ,TRPV6
FXR/RXR Activation	0	0.0476	#NUM!	FASN,G6PC3,MAPK10,MAPK9,PPARGC1A,VLDLR
PXR/RXR Activation	0	0.0769	#NUM!	ABCB9,INSR,PPARGC1A,PRKACB,PRKAR1B
Role of BRCA1 in DNA Damage Response	0	0.0375	#NUM!	ACTL6B,CDKN1A,SMARCD3
Erythropoietin Signaling	0	0.0526	#NUM!	PIK3C2B,PIK3CD,PRKCE,PRKCZ
Caveolar-mediated Endocytosis Signaling	0	0.0959	#NUM!	FLOT1,FLOT2,HLA-A,INSR,ITGA10,ITGA3,ITSN1
IL-12 Signaling and Production in Macrophages	0	0.0455	#NUM!	MAPK10,MAPK9,PIK3C2B,PIK3CD,PRKCE,PRKCZ
Role of RIG1-like Receptors in Antiviral Innate Immunity	0	0.0455	#NUM!	DHX58,TRAF3
Role of Pattern Recognition Receptors in Recognition of Bacteria and Viruses	0	0.039	2.449	MAPK10,MAPK9,PIK3C2B,PIK3CD,PRKCE,PRKCZ
Role of PKR in Interferon Induction and Antiviral Response	0	0.0598	1.89	HSPA1A/HSPA1B,JAK1,MAPK10,MAPK9,PDGFB,STAT2,TRAF3
MIF Regulation of Innate Immunity	0	0.0714	#NUM!	MAPK10,MAPK9,PLA2G4B
Role of NFAT in Regulation of the Immune Response	0	0.0939	2.138	AKAP5,Calm1 (includes others),CAMK4,GNAL,GNAZ,GNB5,GNG2,GNG3,HLA-A,HLA-DMA,MEF2C,PIK3C2B,PIK3CD,PLCB1,PLCB4,RCAN2,RCAN3
LPS-stimulated MAPK Signaling	0	0.0976	2.646	MAP3K5,MAPK10,MAPK9,PAK1,PIK3C2B,PIK3CD,PRKCE,PRKCZ
NF-κB Activation by Viruses	0	0.061	2.236	ITGA3,PIK3C2B,PIK3CD,PRKCE,PRKCZ
CD40 Signaling	0	0.0769	2.236	MAPK10,MAPK9,PIK3C2B,PIK3CD,TRAF3
Cytotoxic T Lymphocyte-mediated Apoptosis of Target Cells	0	0.0294	#NUM!	HLA-A
IL-3 Signaling	0	0.0759	2.449	JAK1,PAK1,PIK3C2B,PIK3CD,PRKCE,PRKCZ
Lymphotoxin β Receptor Signaling	0	0.0755	#NUM!	BCL2L1,PIK3C2B,PIK3CD,TRAF3
IL-17 Signaling	0	0.0625	#NUM!	JAK1,MAPK10,MAPK9,PIK3C2B,PIK3CD
fMLP Signaling in Neutrophils	0	0.0948	3	Calm1 (includes others),CAMK4,GNB5,GNG2,GNG3,PIK3C2B,PIK3CD,PLCB1,PLCB4,PRKCE,PRKCZ
4-1BB Signaling in T Lymphocytes	0	0.0938	#NUM!	MAP3K5,MAPK10,MAPK9
Thrombopoietin Signaling	0	0.0635	2	PIK3C2B,PIK3CD,PRKCE,PRKCZ
Induction of Apoptosis by HIV1	0	0.082	1.342	BCL2L1,MAP3K5,MAPK10,MAPK9,NGFR
B Cell Activating Factor Signaling	0	0.0732	#NUM!	MAPK10,MAPK9,TRAF3
T Helper Cell Differentiation	0	0.0411	#NUM!	HLA-A,HLA-DMA,NGFR
IL-9 Signaling	0	0.0909	#NUM!	JAK1,PIK3C2B,PIK3CD
Oncostatin M Signaling	0	0.0233	#NUM!	JAK1
CD28 Signaling in T Helper Cells	0	0.075	2.646	Calm1 (includes others),CAMK4,HLA-A,HLA-DMA,MAPK10,MAPK9,PAK1,PIK3C2B,PIK3CD
Dendritic Cell Maturation	0	0.0765	3.742	COL11A2,HLA-A,HLA-DMA,MAPK10,MAPK9,NGFR,PIK3C2B,PIK3CD,PLCB1,PLCB4,PLCD3,PLCH2,PLCL2,STAT2
Mechanisms of Viral Exit from Host Cells	0	0.0976	#NUM!	PRKCE,PRKCZ,SH3GL2,VPS28
HIF1α Signaling	0	0.0619	#NUM!	LDHB,MAPK10,MAPK9,MMP24,P4HTM,PIK3C2B,PIK3CD
Angiopoietin Signaling	0	0.08	#NUM!	GRB14,PAK1,PAK5,PAK6,PIK3C2B,PIK3CD
CNTF Signaling	0	0.0877	2.236	JAK1,MTOR,PIK3C2B,PIK3CD,RPS6KB2
Cardiomyocyte Differentiation via BMP Receptors	0	0.1	#NUM!	BMPR2,MEF2C
iCOS-iCOSL Signaling in T Helper Cells	0	0.0901	3.162	Calm1 (includes others),CAMK2A,CAMK2B,CAMK2D,CAMK2G,CAMK4,HLA-A,HLA-DMA,PIK3C2B,PIK3CD
Mitotic Roles of Polo-Like Kinase	0	0.0758	#NUM!	PLK3,PLK5,PPP2R1A,PPP2R2C,PPP2R5B
HMGB1 Signaling	0	0.0545	2.828	MAPK10,MAPK9,NGFR,PIK3C2B,PIK3CD,RAC3,RHOB,RHOF,RHOV
Role of CHK Proteins in Cell Cycle Checkpoint Control	0	0.0702	2	CDKN1A,PPP2R1A,PPP2R2C,PPP2R5B
FLT3 Signaling in Hematopoietic Progenitor Cells	0	0.0625	2.236	FLT3,MTOR,PIK3C2B,PIK3CD,STAT2
Polyamine Regulation in Colon Cancer	0	0.0909	#NUM!	APC,PSME1
Human Embryonic Stem Cell Pluripotency	0	0.0741	#NUM!	APC,BMP3,BMPR2,DVL1,PDGFB,PIK3C2B,PIK3CD,S1PR5,SMAD2,WNT3
DNA Methylation and Transcriptional Repression Signaling	0	0.0571	#NUM!	CHD3,DNMT3A
ATM Signaling	0	0.0928	0.707	CDKN1A,HERC2,MAPK10,MAPK9,PPP2R1A,PPP2R2C,PPP2R5B,TP53BP1,TRRAP
Role of NANOG in Mammalian Embryonic Stem Cell Pluripotency	0	0.0672	#NUM!	APC,BMP3,BMPR2,DVL1,JAK1,PIK3C2B,PIK3CD,WNT3
Growth Hormone Signaling	0	0.0986	1.134	PIK3C2B,PIK3CD,PRKCE,PRKCZ,RPS6KB2,SOCS5,SOCS7
Prolactin Signaling	0	0.0741	0.816	PIK3C2B,PIK3CD,PRKCE,PRKCZ,SOCS5,SOCS7
Melanoma Signaling	0	0.08	1	BRAF,CDKN1A,PIK3C2B,PIK3CD
Prostate Cancer Signaling	0	0.044	#NUM!	CDKN1A,MTOR,PIK3C2B,PIK3CD
Small Cell Lung Cancer Signaling	0	0.0563	2	BCL2L1,PIK3C2B,PIK3CD,TRAF3
Endometrial Cancer Signaling	0	0.0667	#NUM!	APC2,CTNNA2,PIK3C2B,PIK3CD
Basal Cell Carcinoma Signaling	0	0.0694	#NUM!	APC,APC2,BMP3,DVL1,WNT3
Allograft Rejection Signaling	0	0.0349	#NUM!	H2-T24,HLA-A,HLA-DMA
Autoimmune Thyroid Disease Signaling	0	0.0612	#NUM!	HLA-A,HLA-DMA,TSHR
Thyroid Cancer Signaling	0	0.0886	2.646	ALK,BRAF,INSR,MTOR,PIK3C2B,PIK3CD,RET
Bladder Cancer Signaling	0	0.0412	#NUM!	CDKN1A,FGF14,FGF9,MMP24
Graft-versus-Host Disease Signaling	0	0.0417	#NUM!	HLA-A,HLA-DMA
Chronic Myeloid Leukemia Signaling	0	0.0874	#NUM!	BCL2L1,CDKN1A,HDAC11,HDAC4,HDAC5,HDAC6,HDAC7,PIK3C2B,PIK3CD
Non-Small Cell Lung Cancer Signaling	0	0.0411	#NUM!	PIK3C2B,PIK3CD,RASSF5
ERK5 Signaling	0	0.0556	2	MEF2C,RPS6KB2,YWHAG,YWHAH
mTOR Signaling	0	0.0905	2.183	DGKZ,INSR,MTOR,PIK3C2B,PIK3CD,PLD3,PLD5,PPP2R1A,PPP2R2C,PPP2R5B,PRKCE,PRKCZ,RAC3,RHOB,RHOF,RHOV,RPS6KB2,RPTOR,TSC1
Myc Mediated Apoptosis Signaling	0	0.08	1	BCL2L1,NGFR,PRKACB,PRKAR1B
Pancreatic Adenocarcinoma Signaling	0	0.0917	2.828	BCL2L1,CDKN1A,JAK1,MAPK10,MAPK9,PIK3C2B,PIK3CD,PLD3,PLD5,SMAD2
Communication between Innate and Adaptive Immune Cells	0	0.0104	#NUM!	HLA-A
Crosstalk between Dendritic Cells and Natural Killer Cells	0	0.0674	2	CAMK2A,CAMK2B,CAMK2D,CAMK2G,HLA-A,TLN2
Systemic Lupus Erythematosus Signaling	0	0.0306	#NUM!	CAMK4,HLA-A,LSM11,MTOR,PIK3C2B,PIK3CD,PRPF40B
Cdc42 Signaling	0	0.0898	3	APC,APC2,CDC42BPA,Exoc7,H2-T24,HLA-A,HLA-DMA,ITGA3,LIMK1,LIMK2,MAPK10,MAPK9,PAK1,PARD6A,PRKCZ
ILK Signaling	0	0.0842	1.807	Irs4,MAPK10,MAPK9,MTOR,MYH10,PIK3C2B,PIK3CD,PPP2R1A,PPP2R2C,PPP2R5B,RAC3,RHOB,RHOF,RHOV,TESK1,TMSB10/TMSB4X
EIF2 Signaling	0	0.0268	1.633	DDIT3,EIF2B4,INSR,PIK3C2B,PIK3CD,RPL41
April Mediated Signaling	0	0.0769	#NUM!	MAPK10,MAPK9,TRAF3
Retinoic acid Mediated Apoptosis Signaling	0	0.0167	#NUM!	PARP6
Hereditary Breast Cancer Signaling	0	0.0786	#NUM!	ACTL6B,CDKN1A,HDAC11,HDAC4,HDAC5,HDAC6,HDAC7,PIK3C2B,PIK3CD,SMARCD3,UBC
RhoA Signaling	0	0.0976	2.333	ARHGAP4,ARHGEF11,LIMK1,LIMK2,NRP2,PI4KA,PIP4K2B,PIP5K1C,PIP5KL1,PLXNA1,RAPGEF6,SEMA3F
Role of Osteoblasts, Osteoclasts and Chondrocytes in Rheumatoid Arthritis	0	0.0818	#NUM!	APC,APC2,BMP3,BMPR2,Calm1 (includes others),CAMK4,DVL1,IL1RAPL1,IL1RAPL2,ITGA3,LRP1,MAP3K5,MAPK10,MAPK9,NGFR,PIK3C2B,PIK3CD,WNT3
Ovarian Cancer Signaling	0	0.0791	2.646	APC,BRAF,DVL1,FGF9,MTOR,PIK3C2B,PIK3CD,PRKACB,PRKAR1B,RPS6KB2,WNT3
HER-2 Signaling in Breast Cancer	0	0.0952	#NUM!	CDKN1A,MAP3K5,PARD6A,PIK3C2B,PIK3CD,PRKCE,PRKCZ,TSC1
Altered T Cell and B Cell Signaling in Rheumatoid Arthritis	0	0.0444	#NUM!	HLA-A,HLA-DMA,PRTN3,TRAF3
Atherosclerosis Signaling	0	0.0476	#NUM!	ALOXE3,COL11A2,GLG1,PDGFB,PLA2G4B,PNPLA3
Role of Macrophages, Fibroblasts and Endothelial Cells in Rheumatoid Arthritis	0	0.0865	#NUM!	APC,APC2,Calm1 (includes others),CAMK2A,CAMK2B,CAMK2D,CAMK2G,CAMK4,DAAM1,DVL1,IL1RAPL1,IL1RAPL2,LRP1,MAPK9,NGFR,PDGFB,PIK3C2B,PIK3CD,PLCB1,PLCB4,PLCD3,PLCH2,PLCL2,PRKCE,PRKCZ,TRAF3,WNT3
Regulation of eIF4 and p70S6K Signaling	0	0.0573	0.707	EIF2B4,ITGA3,MTOR,PIK3C2B,PIK3CD,PPP2R1A,PPP2R2C,PPP2R5B,PRKCZ
Estrogen-Dependent Breast Cancer Signaling	0	0.0405	#NUM!	HSD17B7,PIK3C2B,PIK3CD
Glioma Invasiveness Signaling	0	0.0811	2.236	PIK3C2B,PIK3CD,RAC3,RHOB,RHOF,RHOV
B Cell Development	0	0.0556	#NUM!	HLA-A,HLA-DMA
Neuroprotective Role of THOP1 in Alzheimer's Disease	0	0.0855	-0.447	ACE,APP,GZMM,HLA-A,MAPT,PNOC,PRKACB,PRKAR1B,PRTN3,SST
Regulation of IL-2 Expression in Activated and Anergic T Lymphocytes	0	0.0674	#NUM!	Calm1 (includes others),CAMK4,MAPK10,MAPK9,SMAD2,VAV3
Role of Wnt/GSK-3β Signaling in the Pathogenesis of Influenza	0	0.0513	0	APC,APC2,DVL1,WNT3
TWEAK Signaling	0	0.0286	#NUM!	TRAF3
Nur77 Signaling in T Lymphocytes	0	0.0678	#NUM!	Calm1 (includes others),CAMK4,HLA-A,HLA-DMA
Role of Lipids/Lipid Rafts in the Pathogenesis of Influenza	0	0.0435	#NUM!	FDPS
Role of MAPK Signaling in the Pathogenesis of Influenza	0	0.075	#NUM!	MAP3K5,MAPK10,MAPK9,PLA2G4B,PNPLA3,RABGEF1
Role of PI3K/AKT Signaling in the Pathogenesis of Influenza	0	0.0312	#NUM!	PIK3C2B,PIK3CD
Antiproliferative Role of TOB in T Cell Signaling	0	0.0256	#NUM!	SMAD2
MSP-RON Signaling Pathway	0	0.0517	#NUM!	PIK3C2B,PIK3CD,PRKCZ
OX40 Signaling Pathway	0	0.0778	2	BCL2L1,H2-T24,HLA-A,HLA-DMA,MAPK10,MAPK9,TRAF3
Inhibition of Angiogenesis by TSP1	0	0.0588	#NUM!	MAPK10,MAPK9
MIF-mediated Glucocorticoid Regulation	0	0.0294	#NUM!	PLA2G4B
Intrinsic Prothrombin Activation Pathway	0	0.0238	#NUM!	COL11A2
Cell Cycle Control of Chromosomal Replication	0	0.0357	#NUM!	CDK16,CDK5
Role of Tissue Factor in Cancer	0	0.0855	#NUM!	BCL2L1,ITGA3,LIMK1,LIMK2,MTOR,PAK1,PDXP,PIK3C2B,PIK3CD,PLCB1
IL-17A Signaling in Airway Cells	0	0.0769	2.236	JAK1,MAPK10,MAPK9,PIK3C2B,PIK3CD
Role of IL-17A in Arthritis	0	0.0727	#NUM!	MAPK10,MAPK9,PIK3C2B,PIK3CD
IL-17A Signaling in Gastric Cells	0	0.08	#NUM!	MAPK10,MAPK9
Role of JAK1, JAK2 and TYK2 in Interferon Signaling	0	0.0833	#NUM!	JAK1,STAT2
Role of JAK1 and JAK3 in γc Cytokine Signaling	0	0.0725	#NUM!	CRLF2,Irs4,JAK1,PIK3C2B,PIK3CD
Actin Nucleation by ARP-WASP Complex	0	0.0694	2	ITGA3,RAC3,RHOB,RHOF,RHOV
Mouse Embryonic Stem Cell Pluripotency	0	0.0583	1.633	APC,BMPR2,DVL1,JAK1,PIK3C2B,PIK3CD
Embryonic Stem Cell Differentiation into Cardiac Lineages	0	0.1	#NUM!	HOXB5
Transcriptional Regulatory Network in Embryonic Stem Cells	0	0.0926	#NUM!	FOXC1,GJD2,L1CAM,LHX5,ZFHX3
iNOS Signaling	0	0.0667	#NUM!	Calm1 (includes others),CAMK4,JAK1
VEGF Family Ligand-Receptor Interactions	0	0.0833	2.236	NRP1,NRP2,PIK3C2B,PIK3CD,PLA2G4B,PRKCE,PRKCZ
ErbB2-ErbB3 Signaling	0	0.0462	#NUM!	NRG3,PIK3C2B,PIK3CD
ErbB4 Signaling	0	0.0896	2.449	ERBB4,NRG3,PIK3C2B,PIK3CD,PRKCE,PRKCZ
Estrogen-mediated S-phase Entry	0	0.0385	#NUM!	CDKN1A
GADD45 Signaling	0	0.0526	#NUM!	CDKN1A
Retinoate Biosynthesis I	0	0.0588	#NUM!	RDH11,RDH13
Glucose and Glucose-1-phosphate Degradation	0	0.0833	#NUM!	HK1
Thyroid Hormone Metabolism II (via Conjugation and/or Degradation)	0	0.0526	#NUM!	B3GAT3,DIO3
Nicotine Degradation III	0	0.0714	2	B3GAT3,CYP4X1,CYP51A1,POR
Prostanoid Biosynthesis	0	0.1	#NUM!	PTGES2
Chondroitin Sulfate Degradation (Metazoa)	0	0.0625	#NUM!	HEXD
Pyrimidine Ribonucleotides De Novo Biosynthesis	0	0.093	2	AK1,ENTPD3,ENTPD6,SMARCAL1
Androgen Biosynthesis	0	0.0625	#NUM!	EBP
Glutathione Redox Reactions I	0	0.0833	#NUM!	GPX4,MGST3
Ubiquinol-10 Biosynthesis (Eukaryotic)	0	0.0588	#NUM!	CYP46A1
The Visual Cycle	0	0.1	#NUM!	RDH11,RDH13
Melatonin Degradation I	0	0.0667	2	B3GAT3,CYP4X1,CYP51A1,POR
NAD Salvage Pathway II	0	0.0769	#NUM!	NT5C2,NT5C3A
Pyrimidine Deoxyribonucleotides De Novo Biosynthesis I	0	0.0455	#NUM!	AK1
Estrogen Biosynthesis	0	0.0976	2	CYP4X1,CYP51A1,HSD17B7,POR
Glutathione-mediated Detoxification	0	0.0625	#NUM!	LANCL1,MGST3
Glycogen Degradation II	0	0.0833	#NUM!	PYGM
Nicotine Degradation II	0	0.0615	2	B3GAT3,CYP4X1,CYP51A1,POR
Serotonin Degradation	0	0.0149	#NUM!	B3GAT3
Retinol Biosynthesis	0	0.0714	#NUM!	PNPLA3,RDH11,RDH13
γ-glutamyl Cycle	0	0.0909	#NUM!	GGT7
Ketolysis	0	0.1	#NUM!	OXCT1
Pyrimidine Ribonucleotides Interconversion	0	0.0976	2	AK1,ENTPD3,ENTPD6,SMARCAL1
Gluconeogenesis I	0	0.0769	#NUM!	ENO2,MDH1
Superpathway of Melatonin Degradation	0	0.0615	2	B3GAT3,CYP4X1,CYP51A1,POR
Histidine Degradation VI	0	0.0667	#NUM!	CYP46A1
Pregnenolone Biosynthesis	0	0.0769	#NUM!	CYP46A1
Acetone Degradation I (to Methylglyoxal)	0	0.1	#NUM!	CYP4X1,CYP51A1,POR
Glucocorticoid Biosynthesis	0	0.0769	#NUM!	EBP
GDP-glucose Biosynthesis	0	0.0909	#NUM!	HK1
Fatty Acid α-oxidation	0	0.05	#NUM!	ALOXE3
Mineralocorticoid Biosynthesis	0	0.0833	#NUM!	EBP
Oxidative Ethanol Degradation III	0	0.0526	#NUM!	ACSS2
Ethanol Degradation IV	0	0.087	#NUM!	ACSS2,CYGB
Ethanol Degradation II	0	0.0312	#NUM!	ACSS2
Methionine Degradation I (to Homocysteine)	0	0.0455	#NUM!	PRMT8
Superpathway of Methionine Degradation	0	0.0541	#NUM!	GOT1,PRMT8
Epithelial Adherens Junction Signaling	0	0.0921	#NUM!	ACVR1B,ACVR2A,APC,BMPR2,CTNNA2,EPN1,JUP,MYH10,MYO7A,PTPRM,TUBA1A,TUBA4A,TUBB2A,TUBB3
Inhibition of Matrix Metalloproteases	0	0.0513	#NUM!	LRP1,MMP24
PEDF Signaling	0	0.0488	1	BCL2L1,DOCK3,PIK3C2B,PIK3CD
Regulation of Cellular Mechanics by Calpain Protease	0	0.0462	#NUM!	CAPN11,ITGA3,TLN2
Cysteine Biosynthesis III (mammalia)	0	0.0417	#NUM!	PRMT8
Agranulocyte Adhesion and Diapedesis	0	0.0415	#NUM!	Ccl2,Ccl27a,CX3CL1,GLG1,ITGA3,MMP24,MYH10,PODXL2
Granulocyte Adhesion and Diapedesis	0	0.0556	#NUM!	Ccl2,Ccl27a,CX3CL1,GLG1,HRH3,IL1RAPL1,IL1RAPL2,ITGA3,MMP24,NGFR
Regulation of the Epithelial-Mesenchymal Transition Pathway	0	0.0781	#NUM!	APC,ARAF,BCL9,BRAF,CDH12,DVL1,FGF14,FGF9,JAG2,JAK1,PARD6A,PIK3C2B,PIK3CD,SMAD2,WNT3
Role of p14/p19ARF in Tumor Suppression	0	0.069	#NUM!	PIK3C2B,PIK3CD
Vitamin-C Transport	0	0.0417	#NUM!	SLC23A2
Adipogenesis pathway	0	0.097	#NUM!	BMPR2,BSCL2,CDK5,DDIT3,HDAC11,HDAC4,HDAC5,HDAC6,HDAC7,LPIN1,PPIP5K1,RUNX1T1,XBP1
BER pathway	0	0.0833	#NUM!	POLB
Toll-like Receptor Signaling	0	0.0132	#NUM!	UBC
EGF Signaling	0	0.0727	2	JAK1,MTOR,PIK3C2B,PIK3CD
PI3K/AKT Signaling	0	0.0971	-0.243	BCL2L1,CDKN1A,INPP5J,ITGA3,JAK1,MAP3K5,MAPK8IP1,MTOR,PIK3CD,PPP2R1A,PPP2R2C,PPP2R5B,RPS6KB2,SYNJ1,TSC1,YWHAG,YWHAH
Interferon Signaling	0	0.0556	#NUM!	JAK1,STAT2
IL-2 Signaling	0	0.0492	#NUM!	JAK1,PIK3C2B,PIK3CD
FGF Signaling	0	0.0595	2.236	FGF14,FGF9,MAP3K5,PIK3C2B,PIK3CD
Cell Cycle: G2/M DNA Damage Checkpoint Regulation	0	0.0816	#NUM!	BTRC,CDKN1A,YWHAG,YWHAH
Antigen Presentation Pathway	0	0.0769	#NUM!	HLA-A,HLA-DMA,PSMB5
Wnt/β-catenin Signaling	0	0.0925	-0.535	ACVR1B,ACVR2A,APC,APC2,BCL9,BMPR2,BTRC,CDH12,DVL1,LRP1,PIN1,PPP2R1A,PPP2R2C,PPP2R5B,UBC,WNT3
Phototransduction Pathway	0	0.0943	#NUM!	GNB5,OPN3,PRKACB,PRKAR1B,RGS9
Neurotrophin/TRK Signaling	0	0.0526	2	MAP3K5,NGFR,PIK3C2B,PIK3CD
Sonic Hedgehog Signaling	0	0.069	#NUM!	PRKACB,PRKAR1B
Integrin Signaling	0	0.0986	3.638	ARHGAP26,ARHGEF7,BRAF,CAPN11,GIT1,ITGA10,ITGA3,PAK1,PAK5,PAK6,PDGFB,PIK3C2B,PIK3CD,RAC3,RHOB,RHOF,RHOV,TLN2,TSPAN4,TSPAN5,TSPAN7
Death Receptor Signaling	0	0.044	2	LIMK1,LMNA,MAP3K5,PARP6
PPAR Signaling	0	0.0673	-1.134	IL1RAPL1,IL1RAPL2,INSR,NGFR,PDGFB,PPARGC1A,SCAND1
p38 MAPK Signaling	0	0.0678	2.449	DDIT3,IL1RAPL1,IL1RAPL2,MAP3K5,MAPT,MEF2C,PLA2G4B,RPS6KB2
TGF-β Signaling	0	0.0625	2.236	ACVR1B,ACVR2A,BMPR2,INHA,MAPK9,SMAD2
Apoptosis Signaling	0	0.0606	0	BCL2L1,BIRC6,CAPN11,LMNA,MAP3K5,PRKCE
Notch Signaling	0	0.0811	#NUM!	DTX1,JAG2,NUMBL
NF-κB Signaling	0	0.067	3.464	ARAF,BMPR2,BRAF,BTRC,IGF2R,INSR,NGFR,PIK3C2B,PIK3CD,PRKACB,PRKCZ,TRAF3
VEGF Signaling	0	0.0404	#NUM!	BCL2L1,EIF2B4,PIK3C2B,PIK3CD
Hypoxia Signaling in the Cardiovascular System	0	0.027	#NUM!	BIRC6,UBE2O
T Cell Receptor Signaling	0	0.0476	#NUM!	Calm1 (includes others),CAMK4,PIK3C2B,PIK3CD,VAV3
IL-6 Signaling	0	0.056	2.646	IL1RAPL1,IL1RAPL2,MAPK10,MAPK9,NGFR,PIK3C2B,PIK3CD
PDGF Signaling	0	0.0698	2.449	INPP5J,JAK1,PDGFB,PIK3C2B,PIK3CD,SYNJ1
Macropinocytosis Signaling	0	0.0789	2.236	PAK1,PDGFB,PIK3C2B,PIK3CD,PRKCE,PRKCZ
Inflammasome pathway	0	0.05	#NUM!	PANX1
PD-1, PD-L1 cancer immunotherapy pathway	0	0.066	-1.89	BCL2L1,HLA-A,HLA-DMA,JAK1,NGFR,PIK3C2B,PIK3CD
Sumoylation Pathway	0	0.0971	-0.333	ARHGDIG,DNMT3A,MAP3K5,MAPK10,MAPK9,RAC3,RHOB,RHOF,RHOV,SNCA
Th1 and Th2 Activation Pathway	0	0.0643	#NUM!	ACVR1B,ACVR2A,BMPR2,CRLF2,HLA-A,HLA-DMA,JAG2,JAK1,NFIL3,PIK3C2B,PIK3CD
Th1 Pathway	0	0.0496	2.449	HLA-A,HLA-DMA,JAK1,NFIL3,PIK3C2B,PIK3CD
Th2 Pathway	0	0.0735	0.707	ACVR1B,ACVR2A,BMPR2,CRLF2,HLA-A,HLA-DMA,JAG2,JAK1,PIK3C2B,PIK3CD
Osteoarthritis Pathway	0	0.0569	1.508	BMPR2,C1QTNF4,CTNNA2,HDAC4,IL1RAPL1,IL1RAPL2,ITGA3,LRP1,MEF2C,MTOR,PPARGC1A,SMAD2
GP6 Signaling Pathway	0	0.084	3.162	Calm1 (includes others),CAMK4,CERT1,COL11A2,COL19A1,PIK3C2B,PIK3CD,PRKCE,PRKCZ,RASGRP2
IL-7 Signaling Pathway	0	0.0513	#NUM!	FOXO6,JAK1,PIK3C2B,PIK3CD
Th17 Activation Pathway	0	0.033	#NUM!	JAK1,MTOR,PTGER4
SPINK1 Pancreatic Cancer Pathway	0	0.0333	#NUM!	CPE,SMAD2
SPINK1 General Cancer Pathway	0	0.0435	#NUM!	JAK1,PIK3C2B,PIK3CD
Apelin Muscle Signaling Pathway	0	0.0526	#NUM!	PPARGC1A
T Cell Exhaustion Signaling Pathway	0	0.0971	2.309	ACVR1B,ACVR2A,BMPR2,HLA-A,HLA-DMA,JAK1,MAPK10,MAPK9,MGAT5,MTOR,PIK3C2B,PIK3CD,PPP2R1A,PPP2R2C,PPP2R5B,SMAD2,STAT2
IL-23 Signaling Pathway	0	0.0455	#NUM!	PIK3C2B,PIK3CD
Systemic Lupus Erythematosus In T Cell Signaling Pathway	0	0.048	4	CAMK4,H2-T24,HLA-A,HLA-DMA,MTOR,PIK3C2B,PIK3CD,PPP2R1A,PPP2R2C,PPP2R5B,RAC3,RHOB,RHOF,RHOV,RPS6KB2,RPTOR
Systemic Lupus Erythematosus In B Cell Signaling Pathway	0	0.0655	2.357	BCL2L1,Calm1 (includes others),CAMK4,FOXO6,INPP5J,JAK1,MTOR,PIK3C2B,PIK3CD,PRKCE,PRKCZ,RAC3,RASGRP2,SHC2,SHF,STAT2,SYNJ1,TRAF3
Inhibition of ARE-Mediated mRNA Degradation Pathway	0	0.0738	1	NGFR,PPP2R1A,PPP2R2C,PPP2R5B,PRKACB,PRKAR1B,PSME1,YWHAG,YWHAH
HOTAIR Regulatory Pathway	0	0.0375	0.816	CDKN1A,MMP24,PCDHB5,PIK3C2B,PIK3CD,WNT3
Necroptosis Signaling Pathway	0	0.0764	3.464	CAMK2A,CAMK2B,CAMK2D,CAMK2G,CAPN11,JAK1,NGFR,PLA2G4B,STAT2,TOMM40L,TYRO3,UBC
Xenobiotic Metabolism General Signaling Pathway	0	0.0839	3.464	ABCA2,MAP3K10,MAP3K12,MAP3K13,MAP3K5,MAP3K9,MAPK9,MGST3,PIK3C2B,PIK3CD,PRKCE,PRKCZ
Eicosanoid Signaling	0	0.0606	#NUM!	PLA2G4B,PNPLA3,PTGER4,PTGES2

## Sheet: SupplementaryTable9
Downregulated DEGs in 4OHT10D samples with FDR < 0.05
© 2000-2020 QIAGEN. All rights reserved.
Ingenuity Canonical Pathways	-log(B-H p-value)	Ratio	z-score	Molecules
Cell Cycle Control of Chromosomal Replication	15.8	0.482	-5.196	CDC45,CDC6,CDK1,CDK12,CDK2,CDK4,CDT1,CHEK2,DBF4,DNA2,MCM2,MCM3,MCM4,MCM5,MCM6,MCM7,ORC1,ORC2,PCNA,POLA1,POLA2,POLD1,POLE,PRIM2,RPA1,RPA2,TOP2A
Role of BRCA1 in DNA Damage Response	13.3	0.362	-0.655	ACTB,ATF1,BLM,BRCA1,BRCA2,BRIP1,CHEK1,CHEK2,E2F1,E2F2,E2F3,E2F4,E2F7,E2F8,FANCA,FANCD2,GADD45A,MSH6,PLK1,RAD51,RBBP8,RFC1,RFC4,RFC5,RPA1,SMARCC1,SMARCD2,TOPBP1,TP53
Molecular Mechanisms of Cancer	11.4	0.164	#NUM!	ADCY7,ARHGEF10,AURKA,BCL2L11,BMP1,BMP2,BMP6,BMP7,BRCA1,CCND1,CCND3,CCNE1,CDC25A,CDC25B,CDC25C,CDH1,CDK1,CDK12,CDK2,CDK4,CFLAR,CHEK1,CHEK2,CTNNA1,E2F1,E2F2,E2F3,E2F4,E2F7,E2F8,FANCD2,FOXO1,FZD2,FZD5,FZD7,GAB1,GLI1,GNAI3,HAT1,ITGA4,ITGA5,ITGB1,LRP5,NOTCH1,NRAS,PA2G4,Pak2,PAK4,PLCB3,PRKCQ,PRKD3,RHOA,RND3,SHC1,SMAD3,SMAD6,SMO,TAB2,TCF3,TCF4,TFDP1,TGFBR2,TP53,WNT9A
Hepatic Fibrosis / Hepatic Stellate Cell Activation	11.1	0.22	#NUM!	ACTA2,COL11A1,COL12A1,COL16A1,COL18A1,COL1A1,COL1A2,COL22A1,COL3A1,COL4A1,COL4A2,COL5A1,COL5A2,COL5A3,COL6A1,COL6A2,COL6A3,COL6A5,COL8A1,COL8A2,CSF1,EDNRA,EDNRB,FGFR1,FGFR2,FN1,IGF1,IGF2,IGFBP3,IGFBP5,KDR,LAMA1,MMP2,MMP9,MYH8,MYH9,MYL9,PDGFRA,PDGFRB,SMAD3,TGFBR2
Role of CHK Proteins in Cell Cycle Checkpoint Control	10.7	0.386	0.775	BRCA1,CDC25A,CDC25C,CDK1,CDK2,CHEK1,CHEK2,CLSPN,E2F1,E2F2,E2F3,E2F4,E2F7,E2F8,HUS1,PCNA,PLK1,RFC1,RFC4,RFC5,RPA1,TP53
Estrogen-mediated S-phase Entry	10.1	0.577	-3.742	CCNA2,CCND1,CCNE1,CDC25A,CDK1,CDK2,CDK4,E2F1,E2F2,E2F3,E2F4,E2F7,E2F8,SKP2,TFDP1
Osteoarthritis Pathway	10.1	0.199	-3.651	ADAMTS4,ALPL,ANXA2,ANXA5,BMP2,CASQ1,CTNNA1,DCN,DDR2,FGFR1,FN1,FZD2,FZD5,FZD7,GLI1,GLI2,GLI3,GLIS2,H19,HTRA1,ITGA4,ITGA5,ITGB1,JAG1,MMP9,MYBBP1A,NOTCH1,PPARD,RUNX2,S1PR2,S1PR3,SMAD3,SMAD6,SMO,SOX9,SP1,TCF3,TCF4,Tcf7,TCF7L1,TCF7L2,TGFBR2
GADD45 Signaling	10.1	0.684	#NUM!	BRCA1,CCNB1,CCND1,CCND3,CCNE1,CDK1,CDK2,CDK4,GADD45A,GADD45B,GADD45G,PCNA,TP53
GP6 Signaling Pathway	9.7	0.252	-5.477	COL11A1,COL12A1,COL16A1,COL18A1,COL1A1,COL1A2,COL22A1,COL3A1,COL4A1,COL4A2,COL5A1,COL5A2,COL5A3,COL6A1,COL6A2,COL6A3,COL6A5,COL8A1,COL8A2,ITGB3,LAMA1,LAMA4,LAMA5,LAMB1,LAMB2,LAMC1,PLCG2,PRKCQ,PRKD3,TLN1
Wnt/β-catenin Signaling	8.58	0.202	-0.378	CCND1,CDH1,CDH3,CDH5,DKK2,FRAT1,FZD2,FZD5,FZD7,GJA1,KREMEN1,LRP5,POU5F1,PPARD,RARG,SFRP1,SMO,SOX1,SOX10,SOX13,SOX2,SOX21,SOX6,SOX8,SOX9,TCF3,TCF4,Tcf7,TCF7L1,TCF7L2,TGFBR2,TGFBR3,TLE3,TP53,WNT9A
Hereditary Breast Cancer Signaling	8.57	0.221	#NUM!	ACTB,BLM,BRCA1,BRCA2,CCNB1,CCND1,CDC25C,CDK1,CDK4,CHEK1,CHEK2,E2F1,FANCA,FANCD2,GADD45A,GADD45B,GADD45G,H2AX,MSH6,NPM1,NRAS,POLR2A,RAD51,RFC1,RFC4,RFC5,RPA1,SMARCC1,SMARCD2,TP53,WEE1
Senescence Pathway	8.11	0.164	-0.149	CAPN1,CBX2,CBX7,CCNB1,CCNB2,CCND1,CDC25A,CDC25B,CDC25C,CDK1,CDK2,CDK4,CHEK1,CHEK2,E2F1,E2F2,E2F3,E2F4,E2F7,E2F8,EED,EIF4EBP1,ELF1,ELF2,ELF4,ETS1,EZH2,FOXO4,GADD45A,GADD45B,GADD45G,ITPR3,MAPKAPK2,NFATC3,NRAS,PARP1,PDK1,PHF19,PML,SMAD3,SMAD6,TGFBR2,TGFBR3,TP53,ZFP36L1
Human Embryonic Stem Cell Pluripotency	7.7	0.215	#NUM!	BMP1,BMP2,BMP6,BMP7,FGFR1,FGFR2,FOXO1,FZD2,FZD5,FZD7,LEFTY1,PDGFRA,PDGFRB,POU5F1,S1PR2,S1PR3,SALL4,SMAD3,SMAD6,SMO,SOX2,TCF3,TCF4,Tcf7,TCF7L1,TCF7L2,TDGF1,TGFBR2,WNT9A
Cell Cycle: G2/M DNA Damage Checkpoint Regulation	7.56	0.347	1	AURKA,BRCA1,CCNB1,CCNB2,CDC25B,CDC25C,CDK1,CHEK1,CHEK2,CKS1B,CKS2,GADD45A,PLK1,SKP2,TOP2A,TP53,WEE1
Axonal Guidance Signaling	7.48	0.13	#NUM!	ACTR3,ADAM12,ADAM17,ADAM9,ADAMTS1,ADAMTS12,ADAMTS14,ADAMTS2,ADAMTS4,ADAMTS7,ARPC1B,BMP1,BMP2,BMP6,BMP7,CXCL12,CXCR4,DOCK1,EFNA4,EFNB1,EPHA2,EPHB4,FZD2,FZD5,FZD7,GLI1,GLI2,GLI3,GLIS2,GNAI3,IGF1,ITGA4,ITGA5,ITGB1,MICAL1,MMP11,MMP14,MMP15,MMP2,MMP9,MYL12B,MYL9,NFATC3,NRAS,Pak2,PAK4,PAPPA2,PFN1,PITRM1,PLCB3,PLCG2,PLXNB3,PRKCQ,PRKD3,RHOA,SEMA3C,SEMA3D,SHC1,SLIT3,SMO,TUBB6,WIPF1,WNT9A
Leukocyte Extravasation Signaling	7.19	0.178	-4.849	ACTA2,ACTB,ACTN1,ACTN4,CDH5,CLDN1,CLDN19,CTNNA1,CXCL12,CXCR4,DLC1,EZR,F11R,GNAI3,ITGA1,ITGA4,ITGA5,ITGA6,ITGB1,ITGB3,JAM2,JAM3,MMP11,MMP14,MMP15,MMP2,MMP9,MSN,PECAM1,PLCG2,PRKCQ,PRKD3,RHOA,TEC,WIPF1
Cyclins and Cell Cycle Regulation	6.98	0.259	-3.441	CCNA2,CCNB1,CCNB2,CCND1,CCND3,CCNE1,CDC25A,CDK1,CDK2,CDK4,E2F1,E2F2,E2F3,E2F4,E2F7,E2F8,PA2G4,SKP2,TFDP1,TP53,WEE1
Cell Cycle: G1/S Checkpoint Regulation	6.97	0.284	2	CCND1,CCND3,CCNE1,CDC25A,CDK2,CDK4,E2F1,E2F2,E2F3,E2F4,E2F7,E2F8,FOXO1,GNL3,PA2G4,SKP2,SMAD3,TFDP1,TP53
Basal Cell Carcinoma Signaling	6.43	0.264	-1.941	BMP1,BMP2,BMP6,BMP7,FZD2,FZD5,FZD7,GLI1,GLI2,GLI3,GLIS2,SMO,TCF3,TCF4,Tcf7,TCF7L1,TCF7L2,TP53,WNT9A
Mitotic Roles of Polo-Like Kinase	6.32	0.273	-2.138	CAPN1,CCNB1,CCNB2,CDC20,CDC25A,CDC25B,CDC25C,CDK1,CHEK2,ESPL1,FBXO5,KIF11,KIF23,PLK1,PLK4,PRC1,STAG2,WEE1
Hepatic Fibrosis Signaling Pathway	6.09	0.133	-6.41	ACTA2,CCND1,COL18A1,COL1A1,COL1A2,COL3A1,COL5A3,EDNRA,EZH2,FGFR1,FOXO1,FOXO4,FZD2,FZD5,FZD7,GLI1,GLI2,GLI3,GLIS2,GNAI3,ITGA4,ITGA5,ITGB1,ITGB3,KDR,LRP5,MYL12B,MYL9,NRAS,PDGFRA,PDGFRB,PDK1,PLCG2,PRKCQ,PRKD3,RHOA,RND3,SMAD3,SMO,SNAI1,SP1,TCF3,TCF4,Tcf7,TCF7L1,TCF7L2,TGFBR2,TGFBR3,WNT9A
Epithelial Adherens Junction Signaling	6.07	0.184	#NUM!	ACTA2,ACTB,ACTN1,ACTN4,ACTR3,ARPC1B,CDH1,CLINT1,CTNNA1,DLL1,FGFR1,IQGAP1,MYH8,MYH9,MYL9,NOTCH1,NRAS,RHOA,SNAI1,TCF3,TCF4,Tcf7,TCF7L1,TCF7L2,TGFBR2,TGFBR3,TUBB6,ZYX
Mismatch Repair in Eukaryotes	5.96	0.562	#NUM!	EXO1,FEN1,MSH6,PCNA,POLD1,RFC1,RFC4,RFC5,RPA1
Integrin Signaling	5.93	0.16	-5.568	ACTA2,ACTB,ACTN1,ACTN4,ACTR3,ARPC1B,BCAR3,CAPN1,DOCK1,GSN,ITGA1,ITGA4,ITGA5,ITGA6,ITGA8,ITGAV,ITGB1,ITGB3,ITGB5,LIMS1,MYL12B,MYL9,NEDD9,NRAS,Pak2,PAK4,PFN1,PLCG2,RHOA,RND3,SHC1,TLN1,WIPF1,ZYX
Glioblastoma Multiforme Signaling	5.9	0.176	-3.273	CCND1,CCNE1,CDK2,CDK4,E2F1,E2F2,E2F3,E2F4,E2F7,E2F8,FOXO1,FZD2,FZD5,FZD7,IGF1,IGF2,ITPR3,NRAS,PDGFRA,PDGFRB,PLCB3,PLCG2,RHOA,RND3,SHC1,SMO,TCF3,TP53,WNT9A
ATM Signaling	5.69	0.216	-0.728	ATF1,BLM,BRCA1,CCNB1,CCNB2,CDC25A,CDC25C,CDK1,CDK2,CHEK1,CHEK2,FANCD2,GADD45A,GADD45B,GADD45G,H2AX,RAD51,RBBP8,SMC2,TOPBP1,TP53
Ovarian Cancer Signaling	5.23	0.18	-1.633	BRCA1,BRCA2,CCND1,CDK4,E2F1,EDNRA,FZD2,FZD5,FZD7,GJA1,MMP2,MMP9,MSH6,NRAS,PA2G4,RAD51,SMO,TCF3,TCF4,Tcf7,TCF7L1,TCF7L2,TFDP1,TP53,WNT9A
Role of Osteoblasts, Osteoclasts and Chondrocytes in Rheumatoid Arthritis	5.16	0.15	#NUM!	ADAM17,ADAMTS4,ALPL,BMP1,BMP2,BMP6,BMP7,COL1A1,CSF1,DKK2,FOXO1,FZD2,FZD5,FZD7,GSN,IGF1,ITGA5,ITGB1,ITGB3,LRP5,MMP14,NFATC3,RUNX2,SFRP1,SMAD6,SMO,TAB2,TCF3,TCF4,Tcf7,TCF7L1,TCF7L2,WNT9A
Regulation of Cellular Mechanics by Calpain Protease	5.03	0.246	-0.632	ACTN1,ACTN4,CAPN1,CAST,CCNA2,CCND1,CCNE1,CDK1,CDK2,CDK4,EZR,ITGA4,ITGA5,ITGB1,NRAS,TLN1
Pancreatic Adenocarcinoma Signaling	4.85	0.193	-1.414	BIRC5,BRCA2,CCND1,CCNE1,CDK2,CDK4,E2F1,E2F2,E2F3,E2F4,E2F7,E2F8,HMOX1,MMP9,NOTCH1,PA2G4,RAD51,SMAD3,TFDP1,TGFBR2,TP53
Glioma Signaling	4.8	0.191	-3	CCND1,CDK4,E2F1,E2F2,E2F3,E2F4,E2F7,E2F8,IDH2,IGF1,IGF2,NRAS,PA2G4,PDGFRA,PDGFRB,PLCG2,PRKCQ,PRKD3,SHC1,TFDP1,TP53
Sumoylation Pathway	4.69	0.194	1.213	ARHGDIB,CDH1,CTBP2,ETS1,PCNA,PML,RCC1,RFC1,RFC4,RFC5,RHOA,RND3,RNF4,RPA1,SAE1,SENP1,SP1,SP3,TP53,ZNF217
NER Pathway	4.69	0.194	-3.873	CHAF1A,CHAF1B,DDB1,DNA2,GTF2H3,HMGN1,PCNA,POLA1,POLA2,POLD1,POLE,POLE2,POLR2A,PRIM2,RFC1,RFC4,RFC5,RPA1,RPA2,TOP2A
Regulation of the Epithelial-Mesenchymal Transition Pathway	4.61	0.151	#NUM!	ADAM17,CDH1,EGR1,ETS1,FGFR1,FGFR2,FZD2,FZD5,FZD7,GAB1,JAG1,LOX,MAML1,MMP2,MMP9,NOTCH1,NRAS,PDGFRB,RHOA,SMAD3,SMO,SNAI1,TCF3,TCF4,Tcf7,TCF7L1,TCF7L2,TGFBR2,WNT9A
Adipogenesis pathway	4.52	0.172	#NUM!	BMP2,BMP7,CTBP2,DLK1,EGR2,EZH2,FGFR1,FGFR2,FOXO1,FZD2,FZD5,FZD7,GTF2H3,HAT1,KLF3,KLF5,RBBP4,SAP30,SMAD3,SMO,SOX9,TP53,TXNIP
Actin Cytoskeleton Signaling	4.42	0.142	-3.9	ACTA2,ACTB,ACTN1,ACTN4,ACTR3,ARPC1B,CYFIP1,DOCK1,EZR,FGD3,FLNA,FN1,GSN,IQGAP1,IQGAP2,IQGAP3,ITGA4,ITGA5,ITGB1,MSN,MYH8,MYH9,MYL12B,MYL9,NRAS,Pak2,PAK4,PFN1,RHOA,SHC1,TLN1
ILK Signaling	4.26	0.147	-3.545	ACTA2,ACTB,ACTN1,ACTN4,BMP2,CCND1,CDH1,DOCK1,FERMT2,FLNA,FLNB,FLNC,FN1,ITGB1,ITGB3,ITGB5,LIMS1,LIMS2,MMP9,MYH8,MYH9,MYL9,PPP1R14B,RHOA,RND3,SNAI1,TGFB1I1,VIM
Factors Promoting Cardiogenesis in Vertebrates	4.24	0.16	-4.796	BMP1,BMP2,BMP6,BMP7,CCND1,FZD2,FZD5,FZD7,LRP5,PLCB3,PLCG2,PRKCQ,PRKD3,RHOA,SMO,TCF3,TCF4,Tcf7,TCF7L1,TCF7L2,TDGF1,TGFBR2,TGFBR3,WNT9A
Cell Cycle Regulation by BTG Family Proteins	4.24	0.297	-2.111	BTG2,CCND1,CCNE1,CDK2,CDK4,E2F1,E2F2,E2F3,E2F4,E2F7,E2F8
HOTAIR Regulatory Pathway	4.24	0.156	-3.4	CDH1,COL1A1,COL1A2,DNMT3B,EED,ELAVL1,EZH2,FOXM1,IRF1,JAM2,MMP11,MMP14,MMP15,MMP2,MMP9,RBBP4,REST,SUZ12,TCF3,TCF4,Tcf7,TCF7L1,TCF7L2,VIM,WNT9A
DNA damage-induced 14-3-3σ Signaling	4.24	0.421	#NUM!	BRCA1,CCNB1,CCNB2,CCNE1,CDK1,CDK2,HUS1,TP53
Aryl Hydrocarbon Receptor Signaling	4.1	0.161	-3.13	ALDH1A3,CCNA2,CCND1,CCND3,CCNE1,CDK2,CDK4,CHEK1,CHEK2,CYP1B1,DHFR,E2F1,HSPB1,MCM7,NFIA,NFIB,NFIX,POLA1,RARG,SP1,TFDP1,TGM2,TP53
Agrin Interactions at Neuromuscular Junction	4	0.203	-3.606	ACTA2,ACTB,ERBB3,GABPA,ITGA1,ITGA4,ITGA5,ITGA6,ITGB1,ITGB3,LAMB1,LAMC1,NRAS,Pak2,PAK4,UTRN
p53 Signaling	3.94	0.184	-0.905	BIRC5,BRCA1,CCND1,CDK2,CDK4,CHEK1,CHEK2,E2F1,GADD45A,GADD45B,GADD45G,GNL3,PCNA,PLAGL1,PML,THBS1,TOPBP1,TP53
Agranulocyte Adhesion and Diapedesis	3.75	0.14	#NUM!	ACTA2,ACTB,CDH5,CLDN1,CLDN19,CXCL12,CXCR4,EZR,FN1,GNAI3,ITGA1,ITGA4,ITGA5,ITGA6,ITGB1,JAM3,MMP11,MMP14,MMP15,MMP2,MMP9,MSN,MYH8,MYH9,MYL9,PECAM1,Podxl
HIPPO signaling	3.61	0.188	-0.905	FRMD6,LATS2,LLGL1,MOB1A,PPP1R14B,SAV1,SKP2,SMAD3,STK3,STK4,TEAD1,TEAD2,TEAD3,TJP2,WWC1,WWTR1
BER pathway	3.6	0.5	#NUM!	FEN1,OGG1,PARP1,PCNA,POLE,POLG
Paxillin Signaling	3.38	0.167	-3.464	ACTA2,ACTB,ACTN1,ACTN4,DOCK1,ITGA1,ITGA4,ITGA5,ITGA6,ITGA8,ITGAV,ITGB1,ITGB3,ITGB5,NRAS,Pak2,PAK4,TLN1
Caveolar-mediated Endocytosis Signaling	3.23	0.192	#NUM!	ACTA2,ACTB,FLNA,FLNB,FLNC,ITGA1,ITGA4,ITGA5,ITGA6,ITGA8,ITGAV,ITGB1,ITGB3,ITGB5
DNA Double-Strand Break Repair by Homologous Recombination	3.16	0.429	#NUM!	BRCA1,BRCA2,GEN1,POLA1,RAD51,RPA1
RhoA Signaling	3.15	0.154	-3.153	ACTA2,ACTB,ACTR3,ANLN,ARPC1B,CDC42EP1,DLC1,EZR,IGF1,LPAR1,LPAR4,LPAR6,MSN,MYL12B,MYL9,PFN1,RHOA,RND3,RTKN
Regulation of Actin-based Motility by Rho	3.11	0.17	-3.873	ACTA2,ACTB,ACTR3,ARPC1B,GSN,ITGA4,ITGA5,ITGB1,MYL12B,MYL9,Pak2,PAK4,PFN1,RHOA,RND3,WIPF1
PTEN Signaling	3.03	0.151	3.441	BCL2L11,CCND1,CNKSR3,FGFR1,FGFR2,FOXO1,FOXO4,GHR,INPPL1,ITGA4,ITGA5,ITGB1,KDR,NRAS,PDGFRA,PDGFRB,SHC1,TGFBR2,TGFBR3
Virus Entry via Endocytic Pathways	2.96	0.159	#NUM!	ACTA2,ACTB,AP3M1,FLNA,FLNB,FLNC,ITGA1,ITGA4,ITGA5,ITGA6,ITGB1,ITGB3,ITGB5,NRAS,PLCG2,PRKCQ,PRKD3
Thyroid Cancer Signaling	2.89	0.177	-2.673	CCND1,CDH1,CXCR4,FOXO1,IGF1,NRAS,PDK1,SHC1,TCF3,TCF4,Tcf7,TCF7L1,TCF7L2,TP53
Role of NANOG in Mammalian Embryonic Stem Cell Pluripotency	2.89	0.151	-2.121	BMP1,BMP2,BMP6,BMP7,FZD2,FZD5,FZD7,GAB1,LIF,NRAS,POU5F1,SALL4,SHC1,SMO,SOX2,TCF7L1,TP53,WNT9A
Protein Kinase A Signaling	2.74	0.103	0.186	ADCY7,ATF1,CDC25A,CDC25B,CDC25C,Cdkn3,DUSP16,DUSP5,DUSP9,FLNA,FLNB,FLNC,GLI3,GNAI3,ITPR3,KDELR2,KDELR3,MAP3K1,MYL12B,MYL9,NFATC3,PDE1A,PLCB3,PLCG2,PPP1R14B,PRKCQ,PRKD3,PTPN13,Ptpn14,PTPN21,PTPRZ1,RHOA,SMAD3,SMO,SMPDL3A,TCF3,TCF4,Tcf7,TCF7L1,TCF7L2,TGFBR2
Role of Oct4 in Mammalian Embryonic Stem Cell Pluripotency	2.72	0.217	#NUM!	ASH2L,BRCA1,CCNF,IGF2BP1,PARP1,POU5F1,REST,SALL4,SOX2,TP53
Mouse Embryonic Stem Cell Pluripotency	2.69	0.155	-3.5	FZD2,FZD5,FZD7,ID1,ID3,LIF,NRAS,POU5F1,SMO,SOX2,TCF3,TCF4,Tcf7,TCF7L1,TCF7L2,TP53
RhoGDI Signaling	2.67	0.128	4.264	ACTA2,ACTB,ACTR3,ARHGDIB,ARHGEF10,ARPC1B,CDH1,CDH11,CDH3,CDH5,DLC1,EZR,GNAI3,ITGA4,ITGA5,ITGB1,MSN,MYL12B,MYL9,Pak2,PAK4,RHOA,RND3
HGF Signaling	2.33	0.144	-3.464	CCND1,CDK2,DOCK1,ELF1,ELF2,ELF4,ETS1,GAB1,ITGA4,ITGA5,ITGB1,MAP3K1,NRAS,PLCG2,PRKCQ,PRKD3
Colorectal Cancer Metastasis Signaling	2.27	0.111	-3.674	ADCY7,BIRC5,CCND1,CDH1,E2F4,FZD2,FZD5,FZD7,LRP5,MMP11,MMP14,MMP15,MMP2,MMP9,MSH6,NRAS,RHOA,RND3,SMAD3,SMO,TCF3,TCF4,Tcf7,TCF7L1,TCF7L2,TGFBR2,TP53,WNT9A
NF-κB Activation by Viruses	2.23	0.159	-3.606	EIF2AK2,ITGA1,ITGA4,ITGA5,ITGA6,ITGAV,ITGB1,ITGB3,ITGB5,MAP3K1,NRAS,PRKCQ,PRKD3
Chronic Myeloid Leukemia Signaling	2.23	0.146	#NUM!	CCND1,CDK4,CTBP2,E2F1,E2F2,E2F3,E2F4,E2F7,E2F8,NRAS,PA2G4,SMAD3,TFDP1,TGFBR2,TP53
Germ Cell-Sertoli Cell Junction Signaling	2.21	0.123	#NUM!	ACTA2,ACTB,ACTN1,ACTN4,CDH1,CLINT1,CTNNA1,GSN,IQGAP1,ITGA6,ITGB1,MAP3K1,NRAS,Pak2,PAK4,RHOA,RND3,TGFBR2,TJP1,TUBB6,ZYX
Sertoli Cell-Sertoli Cell Junction Signaling	2.15	0.119	#NUM!	ACTA2,ACTB,ACTN1,ACTN4,CDH1,CLDN1,CLDN19,CLINT1,CTNNA1,F11R,ITGA4,ITGA5,ITGB1,JAM2,JAM3,MAP3K1,MPP6,NRAS,TGFBR3,TJP1,TJP2,TUBB6
Sonic Hedgehog Signaling	2.13	0.241	-2.236	CCNB1,CDK1,GLI1,GLI2,GLI3,GLIS2,SMO
FAT10 Cancer Signaling Pathway	2.13	0.196	-1	CXCR4,EEF1A1,MAD2L1,PCNA,SMAD3,TCF4,TGFBR2,TGFBR3,TP53
Bladder Cancer Signaling	2.06	0.144	#NUM!	CCND1,CDH1,CDK4,E2F1,MMP11,MMP14,MMP15,MMP2,MMP9,NRAS,PA2G4,TFDP1,THBS1,TP53
Inhibition of Matrix Metalloproteases	2	0.205	2.646	ADAM12,ADAM17,Hspg2,MMP11,MMP14,MMP15,MMP2,MMP9
IL-15 Production	1.99	0.132	-4	DDR2,EPHA2,EPHB4,ERBB3,FGFR1,FGFR2,IRF1,KDR,KIT,PDGFRA,PDGFRB,Ptk7,ROR1,ROR2,RYK,TEC
Remodeling of Epithelial Adherens Junctions	1.97	0.162	-2	ACTA2,ACTB,ACTN1,ACTN4,ACTR3,ARPC1B,CDH1,CTNNA1,IQGAP1,TUBB6,ZYX
Granulocyte Adhesion and Diapedesis	1.97	0.117	#NUM!	CDH5,CLDN1,CLDN19,CXCL12,CXCR4,EZR,GNAI3,ITGA1,ITGA4,ITGA5,ITGA6,ITGB1,ITGB3,JAM3,MMP11,MMP14,MMP15,MMP2,MMP9,MSN,PECAM1
Acute Myeloid Leukemia Signaling	1.97	0.146	-2.53	CCND1,EIF4EBP1,IDH2,KIT,KITLG,NRAS,PIM1,PML,TCF3,TCF4,Tcf7,TCF7L1,TCF7L2
Signaling by Rho Family GTPases	1.94	0.107	-4.6	ACTA2,ACTB,ACTR3,ARHGEF10,ARPC1B,CDC42EP1,CDH1,CDH11,CDH3,CDH5,CYFIP1,EZR,GNAI3,IQGAP1,ITGA4,ITGA5,ITGB1,MSN,MYL12B,MYL9,Pak2,PAK4,RHOA,RND3,VIM,WIPF1
PCP pathway	1.89	0.167	-3	CELSR1,EFNB1,FZD2,FZD5,FZD7,PFN1,RHOA,ROR2,SMO,WNT9A
RAN Signaling	1.87	0.294	-2.236	IPO5,KPNA2,KPNB1,RANBP1,RCC1
Small Cell Lung Cancer Signaling	1.85	0.155	-2.236	CCND1,CCNE1,CDK2,CDK4,CKS1B,E2F1,PA2G4,SKP2,TFDP1,TP53,TRAF4
Estrogen Receptor Signaling	1.82	0.0976	-2.828	ADCY7,CCND1,CTBP2,EIF4EBP1,FBXO32,FOXO1,FOXO4,GNAI3,IGF1,IGF2,MDK,MMP11,MMP14,MMP15,MMP2,MMP9,MYL12B,MYL9,NOTCH1,NRAS,PCNA,PLCB3,PLCG2,PRKCQ,PRKD3,RHOA,RUNX2,SETD7,SHC1,SNAI1,SP1,TP53
FAK Signaling	1.75	0.137	#NUM!	ACTA2,ACTB,CAPN1,DOCK1,HMMR,ITGA4,ITGA5,ITGB1,NRAS,Pak2,PAK4,PLCG2,TLN1
HER-2 Signaling in Breast Cancer	1.75	0.143	#NUM!	CCND1,CCNE1,ERBB3,FOXO1,ITGB1,ITGB3,ITGB5,MMP2,NRAS,PRKCQ,PRKD3,TP53
Apelin Liver Signaling Pathway	1.75	0.231	-2.449	COL18A1,COL1A1,COL1A2,COL3A1,COL5A3,PDGFRB
Uridine-5'-phosphate Biosynthesis	1.72	1	#NUM!	CAD,UMPS
Tight Junction Signaling	1.68	0.113	#NUM!	ACTA2,ACTB,CDK4,CLDN1,CLDN19,CNKSR3,CTNNA1,F11R,JAM2,JAM3,LLGL1,MYH8,MYH9,MYL9,RHOA,TGFBR2,TJP1,TJP2,VAMP3
Macropinocytosis Signaling	1.65	0.145	-2.449	ACTN4,CSF1,ITGA5,ITGB1,ITGB3,ITGB5,NRAS,PLCG2,PRKCQ,PRKD3,RHOA
Notch Signaling	1.59	0.189	-1.633	ADAM17,DLL1,DLL3,JAG1,LFNG,MAML1,NOTCH1
VDR/RXR Activation	1.57	0.141	2.236	FOXO1,GADD45A,IGFBP3,IGFBP5,KLF4,LRP5,PPARD,PRKCQ,PRKD3,RUNX2,SP1
Rac Signaling	1.57	0.125	-3.742	ACTR3,ARPC1B,CYFIP1,IQGAP1,IQGAP2,IQGAP3,ITGA4,ITGA5,ITGB1,MAP3K1,NRAS,Pak2,PAK4,RHOA
Antiproliferative Role of TOB in T Cell Signaling	1.47	0.179	1.134	CCNA2,CCNE1,CDK2,PABPC1,SKP2,SMAD3,TGFBR2
Role of Macrophages, Fibroblasts and Endothelial Cells in Rheumatoid Arthritis	1.4	0.0929	#NUM!	ADAMTS4,CCND1,CSF1,CXCL12,DKK2,FN1,FZD2,FZD5,FZD7,LRP5,MAPKAPK2,NFATC3,NRAS,PLCB3,PLCG2,PRKCQ,PRKD3,RHOA,ROR2,RYK,SFRP1,SMO,TCF3,TCF4,Tcf7,TCF7L1,TCF7L2,TRAF4,WNT9A
Ephrin Receptor Signaling	1.39	0.106	-3.357	ACTR3,ARPC1B,CXCL12,CXCR4,EFNA4,EFNB1,EPHA2,EPHB4,GNAI3,ITGA4,ITGA5,ITGB1,NRAS,Pak2,PAK4,PTPN13,RHOA,SHC1,WIPF1
Endocannabinoid Cancer Inhibition Pathway	1.37	0.112	2	ADCY7,CASQ1,CCND1,CCND3,CCNE1,CDH1,GNAI3,MMP2,RHOA,TCF3,TCF4,Tcf7,TCF7L1,TCF7L2,TRIB3,VIM
Neuregulin Signaling	1.34	0.125	-3	ADAM17,DCN,ERBB3,ITGA4,ITGA5,ITGB1,NRAS,PLCG2,PRKCQ,PRKD3,RPS6,SHC1
PAK Signaling	1.33	0.124	-3.317	ARHGAP10,ITGA4,ITGA5,ITGB1,MYL12B,MYL9,NRAS,Pak2,PAK4,PDGFRA,PDGFRB,SHC1
Glioma Invasiveness Signaling	1.33	0.135	-3.162	HMMR,ITGAV,ITGB3,ITGB5,MMP2,MMP9,NRAS,RHOA,RND3,VTN
5-aminoimidazole Ribonucleotide Biosynthesis I	1.33	0.667	#NUM!	GART,PPAT
Salvage Pathways of Pyrimidine Ribonucleotides	1.33	0.124	-3.317	APOBEC3B,CDK1,CDK2,CDK4,EIF2AK2,NME4,Pak2,PIM1,PLK1,PRKCQ,TTK,UPP1
Sperm Motility	1.33	0.0987	-2.646	DDR2,EPHA2,EPHB4,ERBB3,FGFR1,FGFR2,ITPR3,KDR,KIT,LCAT,PDE1A,PDGFRA,PDGFRB,PLCB3,PLCG2,PRKCQ,PRKD3,Ptk7,ROR1,ROR2,RYK,TEC
IL-8 Signaling	1.26	0.1	-4.359	CCND1,CCND3,CDH1,EIF4EBP1,GNAI3,HMOX1,IQGAP1,ITGAV,ITGB3,ITGB5,KDR,MMP2,MMP9,MYL12B,MYL9,NRAS,PRKCQ,PRKD3,RHOA,RND3
Pyridoxal 5'-phosphate Salvage Pathway	1.25	0.138	-2.828	CDK1,CDK2,CDK4,EIF2AK2,Pak2,PIM1,PLK1,PRKCQ,TTK
Inhibition of Angiogenesis by TSP1	1.24	0.176	-1.342	Hspg2,KDR,MMP9,TGFBR2,THBS1,TP53
Folate Transformations I	1.24	0.333	#NUM!	MTHFD1,MTR,SHMT1
Role of Wnt/GSK-3β Signaling in the Pathogenesis of Influenza	1.2	0.128	-2.236	FZD2,FZD5,FZD7,SMO,TCF3,TCF4,Tcf7,TCF7L1,TCF7L2,WNT9A
Breast Cancer Regulation by Stathmin1	1.15	0.0795	#NUM!	AGTR2,ARHGEF10,AURKA,AURKB,BMP6,CCND1,CCND3,CDK1,CDK2,CDK4,CELSR1,CMKLR1,E2F1,E2F2,E2F3,E2F4,E2F7,E2F8,EDNRA,EDNRB,FOXM1,FZD2,FZD5,FZD7,GPR17,GPRC5C,IGF1,LGR5,LPAR1,LPAR4,LPAR6,MMP2,MMP9,NRAS,PLCB3,PPP1R14B,PRKCQ,PRKD3,PROKR1,RHOA,S1PR2,S1PR3,SHC1,SIVA1,SMO,TP53,TUBB6
ERK/MAPK Signaling	1.15	0.0984	-2.982	ATF1,DOCK1,DUSP9,EIF4EBP1,ELF1,ELF2,ELF4,ETS1,HSPB1,ITGA4,ITGA5,ITGB1,NRAS,Pak2,PAK4,PLCG2,PPP1R14B,SHC1,TLN1
CXCR4 Signaling	1.15	0.102	-3.638	ADCY7,CXCL12,CXCR4,DOCK1,EGR1,GNAI3,ITPR3,MYL12B,MYL9,NRAS,Pak2,PAK4,PLCB3,PRKCQ,PRKD3,RHOA,RND3
Sirtuin Signaling Pathway	1.11	0.0893	-2.236	AGTRAP,BCL2L11,CDH1,CPT1A,E2F1,FOXO1,FOXO4,GABPA,GABPB2,GADD45A,GADD45B,GADD45G,GTF3C2,IDH2,OGG1,PARP1,PDK1,POLR1B,RBBP8,SLC25A5,SLC2A1,SMARCA5,SP1,TP53,UCP2,XRCC5
D-myo-inositol-5-phosphate Metabolism	1.11	0.103	-4	ALPL,CDC25A,CDC25B,CDC25C,CILP,DUSP16,DUSP5,PALD1,PAWR,PLCB3,PLCG2,PPP1R14B,PPP4R1,PTPN13,SET,TNS3
PRPP Biosynthesis I	1.09	0.5	#NUM!	Prps1l3,PRPS2
Proline Biosynthesis I	1.09	0.5	#NUM!	PYCR1,PYCR2
Fcγ Receptor-mediated Phagocytosis in Macrophages and Monocytes	1.09	0.117	-3.317	ACTA2,ACTB,ACTR3,ARPC1B,DOCK1,EZR,HMOX1,PRKCQ,PRKD3,TLN1,VAMP3
PEDF Signaling	1.09	0.122	-1.265	ARHGAP22,CFLAR,NRAS,RHOA,SERPINF1,TCF12,TCF4,TCF7L1,TCF7L2,TP53
Actin Nucleation by ARP-WASP Complex	1.03	0.125	-2.828	ACTR3,ARPC1B,ITGA4,ITGA5,ITGB1,NRAS,RHOA,RND3,WIPF1
Purine Nucleotides De Novo Biosynthesis II	1.03	0.273	#NUM!	GART,PAICS,PPAT
Non-Small Cell Lung Cancer Signaling	1.01	0.123	-0.816	CCND1,CDK4,E2F1,ITPR3,NRAS,PA2G4,STK4,TFDP1,TP53
Wnt/Ca+ pathway	0.987	0.129	-2.828	FZD2,FZD5,FZD7,NFATC3,PLCB3,PLCG2,ROR1,SMO
Atherosclerosis Signaling	0.932	0.103	#NUM!	CLU,COL18A1,COL1A1,COL1A2,COL3A1,COL5A3,CSF1,CXCL12,CXCR4,F3,ITGA4,LCAT,MMP9
Tetrahydrofolate Salvage from 5,10-methenyltetrahydrofolate	0.932	0.4	#NUM!	GART,MTHFD1
dTMP De Novo Biosynthesis	0.932	0.4	#NUM!	DHFR,SHMT1
Folate Polyglutamylation	0.932	0.4	#NUM!	MTHFD1,SHMT1
NF-κB Signaling	0.932	0.095	-3.638	BMP2,EIF2AK2,FGFR1,FGFR2,GHR,KDR,MAP3K1,NRAS,PDGFRA,PDGFRB,PLCG2,PRKCQ,RELB,TAB2,TGFBR2,TGFBR3,TNFAIP3
RAR Activation	0.917	0.0928	#NUM!	ACTB,ADCY7,ALDH1A3,BMP2,GTF2H3,IGFBP3,MAP3K1,MAPKAPK2,PARP1,PML,PRKCQ,PRKD3,RARG,RELB,SMAD3,SMAD6,SMARCC1,SMARCD2
Intrinsic Prothrombin Activation Pathway	0.907	0.143	-1.633	COL18A1,COL1A1,COL1A2,COL3A1,COL5A3,PROS1
D-myo-inositol (1,4,5,6)-Tetrakisphosphate Biosynthesis	0.907	0.0993	-3.742	ALPL,CDC25A,CDC25B,CDC25C,CILP,DUSP16,DUSP5,PALD1,PAWR,PPP1R14B,PPP4R1,PTPN13,SET,TNS3
D-myo-inositol (3,4,5,6)-tetrakisphosphate Biosynthesis	0.907	0.0993	-3.742	ALPL,CDC25A,CDC25B,CDC25C,CILP,DUSP16,DUSP5,PALD1,PAWR,PPP1R14B,PPP4R1,PTPN13,SET,TNS3
3-phosphoinositide Degradation	0.896	0.0968	-3.873	ALPL,CDC25A,CDC25B,CDC25C,CILP,DUSP16,DUSP5,INPPL1,PALD1,PAWR,PPP1R14B,PPP4R1,PTPN13,SET,TNS3
Pyrimidine Ribonucleotides De Novo Biosynthesis	0.876	0.14	-2.449	BLM,CAD,CTPS1,NME4,RAD54L,UMPS
Gα12/13 Signaling	0.87	0.1	-1.387	CDH1,CDH11,CDH3,CDH5,LPAR1,LPAR4,LPAR6,MAP3K1,MYL12B,MYL9,NRAS,RHOA,TEC
Gap Junction Signaling	0.87	0.0909	#NUM!	ACTA2,ACTB,ADCY7,CTH,GJA1,GNAI3,ITPR3,LPAR1,NRAS,PLCB3,PLCG2,PRKCQ,PRKD3,SP1,SP3,TJP1,TJP2,TUBB6
Superpathway of Inositol Phosphate Compounds	0.87	0.0909	-4.243	ALPL,CDC25A,CDC25B,CDC25C,CILP,DUSP16,DUSP5,INPPL1,PALD1,PAWR,PI4K2B,PLCB3,PLCG2,PPP1R14B,PPP4R1,PTPN13,SET,TNS3
BEX2 Signaling Pathway	0.866	0.114	-3	CCND1,LGALS1,MMP2,SWAP70,TCF3,TCF4,Tcf7,TCF7L1,TCF7L2
Proline Biosynthesis II (from Arginine)	0.815	0.333	#NUM!	PYCR1,PYCR2
Arginine Degradation VI (Arginase 2 Pathway)	0.815	0.333	#NUM!	PYCR1,PYCR2
Adenine and Adenosine Salvage III	0.815	0.333	#NUM!	ADA,PNP
Telomerase Signaling	0.81	0.103	-2.121	DKC1,E2F1,ELF1,ELF2,ELF4,ETS1,NRAS,SHC1,SP1,TERF1,TP53
CDK5 Signaling	0.788	0.102	-2.333	ADCY7,CAPN1,EGR1,ITGA6,ITGB1,LAMA1,LAMA5,LAMB1,LAMC1,NRAS,PPP1R14B
STAT3 Pathway	0.783	0.0963	-3.464	BMP6,CDC25A,FGFR1,FGFR2,GHR,IGF1,KDR,NRAS,PDGFRA,PDGFRB,PIM1,TGFBR2,TGFBR3
DNA Methylation and Transcriptional Repression Signaling	0.775	0.143	#NUM!	DNMT3B,MBD3,MTA2,RBBP4,SAP30
Tec Kinase Signaling	0.757	0.0915	-3.742	ACTA2,ACTB,GNAI3,ITGA4,ITGA5,ITGB1,Pak2,PAK4,PLCG2,PRKCQ,PRKD3,RHOA,RND3,STAT6,TEC
Adenosine Nucleotides Degradation II	0.754	0.2	#NUM!	ADA,NT5E,PNP
Iron homeostasis signaling pathway	0.754	0.0949	#NUM!	ATP6V0A2,ATP6V0E1,BMP1,BMP2,BMP6,BMP7,HMOX1,PDGFRA,PDGFRB,SKP2,SLC40A1,SMAD3,STEAP3
Clathrin-mediated Endocytosis Signaling	0.75	0.0881	#NUM!	ACTA2,ACTB,ACTR3,AP3M1,ARPC1B,CD2AP,CLU,DAB2,IGF1,ITGA5,ITGB1,ITGB3,ITGB5,LDLRAP1,MYO1E,SH3BP4,SNX9
3-phosphoinositide Biosynthesis	0.75	0.0909	-3.873	ALPL,CDC25A,CDC25B,CDC25C,CILP,DUSP16,DUSP5,PALD1,PAWR,PI4K2B,PPP1R14B,PPP4R1,PTPN13,SET,TNS3
Cdc42 Signaling	0.73	0.0898	-2.673	ACTR3,ARPC1B,CDC42SE1,FGD3,IQGAP1,IQGAP2,IQGAP3,ITGA4,ITGA5,ITGB1,LLGL1,MYL12B,MYL9,PAK4,WIPF1
Thioredoxin Pathway	0.73	0.286	#NUM!	NXN,TXNRD1
Purine Ribonucleosides Degradation to Ribose-1-phosphate	0.73	0.286	#NUM!	ADA,PNP
Xanthine and Xanthosine Salvage	0.73	1	#NUM!	PNP
L-cysteine Degradation II	0.73	1	#NUM!	CTH
Adenine and Adenosine Salvage VI	0.73	1	#NUM!	ADK
VEGF Signaling	0.73	0.101	-2.828	ACTA2,ACTB,ACTN1,ACTN4,ELAVL1,FOXO1,KDR,NRAS,PLCG2,SHC1
Extrinsic Prothrombin Activation Pathway	0.714	0.188	#NUM!	F3,PROS1,TFPI
Melanoma Signaling	0.682	0.12	-1.342	CCND1,CDH1,CDK4,E2F1,NRAS,TP53
Airway Pathology in Chronic Obstructive Pulmonary Disease	0.642	0.25	#NUM!	MMP2,MMP9
Sphingosine-1-phosphate Signaling	0.642	0.094	-2.111	ADCY7,CASQ1,GNAI3,PDGFRA,PDGFRB,PLCB3,PLCG2,RHOA,RND3,S1PR2,S1PR3
Salvage Pathways of Pyrimidine Deoxyribonucleotides	0.642	0.25	#NUM!	APOBEC3B,TK1
Renin-Angiotensin Signaling	0.625	0.0932	-3.162	ADCY7,AGTR2,ITPR3,MAP3K1,NRAS,Pak2,PAK4,PLCG2,PRKCQ,PRKD3,SHC1
Prostate Cancer Signaling	0.625	0.0989	#NUM!	CCND1,CCNE1,CDK2,E2F1,FOXO1,NRAS,PA2G4,TFDP1,TP53
IL-7 Signaling Pathway	0.622	0.103	-2.236	CCND1,CCND3,CDC25A,CDK2,FOXO1,FOXO4,SHC1,SLC2A1
Purine Nucleotides Degradation II (Aerobic)	0.609	0.167	#NUM!	ADA,NT5E,PNP
Mechanisms of Viral Exit from Host Cells	0.595	0.122	#NUM!	ACTA2,ACTB,LMNB1,PRKCQ,PRKD3
Transcriptional Regulatory Network in Embryonic Stem Cells	0.578	0.111	#NUM!	CDYL,POU5F1,REST,SET,SOX2,TCF7L1
ErbB Signaling	0.57	0.0957	-2.333	ERBB3,FOXO1,NRAS,Pak2,PAK4,PLCG2,PRKCQ,PRKD3,SHC1
BAG2 Signaling Pathway	0.535	0.116	-1.342	ANXA2,MAPKAPK2,PSME3,SP1,TP53
Cardiac Hypertrophy Signaling (Enhanced)	0.526	0.0719	-5.578	ADCY7,EDNRA,EDNRB,EIF4EBP1,FGFR1,FGFR2,FZD2,FZD5,FZD7,GHR,GNAI3,HSPB1,IGF1,ITGA4,ITGA5,ITGB1,ITPR3,LIF,MAP3K1,MAPKAPK2,NFATC3,NRAS,PDE1A,PDK1,PLCB3,PLCG2,PRKCQ,PRKD3,RHOA,RPS6,SMO,SMPDL3A,TGFBR2,TGFBR3,WNT9A
Cardiomyocyte Differentiation via BMP Receptors	0.521	0.15	#NUM!	BMP2,BMP7,SMAD6
Growth Hormone Signaling	0.521	0.0986	-2.236	GHR,IGF1,IGF2,IGFBP3,PLCG2,PRKCQ,PRKD3
Phospholipase C Signaling	0.521	0.0778	-3.638	ADCY7,AHNAK,ARHGEF10,HMOX1,ITGA4,ITGA5,ITGB1,ITPR3,MYL12B,MYL9,NFATC3,NRAS,PLCB3,PLCG2,PRKCQ,PRKD3,RHOA,RND3,SHC1,TGM2
Spliceosomal Cycle	0.521	0.5	#NUM!	U2AF2
Embryonic Stem Cell Differentiation into Cardiac Lineages	0.521	0.2	#NUM!	POU5F1,SOX2
Asparagine Degradation I	0.521	0.5	#NUM!	ASRGL1
UDP-D-xylose and UDP-D-glucuronate Biosynthesis	0.521	0.5	#NUM!	UGDH
Guanine and Guanosine Salvage I	0.521	0.5	#NUM!	PNP
S-methyl-5'-thioadenosine Degradation II	0.521	0.5	#NUM!	Mtap
Cysteine Biosynthesis/Homocysteine Degradation	0.521	0.5	#NUM!	CTH
Adenine and Adenosine Salvage I	0.521	0.5	#NUM!	PNP
Putrescine Biosynthesis III	0.521	0.5	#NUM!	ODC1
Formaldehyde Oxidation II (Glutathione-dependent)	0.521	0.5	#NUM!	ADH5
Glycine Betaine Degradation	0.521	0.2	#NUM!	PIPOX,SHMT1
Glycine Biosynthesis I	0.521	0.5	#NUM!	SHMT1
Phagosome Formation	0.521	0.088	#NUM!	FN1,ITGA4,ITGA5,ITGB1,PLCB3,PLCG2,PRKCQ,PRKD3,RHOA,RND3,VTN
HIF1α Signaling	0.517	0.0885	#NUM!	EGLN3,Ldha/RGD1562690,MMP11,MMP14,MMP15,MMP2,MMP9,NRAS,SLC2A1,TP53
Cancer Drug Resistance By Drug Efflux	0.517	0.103	#NUM!	ABCG2,FOXO1,FOXO4,NRAS,PDK1,TP53
PDGF Signaling	0.499	0.093	-2.828	EIF2AK2,INPPL1,MAP3K1,NRAS,PDGFRA,PDGFRB,PLCG2,SHC1
Reelin Signaling in Neurons	0.492	0.0853	-3.317	ACTR3,ARHGEF10,ARPC1B,ITGA1,ITGA4,ITGA5,ITGA6,ITGB1,ITGB3,PDK1,RHOA
Endothelin-1 Signaling	0.491	0.0798	-3.357	ADCY7,CASQ1,EDNRA,EDNRB,GAB1,GNAI3,HMOX1,ITPR3,LCAT,NRAS,PLCB3,PLCG2,PRKCQ,PRKD3,SHC1
Polyamine Regulation in Colon Cancer	0.476	0.136	#NUM!	ODC1,PSME3,TCF4
Pyrimidine Deoxyribonucleotides De Novo Biosynthesis I	0.476	0.136	#NUM!	NME4,RRM1,RRM2
Cellular Effects of Sildenafil (Viagra)	0.469	0.084	#NUM!	ACTA2,ACTB,ADCY7,ITPR3,MYH8,MYH9,MYL12B,MYL9,PDE1A,PLCB3,PLCG2
Role of Tissue Factor in Cancer	0.462	0.0855	#NUM!	CSF1,EGR1,F3,ITGA6,ITGAV,ITGB1,ITGB3,ITGB5,NRAS,TP53
Coagulation System	0.453	0.114	0	F3,PLAT,PROS1,TFPI
Nucleotide Excision Repair Pathway	0.453	0.114	#NUM!	GTF2H3,POLR2A,RPA1,RPA2
Hematopoiesis from Multipotent Stem Cells	0.429	0.167	#NUM!	CSF1,KITLG
Guanosine Nucleotides Degradation III	0.429	0.167	#NUM!	NT5E,PNP
Methionine Salvage II (Mammalian)	0.412	0.333	#NUM!	MTR
Inosine-5'-phosphate Biosynthesis II	0.412	0.333	#NUM!	PAICS
Hypusine Biosynthesis	0.412	0.333	#NUM!	EIF5A
Thiosulfate Disproportionation III (Rhodanese)	0.412	0.333	#NUM!	TST
Glycerol-3-phosphate Shuttle	0.412	0.333	#NUM!	GPD1
Superpathway of Methionine Degradation	0.412	0.108	-2	CTH,MAT2B,MTR,SUV39H2
S-adenosyl-L-methionine Biosynthesis	0.412	0.333	#NUM!	MAT2B
Cysteine Biosynthesis III (mammalia)	0.412	0.125	#NUM!	CTH,MAT2B,SUV39H2
4-aminobutyrate Degradation I	0.412	0.333	#NUM!	SUCLG2
Vitamin-C Transport	0.412	0.125	#NUM!	NXN,SLC2A1,TXNRD1
ErbB2-ErbB3 Signaling	0.399	0.0923	-1.633	CCND1,ERBB3,FOXO1,NRAS,SHC1,SP1
Urate Biosynthesis/Inosine 5'-phosphate Degradation	0.399	0.154	#NUM!	NT5E,PNP
D-myo-inositol (1,4,5)-Trisphosphate Biosynthesis	0.397	0.12	#NUM!	PI4K2B,PLCB3,PLCG2
Renal Cell Carcinoma Signaling	0.39	0.0875	-2.236	EGLN3,ETS1,GAB1,NRAS,Pak2,PAK4,SLC2A1
Chemokine Signaling	0.39	0.0875	-2.646	CXCL12,CXCR4,GNAI3,NRAS,PLCB3,PLCG2,RHOA
Prolactin Signaling	0.374	0.0864	-2.646	IRF1,NRAS,PLCG2,PRKCQ,PRKD3,SHC1,SP1
ErbB4 Signaling	0.371	0.0896	-2.449	ADAM17,NRAS,PLCG2,PRKCQ,PRKD3,SHC1
TGF-β Signaling	0.371	0.0833	-1.633	BMP2,BMP7,NRAS,RUNX2,SMAD3,SMAD6,TGFBR2,TGIF1
DNA Double-Strand Break Repair by Non-Homologous End Joining	0.363	0.143	#NUM!	PARP1,XRCC5
Corticotropin Releasing Hormone Signaling	0.333	0.0759	-2.828	ADCY7,CTH,GLI1,GLI2,GLI3,GNAI3,ITPR3,PLCG2,PRKCQ,PRKD3,SMO
Telomere Extension by Telomerase	0.333	0.133	#NUM!	TERF1,XRCC5
Arsenate Detoxification I (Glutaredoxin)	0.333	0.25	#NUM!	PNP
Heme Degradation	0.333	0.25	#NUM!	HMOX1
Pyrimidine Ribonucleotides Interconversion	0.333	0.0976	-2	BLM,CTPS1,NME4,RAD54L
Acetate Conversion to Acetyl-CoA	0.333	0.25	#NUM!	ACSS1
PI3K/AKT Signaling	0.333	0.0743	-2.121	CCND1,EIF4EBP1,FOXO1,GAB1,GHR,INPPL1,ITGA4,ITGA5,ITGB1,LIMS1,NRAS,SHC1,TP53
Apoptosis Signaling	0.333	0.0808	0	BCL2L11,CAPN1,CDK1,NRAS,PARP1,PLCG2,PRKCQ,TP53
Thrombin Signaling	0.328	0.0721	-3.051	ADCY7,ARHGEF10,GATA2,GNAI3,ITPR3,MYL12B,MYL9,NRAS,PLCB3,PLCG2,PRKCQ,PRKD3,RHOA,RND3,SHC1
BMP signaling pathway	0.328	0.0824	-1.89	BMP1,BMP2,BMP6,BMP7,NRAS,RUNX2,SMAD6
fMLP Signaling in Neutrophils	0.318	0.0776	-3	ACTR3,ARPC1B,GNAI3,ITPR3,NFATC3,NRAS,PLCB3,PRKCQ,PRKD3
Role of PKR in Interferon Induction and Antiviral Response	0.305	0.0769	-2.121	COLEC12,E2F1,EIF2AK2,IRF1,NPM1,PDGFRB,SP1,TAB2,TP53
Granzyme B Signaling	0.305	0.125	#NUM!	LMNB1,PARP1
Ephrin B Signaling	0.305	0.0833	-2.449	CXCL12,CXCR4,EFNB1,EPHB4,GNAI3,RHOA
Glutaryl-CoA Degradation	0.305	0.125	#NUM!	CDYL,HADH
Role of p14/p19ARF in Tumor Suppression	0.305	0.103	#NUM!	E2F1,NPM1,TP53
Natural Killer Cell Signaling	0.292	0.0711	-1.069	COL18A1,COL1A1,COL1A2,COL3A1,COL5A3,ITGB1,MAP3K1,NFATC3,NRAS,Pak2,PAK4,PLCG2,PRKCQ,WIPF1
IGF-1 Signaling	0.284	0.0769	#NUM!	FOXO1,IGF1,IGFBP2,IGFBP3,IGFBP5,IGFBP7,NRAS,SHC1
Androgen Signaling	0.278	0.0735	-0.447	CCND1,GNAI3,GTF2E2,GTF2H3,POLR2A,PRKCQ,PRKD3,SHC1,SMAD3,TGFB1I1
Lysine Degradation V	0.278	0.2	#NUM!	PIPOX
Galactose Degradation I (Leloir Pathway)	0.278	0.2	#NUM!	GALM
Glutamate Degradation III (via 4-aminobutyrate)	0.278	0.2	#NUM!	SUCLG2
Synaptogenesis Signaling Pathway	0.278	0.0673	-3.13	ACTR3,ADCY7,ARPC1B,CDH1,CDH11,CDH3,CDH5,EFNA4,EFNB1,EIF4EBP1,EIF4EBP2,EPHA2,EPHB4,NAP1L1,NRAS,PLCG2,RHOA,SHC1,THBS1,TLN1,VAMP3
Semaphorin Signaling in Neurons	0.276	0.0833	#NUM!	ITGB1,Pak2,PAK4,RHOA,RND3
Endometrial Cancer Signaling	0.276	0.0833	0	CCND1,CDH1,CTNNA1,NRAS,TP53
Retinoic acid Mediated Apoptosis Signaling	0.276	0.0833	-1.342	CFLAR,IRF1,PARP1,PARP9,RARG
Death Receptor Signaling	0.267	0.0769	-1.134	ACTA2,ACTB,ARHGDIB,CFLAR,HSPB1,PARP1,PARP9
Ethanol Degradation II	0.252	0.0938	#NUM!	ACSS1,ADH5,ALDH1A3
CCR3 Signaling in Eosinophils	0.246	0.0726	-2.449	GNAI3,ITPR3,NRAS,Pak2,PAK4,PLCB3,PRKCQ,PRKD3,RHOA
NRF2-mediated Oxidative Stress Response	0.238	0.0688	-2.828	ACTA2,ACTB,DNAJC9,FKBP5,HMOX1,HSPB8,MAFK,MAP3K1,NRAS,PMF1/PMF1-BGLAP,PRKCQ,PRKD3,TXNRD1
Thrombopoietin Signaling	0.238	0.0794	-2.236	NRAS,PLCG2,PRKCQ,PRKD3,SHC1
GNRH Signaling	0.238	0.0694	-3.464	ADCY7,EGR1,GNAI3,ITPR3,MAP3K1,MMP2,NRAS,Pak2,PAK4,PLCB3,PRKCQ,PRKD3
Melanocyte Development and Pigmentation Signaling	0.238	0.0745	-2.449	ADCY7,KIT,KITLG,NRAS,PLCG2,SHC1,SOX10
Pyruvate Fermentation to Lactate	0.238	0.167	#NUM!	Ldha/RGD1562690
Phospholipases	0.238	0.0794	-2.236	HMOX1,LCAT,LIPG,PLCB3,PLCG2
Glycerol Degradation I	0.238	0.167	#NUM!	GPD1
Glycine Cleavage Complex	0.238	0.167	#NUM!	GLDC
Oxidative Ethanol Degradation III	0.238	0.105	#NUM!	ACSS1,ALDH1A3
IL-3 Signaling	0.237	0.0759	-1.633	FOXO1,NRAS,PRKCQ,PRKD3,SHC1,STAT6
α-Adrenergic Signaling	0.221	0.0729	-2.449	ADCY7,GNAI3,ITPR3,NRAS,PLCG2,PRKCQ,PRKD3
TNFR1 Signaling	0.212	0.08	#NUM!	MAP3K1,Pak2,PAK4,TNFAIP3
Assembly of RNA Polymerase II Complex	0.212	0.08	#NUM!	GTF2E2,GTF2H3,POLR2A,TAF5L
NGF Signaling	0.202	0.0702	-2.646	GAB1,MAP3K1,NRAS,PLCG2,RHOA,SHC1,TP53,TRAF4
Trehalose Degradation II (Trehalase)	0.199	0.143	#NUM!	HK2
Superpathway of Serine and Glycine Biosynthesis I	0.199	0.143	#NUM!	SHMT1
UVC-Induced MAPK Signaling	0.199	0.0784	-2	NRAS,PRKCQ,PRKD3,TP53
Interferon Signaling	0.199	0.0833	#NUM!	IFITM2,IFITM3,IRF1
Apelin Cardiomyocyte Signaling Pathway	0.199	0.0707	-2.646	GNAI3,MYL12B,MYL9,PLCB3,PLCG2,PRKCQ,PRKD3
Apelin Endothelial Signaling Pathway	0.199	0.0696	-2.121	ADCY7,GNAI3,NRAS,PLCB3,PRKCQ,PRKD3,SMAD3,SP1
AMPK Signaling	0.195	0.0654	0.816	ACTB,AK2,AK3,CCNA2,CCND1,CPT1A,EIF4EBP1,ELAVL1,FOXO1,FOXO4,PPAT,SLC2A1,SMARCC1,SMARCD2
UVB-Induced MAPK Signaling	0.192	0.0769	-2	EIF4EBP1,PRKCQ,PRKD3,TP53
VEGF Family Ligand-Receptor Interactions	0.191	0.0714	-2.449	KDR,NRAS,PLCG2,PRKCQ,PRKD3,SHC1
Methionine Degradation I (to Homocysteine)	0.179	0.0909	#NUM!	MAT2B,SUV39H2
p38 MAPK Signaling	0.177	0.0678	-2.449	ATF1,CDC25B,HMGN1,HSPB1,MAPKAPK2,TAB2,TGFBR2,TP53
SAPK/JNK Signaling	0.175	0.0686	-0.378	GAB1,GADD45A,MAP3K1,NFATC3,NRAS,SHC1,TP53
Cholecystokinin/Gastrin-mediated Signaling	0.174	0.0672	-2.828	ITPR3,NRAS,PLCB3,PRKCQ,PRKD3,RHOA,RND3,SHC1
Histidine Degradation III	0.174	0.125	#NUM!	MTHFD1
Sphingomyelin Metabolism	0.174	0.125	#NUM!	SGMS2
B Cell Receptor Signaling	0.174	0.0649	-1.508	EGR1,ETS1,FOXO1,GAB1,INPPL1,MAP3K1,NFATC3,NRAS,PLCG2,PRKCQ,SHC1,TCF3
GM-CSF Signaling	0.174	0.0714	-1	CCND1,ETS1,NRAS,PIM1,SHC1
Th2 Pathway	0.173	0.0662	-1.667	CXCR4,DLL1,ICOSLG/LOC102723996,JAG1,NOTCH1,PRKCQ,STAT6,TGFBR2,TGFBR3
Tryptophan Degradation III (Eukaryotic)	0.171	0.087	#NUM!	CDYL,HADH
Ethanol Degradation IV	0.171	0.087	#NUM!	ACSS1,ALDH1A3
Huntington's Disease Signaling	0.17	0.0633	-0.632	CAPN1,CASQ1,IGF1,PLCB3,POLR2A,PRKCQ,PRKD3,PSME3,RCOR2,REST,SHC1,SP1,TGM2,TP53,VAMP3
Th1 and Th2 Activation Pathway	0.164	0.0643	#NUM!	CXCR4,DLL1,ICOSLG/LOC102723996,IRF1,JAG1,NFATC3,NOTCH1,PRKCQ,STAT6,TGFBR2,TGFBR3
Melatonin Signaling	0.16	0.0694	-2.236	GNAI3,PLCB3,PLCG2,PRKCQ,PRKD3
Regulation of IL-2 Expression in Activated and Anergic T Lymphocytes	0.155	0.0674	#NUM!	MAP3K1,NFATC3,NRAS,PLCG2,SMAD3,TGFBR2
Regulation of eIF4 and p70S6K Signaling	0.152	0.0637	-2.449	EIF4EBP1,EIF4EBP2,ITGA4,ITGA5,ITGB1,NRAS,PABPC1,RPS27L,RPS6,SHC1
Sucrose Degradation V (Mammalian)	0.152	0.111	#NUM!	GALM
Leucine Degradation I	0.152	0.111	#NUM!	BCAT2
Insulin Receptor Signaling	0.152	0.0643	-0.378	EIF4EBP1,FOXO1,FOXO4,GAB1,INPPL1,NRAS,PPP1R14B,SHC1,TRIP10
GPCR-Mediated Integration of Enteroendocrine Signaling Exemplified by an L Cell	0.152	0.0685	0.447	ADCY7,GNAI3,ITPR3,PLCB3,PLCG2
Aldosterone Signaling in Epithelial Cells	0.147	0.0633	-2.236	CRYAB,DNAJC9,HSPB1,HSPB8,ITPR3,PLCB3,PLCG2,PRKCQ,PRKD3,SMO
Gαq Signaling	0.147	0.0633	-2.53	HMOX1,ITPR3,NFATC3,PLCB3,PLCG2,PRKCQ,PRKD3,RGS16,RHOA,RND3
eNOS Signaling	0.142	0.0629	-2.828	ADCY7,CCNA2,ITPR3,KDR,LPAR1,LPAR4,LPAR6,PLCG2,PRKCQ,PRKD3
Gαi Signaling	0.142	0.064	-2.121	ADCY7,AGTR2,GNAI3,GPR17,LPAR1,NRAS,S1PR3,SHC1
Angiopoietin Signaling	0.141	0.0667	-2.236	BIRC5,FOXO1,NRAS,Pak2,PAK4
Erythropoietin Signaling	0.138	0.0658	#NUM!	NRAS,PLCG2,PRKCQ,PRKD3,SHC1
14-3-3-mediated Signaling	0.138	0.063	-2.449	FOXO1,NRAS,PLCB3,PLCG2,PRKCQ,PRKD3,TUBB6,VIM
P2Y Purigenic Receptor Signaling Pathway	0.138	0.063	-1.89	ADCY7,GNAI3,ITGB3,NRAS,PLCB3,PLCG2,PRKCQ,PRKD3
GDNF Family Ligand-Receptor Interactions	0.138	0.0658	-2	GAB1,ITPR3,NRAS,PLCG2,SHC1
Prostanoid Biosynthesis	0.138	0.1	#NUM!	PTGDS
Calcium Transport I	0.138	0.1	#NUM!	ANXA5
Antioxidant Action of Vitamin C	0.138	0.0642	2	HMOX1,LCAT,NXN,PLCB3,PLCG2,SLC2A1,TXNRD1
Toll-like Receptor Signaling	0.138	0.0658	0	EIF2AK2,MAP3K1,TAB2,TNFAIP3,TRAF4
iCOS-iCOSL Signaling in T Helper Cells	0.132	0.0631	-2	ICOSLG/LOC102723996,ITPR3,NFATC3,PLEKHA2,PLEKHA4,PRKCQ,SHC1
Role of NFAT in Cardiac Hypertrophy	0.131	0.0607	-3.051	ADCY7,GNAI3,IGF1,ITPR3,LIF,MAP3K1,NRAS,PLCB3,PLCG2,PRKCQ,PRKD3,SHC1,TGFBR2
Dopamine-DARPP32 Feedback in cAMP Signaling	0.129	0.0613	-1.667	ADCY7,ATF1,GNAI3,ITPR3,PAWR,PLCB3,PLCG2,PPP1R14B,PRKCQ,PRKD3
p70S6K Signaling	0.128	0.062	-2.828	GNAI3,NRAS,PLCB3,PLCG2,PRKCQ,PRKD3,RPS6,SHC1
GPCR-Mediated Nutrient Sensing in Enteroendocrine Cells	0.128	0.0625	-1.89	ADCY7,GNAI3,ITPR3,PLCB3,PLCG2,PRKCQ,PRKD3
γ-glutamyl Cycle	0.119	0.0909	#NUM!	ANPEP
GDP-glucose Biosynthesis	0.119	0.0909	#NUM!	HK2
UVA-Induced MAPK Signaling	0.105	0.0612	#NUM!	NRAS,PARP1,PARP9,PLCB3,PLCG2,TP53
Assembly of RNA Polymerase I Complex	0.098	0.0833	#NUM!	POLR1B
nNOS Signaling in Neurons	0.098	0.0638	#NUM!	CAPN1,PRKCQ,PRKD3
Ephrin A Signaling	0.098	0.0638	#NUM!	EFNA4,EPHA2,RHOA
Glucose and Glucose-1-phosphate Degradation	0.098	0.0833	#NUM!	HK2
Triacylglycerol Degradation	0.098	0.0638	#NUM!	LIPG,PNPLA7,PRDX6
Cardiac Hypertrophy Signaling	0.0969	0.0583	-3.207	ADCY7,GNAI3,HSPB1,IGF1,MAP3K1,MAPKAPK2,MYL12B,MYL9,NRAS,PLCB3,PLCG2,RHOA,RND3,TGFBR2
TNFR2 Signaling	0.0931	0.0667	#NUM!	MAP3K1,TNFAIP3
PPARα/RXRα Activation	0.0894	0.0579	2.333	ADCY7,GHR,GPD1,ITGB5,NRAS,PLCB3,PLCG2,SHC1,SMAD3,TGFBR2,TGFBR3
TR/RXR Activation	0.0894	0.0595	#NUM!	COL6A3,SLC16A3,SLC2A1,TRH,UCP2
G Protein Signaling Mediated by Tubby	0.0894	0.0645	#NUM!	PLCB3,PLCG2
PI3K Signaling in B Lymphocytes	0.0894	0.058	-2.449	ATF1,ITPR3,NFATC3,NRAS,PLCB3,PLCG2,PLEKHA2,PLEKHA4
Assembly of RNA Polymerase III Complex	0.0894	0.0769	#NUM!	GTF3C2
Hematopoiesis from Pluripotent Stem Cells	0.0894	0.0612	#NUM!	CSF1,KITLG,LIF
Pregnenolone Biosynthesis	0.0894	0.0769	#NUM!	MICAL1
UDP-N-acetyl-D-galactosamine Biosynthesis II	0.0894	0.0769	#NUM!	HK2
FGF Signaling	0.0894	0.0595	-2.236	FGFR1,FGFR2,GAB1,MAP3K1,MAPKAPK2
IL-4 Signaling	0.0883	0.0588	#NUM!	INPPL1,NFATC3,NRAS,SHC1,STAT6
LXR/RXR Activation	0.0867	0.0579	-1.633	CLU,HADH,LCAT,MMP9,PLTP,SERPINF1,VTN
Myc Mediated Apoptosis Signaling	0.083	0.06	#NUM!	BCL2L11,CFLAR,TP53
Colanic Acid Building Blocks Biosynthesis	0.0768	0.0714	#NUM!	UGDH
Role of JAK2 in Hormone-like Cytokine Signaling	0.064	0.0588	#NUM!	GHR,SHC1
Retinoate Biosynthesis I	0.064	0.0588	#NUM!	ALDH1A3,BMP2
Isoleucine Degradation I	0.064	0.0667	#NUM!	BCAT2
Choline Biosynthesis III	0.064	0.0667	#NUM!	HMOX1
Histidine Degradation VI	0.064	0.0667	#NUM!	MICAL1
Chondroitin Sulfate Degradation (Metazoa)	0.0496	0.0625	#NUM!	ARSB
Parkinson's Signaling	0.0496	0.0625	#NUM!	SNCAIP
Ubiquinol-10 Biosynthesis (Eukaryotic)	0.0395	0.0588	#NUM!	MICAL1
Mitochondrial L-carnitine Shuttle Pathway	0.0395	0.0588	#NUM!	CPT1A
D-myo-inositol (1,4,5)-trisphosphate Degradation	0.0395	0.0588	#NUM!	INPPL1
Histamine Degradation	0.0395	0.0588	#NUM!	ALDH1A3
Glucocorticoid Receptor Signaling	0	0.0446	#NUM!	ACTB,FKBP5,GTF2E2,GTF2H3,KRT19,MAP3K1,NFATC3,NRAS,POLR2A,SHC1,SMAD3,SMARCC1,SMARCD2,TAF5L,TGFBR2
IL-10 Signaling	0	0.029	#NUM!	HMOX1,SP1
Synaptic Long Term Potentiation	0	0.0543	-1.89	ITPR3,NRAS,PLCB3,PLCG2,PPP1R14B,PRKCQ,PRKD3
Amyotrophic Lateral Sclerosis Signaling	0	0.0309	#NUM!	CAPN1,IGF1,TP53
Fc Epsilon RI Signaling	0	0.0513	-1.633	GAB1,INPPL1,NRAS,PLCG2,PRKCQ,PRKD3
Synaptic Long Term Depression	0	0.0529	-3	CTH,GNAI3,IGF1,ITPR3,LCAT,NRAS,PLCB3,PLCG2,PRKCQ,PRKD3
LPS/IL-1 Mediated Inhibition of RXR Function	0	0.0179	#NUM!	ALDH1A3,CPT1A,MAP3K1,PLTP
Acute Phase Response Signaling	0	0.0447	-0.816	FN1,HMOX1,MAP3K1,NRAS,SERPINF1,SHC1,TCF3,TCF4
Hepatic Cholestasis	0	0.0324	#NUM!	ADCY7,LIF,PPRC1,PRKCQ,PRKD3,TJP2
Mitochondrial Dysfunction	0	0.0175	#NUM!	BACE2,CPT1A,UCP2
FXR/RXR Activation	0	0.0476	#NUM!	CLU,FOXO1,LCAT,PLTP,SERPINF1,VTN
Ceramide Signaling	0	0.0455	-2	MAP3K1,NRAS,S1PR2,S1PR3
PXR/RXR Activation	0	0.0308	#NUM!	CPT1A,FOXO1
IL-12 Signaling and Production in Macrophages	0	0.0379	#NUM!	CLU,IRF1,PRKCQ,PRKD3,STAT6
Role of RIG1-like Receptors in Antiviral Innate Immunity	0	0.0227	#NUM!	TRIM25
Role of Pattern Recognition Receptors in Recognition of Bacteria and Viruses	0	0.039	-2.236	EIF2AK2,LIF,NOD1,PLCG2,PRKCQ,PRKD3
TREM1 Signaling	0	0.0533	-2	ITGA5,ITGB1,NOD1,PLCG2
MIF Regulation of Innate Immunity	0	0.0238	#NUM!	TP53
Role of NFAT in Regulation of the Immune Response	0	0.0387	-2.449	GNAI3,ITPR3,NFATC3,NRAS,PLCB3,PLCG2,PRKCQ
FcγRIIB Signaling in B Lymphocytes	0	0.04	#NUM!	NRAS,PLCG2,SHC1
LPS-stimulated MAPK Signaling	0	0.0488	-2	ATF1,NRAS,PRKCQ,PRKD3
CCR5 Signaling in Macrophages	0	0.0426	-2	GNAI3,PLCG2,PRKCQ,PRKD3
CD40 Signaling	0	0.0462	#NUM!	ATF1,MAPKAPK2,TNFAIP3
Calcium-induced T Lymphocyte Apoptosis	0	0.0455	#NUM!	ITPR3,PRKCQ,PRKD3
CD27 Signaling in Lymphocytes	0	0.0377	#NUM!	MAP3K1,SIVA1
Lymphotoxin β Receptor Signaling	0	0.0377	#NUM!	RELB,TRAF4
IL-17 Signaling	0	0.025	#NUM!	MAPKAPK2,NRAS
4-1BB Signaling in T Lymphocytes	0	0.0312	#NUM!	TNFRSF9
CTLA4 Signaling in Cytotoxic T Lymphocytes	0	0.0112	#NUM!	AP1S3
Induction of Apoptosis by HIV1	0	0.0492	#NUM!	CXCR4,SLC25A5,TP53
B Cell Activating Factor Signaling	0	0.0488	#NUM!	MAP3K1,NFATC3
T Helper Cell Differentiation	0	0.0411	#NUM!	ICOSLG/LOC102723996,STAT6,TGFBR2
Oncostatin M Signaling	0	0.0465	#NUM!	NRAS,SHC1
CD28 Signaling in T Helper Cells	0	0.05	-2.449	ACTR3,ARPC1B,ITPR3,MAP3K1,NFATC3,PRKCQ
IL-15 Signaling	0	0.04	#NUM!	NRAS,SHC1,STAT6
Dendritic Cell Maturation	0	0.0492	-3	COL18A1,COL1A1,COL1A2,COL3A1,COL5A3,DDR2,PLCB3,PLCG2,RELB
Neuropathic Pain Signaling In Dorsal Horn Neurons	0	0.0495	-2.236	ITPR3,PLCB3,PLCG2,PRKCQ,PRKD3
Relaxin Signaling	0	0.04	#NUM!	ADCY7,CTH,GNAI3,MMP9,PDE1A,SMPDL3A
CNTF Signaling	0	0.0175	#NUM!	NRAS
Docosahexaenoic Acid (DHA) Signaling	0	0.0526	#NUM!	FOXO1,SERPINF1
HMGB1 Signaling	0	0.0424	-2.646	HAT1,LIF,NRAS,PLAT,RHOA,RND3,SP1
FLT3 Signaling in Hematopoietic Progenitor Cells	0	0.05	-1	EIF4EBP1,NRAS,SHC1,STAT6
Antiproliferative Role of Somatostatin Receptor 2	0	0.026	#NUM!	CTH,NRAS
CREB Signaling in Neurons	0	0.0483	-3	ADCY7,GNAI3,ITPR3,NRAS,PLCB3,PLCG2,POLR2A,PRKCQ,PRKD3,SHC1
Type I Diabetes Mellitus Signaling	0	0.00901	#NUM!	IRF1
Primary Immunodeficiency Signaling	0	0.04	#NUM!	ADA,UNG
Type II Diabetes Mellitus Signaling	0	0.0211	#NUM!	MAP3K1,PRKCQ,PRKD3
Production of Nitric Oxide and Reactive Oxygen Species in Macrophages	0	0.0479	-2.333	CLU,IRF1,MAP3K1,PLCG2,PPP1R14B,PRKCQ,PRKD3,RHOA,RND3
ERK5 Signaling	0	0.0417	#NUM!	GAB1,LIF,NRAS
mTOR Signaling	0	0.0476	-3	EIF4EBP1,FKBP1A,HMOX1,NRAS,PRKCQ,PRKD3,RHOA,RND3,RPS27L,RPS6
G Beta Gamma Signaling	0	0.0492	-2.449	GNAI3,NRAS,PLCG2,PRKCQ,PRKD3,SHC1
Crosstalk between Dendritic Cells and Natural Killer Cells	0	0.0337	#NUM!	ACTA2,ACTB,TLN1
Systemic Lupus Erythematosus Signaling	0	0.0393	#NUM!	HNRNPC,LSM14A,LSM2,NFATC3,NRAS,PLCG2,PRPF31,SNRNP40,SNRPB
EIF2 Signaling	0	0.0536	-1.89	ACTA2,ACTB,CCND1,EIF2AK2,NRAS,PABPC1,PTBP1,RPL7L1,RPS27L,RPS6,SHC1,TRIB3
April Mediated Signaling	0	0.0513	#NUM!	MAP3K1,NFATC3
Altered T Cell and B Cell Signaling in Rheumatoid Arthritis	0	0.0222	#NUM!	CSF1,RELB
Estrogen-Dependent Breast Cancer Signaling	0	0.0541	-2	CCND1,IGF1,NRAS,SP1
Leptin Signaling in Obesity	0	0.0541	#NUM!	ADCY7,FOXO1,PLCB3,PLCG2
IL-1 Signaling	0	0.044	#NUM!	ADCY7,GNAI3,MAP3K1,TAB2
RANK Signaling in Osteoclasts	0	0.0341	#NUM!	GSN,MAP3K1,TAB2
Neuroprotective Role of THOP1 in Alzheimer's Disease	0	0.0513	-1.342	FAP,HTRA1,MMP9,NFYA,PRSS23,ST14
Granzyme A Signaling	0	0.0526	#NUM!	SET
PKCθ Signaling in T Lymphocytes	0	0.0323	-2.236	MAP3K1,NFATC3,NRAS,PLCG2,PRKCQ
Role of MAPK Signaling in the Pathogenesis of Influenza	0	0.025	#NUM!	LCAT,NRAS
Role of PI3K/AKT Signaling in the Pathogenesis of Influenza	0	0.0312	#NUM!	GNAI3,PLAC8
MSP-RON Signaling Pathway	0	0.0517	#NUM!	ACTA2,ACTB,CSF1
Role of IL-17A in Arthritis	0	0.0182	#NUM!	MAPKAPK2
Role of IL-17F in Allergic Inflammatory Airway Diseases	0	0.0238	#NUM!	IGF1
Role of JAK1 and JAK3 in γc Cytokine Signaling	0	0.0435	#NUM!	NRAS,SHC1,STAT6
iNOS Signaling	0	0.0222	#NUM!	IRF1
nNOS Signaling in Skeletal Muscle Cells	0	0.0244	#NUM!	SNTB2
Netrin Signaling	0	0.0154	#NUM!	NFATC3
Heparan Sulfate Biosynthesis	0	0.0256	#NUM!	PNPLA7,PRDX6
Bupropion Degradation	0	0.04	#NUM!	CYP1B1
Nicotine Degradation III	0	0.0179	#NUM!	CYP1B1
Dopamine Degradation	0	0.0333	#NUM!	ALDH1A3
Heparan Sulfate Biosynthesis (Late Stages)	0	0.0282	#NUM!	PNPLA7,PRDX6
Glutathione Redox Reactions I	0	0.0417	#NUM!	PRDX6
tRNA Splicing	0	0.0465	#NUM!	PDE1A,SMPDL3A
Melatonin Degradation I	0	0.0167	#NUM!	CYP1B1
NAD Salvage Pathway II	0	0.0385	#NUM!	NT5E
Estrogen Biosynthesis	0	0.0244	#NUM!	CYP1B1
Tryptophan Degradation X (Mammalian, via Tryptamine)	0	0.04	#NUM!	ALDH1A3
Dermatan Sulfate Biosynthesis	0	0.0339	#NUM!	CHST14,DSE
Glutathione-mediated Detoxification	0	0.0312	#NUM!	ANPEP
1D-myo-inositol Hexakisphosphate Biosynthesis II (Mammalian)	0	0.0556	#NUM!	INPPL1
Dermatan Sulfate Biosynthesis (Late Stages)	0	0.0435	#NUM!	CHST14,DSE
Nicotine Degradation II	0	0.0154	#NUM!	CYP1B1
Valine Degradation I	0	0.0556	#NUM!	BCAT2
Superpathway of D-myo-inositol (1,4,5)-trisphosphate Metabolism	0	0.0435	#NUM!	INPPL1
D-myo-inositol (1,3,4)-trisphosphate Biosynthesis	0	0.0556	#NUM!	INPPL1
Serotonin Degradation	0	0.0299	#NUM!	ADH5,ALDH1A3
Retinol Biosynthesis	0	0.0238	#NUM!	LIPG
Triacylglycerol Biosynthesis	0	0.0238	#NUM!	ELOVL1
Superpathway of Melatonin Degradation	0	0.0154	#NUM!	CYP1B1
Stearate Biosynthesis I (Animals)	0	0.0213	#NUM!	ELOVL1
Noradrenaline and Adrenaline Degradation	0	0.0571	#NUM!	ADH5,ALDH1A3
Acetone Degradation I (to Methylglyoxal)	0	0.0333	#NUM!	CYP1B1
Putrescine Degradation III	0	0.0476	#NUM!	ALDH1A3
Fatty Acid α-oxidation	0	0.05	#NUM!	ALDH1A3
Fatty Acid β-oxidation I	0	0.0312	#NUM!	HADH
Gαs Signaling	0	0.00935	#NUM!	ADCY7
EGF Signaling	0	0.0545	#NUM!	ITPR3,MAP3K1,SHC1
Nitric Oxide Signaling in the Cardiovascular System	0	0.0505	-2.236	ITPR3,KDR,PDE1A,PRKCQ,PRKD3
Cardiac β-adrenergic Signaling	0	0.0284	-1	ADCY7,PDE1A,PPP1R14B,SMPDL3A
Protein Ubiquitination Pathway	0	0.044	#NUM!	BRCA1,CDC20,CRYAB,DNAJC9,HSPB1,HSPB8,SKP2,SMO,UBE2C,UBE2R2,USP1,USP46
IL-2 Signaling	0	0.0328	#NUM!	NRAS,SHC1
Amyloid Processing	0	0.04	#NUM!	BACE2,CAPN1
JAK/Stat Signaling	0	0.0375	#NUM!	NRAS,SHC1,STAT6
GABA Receptor Signaling	0	0.0105	#NUM!	ADCY7
Xenobiotic Metabolism Signaling	0	0.0279	#NUM!	ALDH1A3,CYP1B1,HMOX1,MAP3K1,NRAS,PRKCQ,PRKD3,UGT8
Serotonin Receptor Signaling	0	0.0233	#NUM!	ADCY7
Neurotrophin/TRK Signaling	0	0.0526	-1	GAB1,NRAS,SHC1,SPRY2
PPAR Signaling	0	0.0481	2.236	NRAS,PDGFRA,PDGFRB,PPARD,SHC1
Dopamine Receptor Signaling	0	0.026	#NUM!	ADCY7,PPP1R14B
cAMP-mediated signaling	0	0.0395	-2.333	ADCY7,AGTR2,DUSP9,GNAI3,GPR17,LPAR1,PDE1A,S1PR3,SMPDL3A
Hypoxia Signaling in the Cardiovascular System	0	0.0405	#NUM!	TP53,UBE2C,UBE2R2
T Cell Receptor Signaling	0	0.0476	#NUM!	MAP3K1,NFATC3,NRAS,PRKCQ,TEC
G-Protein Coupled Receptor Signaling	0	0.0478	#NUM!	ADCY7,AGTR2,DUSP9,GNAI3,GPR17,LPAR1,NRAS,PDE1A,PLCB3,RGS16,S1PR3,SHC1,SMPDL3A
IL-6 Signaling	0	0.04	-2.236	COL1A1,HSPB1,MAPKAPK2,NRAS,SHC1
Gustation Pathway	0	0.0325	#NUM!	ADCY7,ITPR3,LPAR6,PDE1A,SMPDL3A
Phagosome Maturation	0	0.0397	#NUM!	ATP6V0A2,ATP6V0E1,CTSZ,PRDX6,TUBB6,VAMP3
Autophagy	0	0.0164	#NUM!	CTSZ
Inflammasome pathway	0	0.05	#NUM!	NEK7
PD-1, PD-L1 cancer immunotherapy pathway	0	0.0472	1	CDK2,LATS2,PRKCQ,SKP2,SMAD3
Th1 Pathway	0	0.0496	-1.342	DLL1,ICOSLG/LOC102723996,IRF1,NFATC3,NOTCH1,PRKCQ
Neuroinflammation Signaling Pathway	0	0.0333	-2.53	BACE2,BIRC5,CFLAR,CXCL12,HMOX1,MMP9,NFATC3,PLCG2,TGFBR2,TGFBR3
Opioid Signaling Pathway	0	0.0364	-2.333	ADCY7,GNAI3,ITPR3,NRAS,PDE1A,PDK1,PRKCQ,PRKD3,RGS16
Adrenomedullin signaling pathway	0	0.0457	-2.121	ADCY7,CTH,ITPR3,MMP2,NRAS,PLCB3,PLCG2,SHC1,TFAP2C
Th17 Activation Pathway	0	0.011	#NUM!	NFATC3
SPINK1 Pancreatic Cancer Pathway	0	0.05	#NUM!	CPZ,SMAD3,TGFBR2
SPINK1 General Cancer Pathway	0	0.0145	#NUM!	NRAS
Endocannabinoid Neuronal Synapse Pathway	0	0.0312	-1	ADCY7,GNAI3,PLCB3,PLCG2
Endocannabinoid Developing Neuron Pathway	0	0.0522	-1.633	ADCY7,BRCA1,CCND1,GNAI3,NRAS,RHOA
Apelin Adipocyte Signaling Pathway	0	0.0366	#NUM!	ADCY7,GNAI3,PRDX6
FAT10 Signaling Pathway	0	0.0556	#NUM!	PSME3
PFKFB4 Signaling Pathway	0	0.0435	#NUM!	HK2,TP53
T Cell Exhaustion Signaling Pathway	0	0.0571	-1	FOXO1,KDR,NFATC3,NRAS,PDK1,PLCG2,PRKCQ,SMAD3,TGFBR2,TGFBR3
Systemic Lupus Erythematosus In T Cell Signaling Pathway	0	0.039	-1.941	CASQ1,ELF1,EZR,GADD45A,GNAI3,ICOSLG/LOC102723996,MSN,NRAS,PDK1,RHOA,RND3,S1PR3,SP1
Systemic Lupus Erythematosus In B Cell Signaling Pathway	0	0.0545	-1.807	BCL2L11,CCND1,CCND3,FOXO1,FOXO4,GAB1,INPPL1,LIF,NFATC3,NRAS,PLCG2,PRKCQ,PRKD3,SHC1,TRAF4
White Adipose Tissue Browning Pathway	0	0.0543	-2.646	ADCY7,BMP7,CTBP2,FGFR1,FGFR2,KDR,RARG
Inhibition of ARE-Mediated mRNA Degradation Pathway	0	0.0492	0.816	CNOT3,CNOT6,MAPKAPK2,PSME3,ZFP36L1,ZFP36L2
Necroptosis Signaling Pathway	0	0.0446	-2.646	CAPN1,CFLAR,EIF2AK2,FKBP1A,SLC25A5,TAB2,TP53
Xenobiotic Metabolism General Signaling Pathway	0	0.042	-2.449	HMOX1,MAP3K1,NRAS,PRKCQ,PRKD3,UGT8
Xenobiotic Metabolism CAR Signaling Pathway	0	0.0212	0	ALDH1A3,PRKCQ,PRKD3,UGT8
Xenobiotic Metabolism PXR Signaling Pathway	0	0.0312	0	ALDH1A3,CDK2,PPP1R14B,PRKCQ,PRKD3,UGT8
Calcium Signaling	0	0.0534	#NUM!	ACTA2,CASQ1,ITPR3,MYH8,MYH9,MYL9,NFATC3,Tpm1,Tpm2,Tpm3,Tpm4
Eicosanoid Signaling	0	0.0303	#NUM!	LCAT,PTGDS

## Sheet: SupplementaryTable10
Downregulated DEGs in 4OHT15D samples with FDR < 0.05
© 2000-2020 QIAGEN. All rights reserved.
Ingenuity Canonical Pathways	-log(B-H p-value)	Ratio	z-score	Molecules
Molecular Mechanisms of Cancer	19.2	0.261	#NUM!	ADCY7,ARHGEF10,ARHGEF19,ARHGEF5,AURKA,BAK1,BCL2L11,BMP1,BMP2,BMP4,BMP6,BMP7,BMPR1A,Bmpr1b,BRCA1,CASP6,CCND1,CCND3,CCNE1,CDC25A,CDC25C,CDH1,CDK1,CDK18,CDK19,CDK2,CDK4,CDKN1B,CFLAR,CHEK1,CHEK2,CTNNA1,E2F1,E2F2,E2F3,E2F4,E2F5,E2F7,E2F8,FADD,FANCD2,FOXO1,FYN,FZD2,FZD5,FZD7,GAB1,GLI1,GNA12,GNA13,GNAI2,GNAI3,HAT1,HIPK2,ITGB1,JAK2,LRP5,MAP3K7,MYC,NFKB2,NFKBIE,NOTCH1,NRAS,PA2G4,Pak2,PAK4,PIK3C2A,PIK3R1,P…
Cell Cycle Control of Chromosomal Replication	17.2	0.589	-5.745	CDC45,CDC6,CDK1,CDK18,CDK19,CDK2,CDK4,CDT1,CHEK2,DBF4,DNA2,MCM2,MCM3,MCM4,MCM5,MCM6,MCM7,MCM8,MCM9,ORC1,ORC2,ORC6,PCNA,POLA1,POLA2,POLD1,POLE,PRIM2,RPA1,RPA2,RPA3,TOP2A,TOP2B
Role of BRCA1 in DNA Damage Response	13.1	0.438	-0.626	ACTB,ATF1,BARD1,BLM,BRCA1,BRIP1,CHEK1,CHEK2,E2F1,E2F2,E2F3,E2F4,E2F5,E2F7,E2F8,FANCA,FANCD2,GADD45A,HLTF,MDC1,MRE11,MSH6,PLK1,RAD51,RBBP8,RBL1,RFC1,RFC4,RFC5,RPA1,SMARCC1,SMARCD2,SMARCE1,TOPBP1,TP53
Hepatic Fibrosis / Hepatic Stellate Cell Activation	12.5	0.296	#NUM!	A2M,ACTA2,AGT,COL11A1,COL12A1,COL16A1,COL18A1,COL1A1,COL1A2,COL23A1,COL27A1,COL2A1,COL3A1,COL4A1,COL5A1,COL5A3,COL6A1,COL6A2,COL6A3,COL6A5,COL8A1,COL8A2,COL9A1,CSF1,EDNRA,EDNRB,FGFR1,FGFR2,Flt1,IGF1,IGF2,IGFBP3,IGFBP5,IL1RAP,KDR,LAMA1,LHX2,MMP2,MYH14,MYH8,MYH9,MYL9,NFKB2,PDGFD,PDGFRA,PGF,RELA,SMAD3,SMAD4,TGFA,TGFB2,TGFBR1,TGFBR2,TNFRSF1A,VCAM1
Hepatic Fibrosis Signaling Pathway	12.4	0.228	-7.826	ACTA2,AGT,CCND1,CDKN1B,COL18A1,COL1A1,COL1A2,COL2A1,COL3A1,COL5A3,CREB1,EDNRA,EZH2,FGFR1,Flt1,FOXO1,FOXO4,FZD2,FZD5,FZD7,GLI1,GLI2,GLI3,GNAI2,GNAI3,IL18,IL1RAP,IRAK4,IRS2,ITGB1,JAK2,KDR,LRP5,MAP3K7,MYC,MYD88,MYL12B,MYL9,MYLK,NFKB2,NFKBIE,NRAS,PDCD4,PDGFD,PDGFRA,PDK1,PGF,PIK3C2A,PIK3R1,PIK3R3,PLCG2,PRKCQ,PRKD1,PRKD3,PTK2,RAC1,RAP2B,RELA,RHOA,RHOC,RHOG,RIPK1,RND2,ROCK1,SMAD3,SMAD4,SMO,SNAI1,SP1,TCF…
Estrogen-mediated S-phase Entry	12.2	0.731	-3.3	CCNA2,CCND1,CCNE1,CDC25A,CDK1,CDK2,CDK4,CDKN1B,E2F1,E2F2,E2F3,E2F4,E2F5,E2F7,E2F8,MYC,RBL1,SKP2,TFDP1
Senescence Pathway	12.2	0.251	-1.94	ASXL2,CAT,CBX2,CBX7,CCNB1,CCNB2,CCND1,CDC25A,CDC25C,CDC27,CDK1,CDK2,CDK4,CDKN1B,CHEK1,CHEK2,E2F1,E2F2,E2F3,E2F4,E2F5,E2F7,E2F8,EED,EIF4EBP1,ELF1,ELF2,ETS1,EZH2,FOXO4,GADD45A,GADD45B,GADD45G,GATA4,HBP1,HIPK2,ITPR2,KAT2B,MAP3K7,MAPKAPK2,MRE11,NFATC3,NFKB2,NRAS,PARP1,PDK1,PDK2,PHF19,PIK3C2A,PIK3R1,PIK3R3,PML,PPP2R1B,PPP2R2A,PPP2R5A,RAP2B,RBL1,RNF2,SMAD3,SMAD4,SMAD6,TGFB2,TGFBR1,TGFBR2,TGFBR3,TP53,TR…
Role of CHK Proteins in Cell Cycle Checkpoint Control	12.2	0.491	0	BRCA1,CDC25A,CDC25C,CDK1,CDK2,CHEK1,CHEK2,CLSPN,E2F1,E2F2,E2F3,E2F4,E2F5,E2F7,E2F8,HUS1,MDC1,MRE11,PCNA,PLK1,PPP2R1B,PPP2R2A,PPP2R5A,RFC1,RFC4,RFC5,RPA1,TP53
Cell Cycle: G1/S Checkpoint Regulation	10.9	0.433	1.633	CCND1,CCND3,CCNE1,CDC25A,CDK2,CDK4,CDKN1B,E2F1,E2F2,E2F3,E2F4,E2F5,E2F7,E2F8,FOXO1,GNL3,HDAC1,HDAC8,MYC,PA2G4,RBL1,RPL5,SIN3A,SKP2,SMAD3,SMAD4,TFDP1,TGFB2,TP53
Wnt/β-catenin Signaling	10.6	0.283	0.745	CCND1,CD44,CDH1,CDH5,CSNK1A1,CSNK2A1,DKK2,DKK3,FRAT1,FZD2,FZD5,FZD7,GJA1,HDAC1,LRP5,MAP3K7,MYC,PPARD,PPP2R1B,PPP2R2A,PPP2R5A,RARA,RARG,SFRP1,SFRP2,SMO,SOX1,SOX10,SOX13,SOX2,SOX21,SOX4,SOX5,SOX6,SOX8,SOX9,TCF3,TCF4,Tcf7,TCF7L1,TCF7L2,TGFB2,TGFBR1,TGFBR2,TGFBR3,TLE3,TP53,WNT4,WNT7A
GP6 Signaling Pathway	10.4	0.328	-6.245	COL11A1,COL12A1,COL16A1,COL18A1,COL1A1,COL1A2,COL23A1,COL27A1,COL2A1,COL3A1,COL4A1,COL5A1,COL5A3,COL6A1,COL6A2,COL6A3,COL6A5,COL8A1,COL8A2,COL9A1,FYN,LAMA1,LAMA2,LAMA5,LAMB1,LAMB2,LAMC1,PIK3C2A,PIK3R1,PIK3R3,PLCG2,PRKCQ,PRKD1,PRKD3,PTK2,RAC1,RHOG,SYK,TLN1
Pancreatic Adenocarcinoma Signaling	10.4	0.339	-3.441	BIRC5,CCND1,CCNE1,CDK2,CDK4,CDKN1B,E2F1,E2F2,E2F3,E2F4,E2F5,E2F7,E2F8,ERBB2,HBEGF,JAK2,NFKB2,NOTCH1,PA2G4,PGF,PIK3C2A,PIK3R1,PIK3R3,PLD1,PTGS2,RAC1,RAD51,RELA,SIN3A,SMAD3,SMAD4,TFDP1,TGFA,TGFB2,TGFBR1,TGFBR2,TP53
Cyclins and Cell Cycle Regulation	10.2	0.383	-1.961	CCNA2,CCNB1,CCNB2,CCND1,CCND3,CCNE1,CDC25A,CDK1,CDK2,CDK4,CDKN1B,E2F1,E2F2,E2F3,E2F4,E2F5,E2F7,E2F8,HDAC1,HDAC8,MYT1,PA2G4,PPP2R1B,PPP2R2A,PPP2R5A,SIN3A,SKP2,TFDP1,TGFB2,TP53,WEE1
Hereditary Breast Cancer Signaling	9.97	0.3	#NUM!	ACTB,BARD1,BLM,BRCA1,CCNB1,CCND1,CDC25C,CDK1,CDK4,CHEK1,CHEK2,E2F1,FANCA,FANCD2,GADD45A,GADD45B,GADD45G,H2AX,HDAC1,HDAC8,HLTF,MRE11,MSH6,NPM1,NRAS,PIK3C2A,PIK3R1,PIK3R3,POLR2A,POLR2D,POLR2F,RAD51,RAP2B,RFC1,RFC4,RFC5,RPA1,SMARCC1,SMARCD2,SMARCE1,TP53,WEE1
Osteoarthritis Pathway	9.46	0.251	-3.812	ADAMTS4,ALPL,ANXA2,ANXA5,BMP2,BMPR1A,CASP2,CASP6,COL2A1,CREB1,CTNNA1,DCN,DDIT4,DDR2,FADD,FGFR1,FGFR3,FZD2,FZD5,FZD7,GLI1,GLI2,GLI3,H19,HES1,HTRA1,IL1RAP,ITGB1,NFKB2,NOTCH1,PGF,PPARD,PTGS2,RAC1,RBPJ,RELA,S1PR3,SDC4,SMAD3,SMAD4,SMAD6,SMO,SOX9,SP1,TCF3,TCF4,Tcf7,TCF7L1,TCF7L2,TGFBR1,TGFBR2,TIMP3,TNFRSF1A
ATM Signaling	9.34	0.34	-0.2	ATF1,BLM,BRCA1,CBX1,CBX3,CBX5,CCNB1,CCNB2,CDC25A,CDC25C,CDK1,CDK2,CHEK1,CHEK2,CREB1,FANCD2,GADD45A,GADD45B,GADD45G,H2AX,MDC1,MRE11,PPM1D,PPP2R1B,PPP2R2A,PPP2R5A,RAD51,RBBP8,SMC2,SMC3,TDP1,TOPBP1,TP53
Chronic Myeloid Leukemia Signaling	8.56	0.32	#NUM!	CCND1,CDK4,CDKN1B,CRKL,CTBP2,E2F1,E2F2,E2F3,E2F4,E2F5,E2F7,E2F8,HDAC1,HDAC8,MYC,NFKB2,NRAS,PA2G4,PIK3C2A,PIK3R1,PIK3R3,PTPN11,RAP2B,RBL1,RELA,SIN3A,SMAD3,SMAD4,TFDP1,TGFB2,TGFBR1,TGFBR2,TP53
Human Embryonic Stem Cell Pluripotency	8.14	0.281	#NUM!	BMP1,BMP2,BMP4,BMP6,BMP7,BMPR1A,Bmpr1b,FGFR1,FGFR2,FGFR3,FGFRL1,FOXO1,FZD2,FZD5,FZD7,LEFTY2,PDGFD,PDGFRA,PIK3C2A,PIK3R1,PIK3R3,S1PR1,S1PR3,SMAD3,SMAD4,SMAD6,SMO,SOX2,TCF3,TCF4,Tcf7,TCF7L1,TCF7L2,TGFB2,TGFBR1,TGFBR2,WNT4,WNT7A
Regulation of the Epithelial-Mesenchymal Transition Pathway	7.98	0.245	#NUM!	ADAM17,CDH1,EGR1,ETS1,FGF10,FGFR1,FGFR2,FGFR3,FGFRL1,FZD2,FZD5,FZD7,GAB1,ID2,JAK2,LOX,MAML1,MMP2,NFKB2,NOTCH1,NOTCH2,NOTCH3,NRAS,PDGFD,PIK3C2A,PIK3R1,PIK3R3,PTPN11,RAP2B,RBPJ,RELA,RHOA,SMAD3,SMAD4,SMO,SNAI1,TCF3,TCF4,Tcf7,TCF7L1,TCF7L2,TGFB2,TGFBR1,TGFBR2,WNT4,WNT7A,ZEB2
Axonal Guidance Signaling	7.91	0.182	#NUM!	ADAM17,ADAM9,ADAMTS1,ADAMTS12,ADAMTS2,ADAMTS4,ADAMTS7,ADAMTS9,ARPC1B,ARPC5,BMP1,BMP2,BMP4,BMP6,BMP7,CRKL,CXCL12,CXCR4,DOCK1,EFNA4,EFNB1,EPHB4,ERBB2,FYN,FZD2,FZD5,FZD7,GLI1,GLI2,GLI3,GNA12,GNA13,GNAI2,GNAI3,GNG12,IGF1,ITGB1,KIF7,MAG,MICAL1,MMP14,MMP15,MMP2,MYL12B,MYL9,NFATC3,NRAS,NTN1,NTNG2,Pak2,PAK4,PAPPA2,PDGFD,PFN1,PGF,PIK3C2A,PIK3R1,PIK3R3,PITRM1,PLCB3,PLCD4,PLCE1,PLCG2,PLXNB1,PLXNB3,PRKCQ,PRK…
Cell Cycle: G2/M DNA Damage Checkpoint Regulation	7.87	0.429	0.447	AURKA,BRCA1,CCNB1,CCNB2,CDC25C,CDK1,CHEK1,CHEK2,CKS1B,CKS2,GADD45A,HIPK2,KAT2B,PLK1,PPM1D,RPRM,SKP2,TOP2A,TOP2B,TP53,WEE1
GADD45 Signaling	7.86	0.684	#NUM!	BRCA1,CCNB1,CCND1,CCND3,CCNE1,CDK1,CDK2,CDK4,GADD45A,GADD45B,GADD45G,PCNA,TP53
Adipogenesis pathway	7.75	0.276	#NUM!	BMP2,BMP4,BMP7,BMPR1A,Bmpr1b,CTBP2,DLK1,EZH2,FGFR1,FGFR2,FGFR3,FGFRL1,FOXO1,FZD2,FZD5,FZD7,GTF2H1,GTF2H3,HAT1,HDAC1,HDAC8,KAT2B,KLF3,LPL,MNAT1,RBBP4,RBP1,SAP30,SIN3A,SIRT2,SMAD3,SMO,SOX9,TBL1XR1,TNFRSF1A,TP53,TXNIP
ILK Signaling	7.73	0.242	-3.904	ACTA2,ACTB,BMP2,CCND1,CDH1,CREB1,DOCK1,FERMT2,FLNB,FLNC,IRS2,ITGB1,ITGB5,ITGB8,LIMS1,LIMS2,MYC,MYH14,MYH8,MYH9,MYL9,NFKB2,PARVB,PGF,PIK3C2A,PIK3R1,PIK3R3,PPP1R14B,PPP2R1B,PPP2R2A,PPP2R5A,PTGS2,PTK2,PXN,RAC1,RELA,RHOA,RHOC,RHOG,RND2,RSU1,SNAI1,TGFB1I1,TNFRSF1A,VCL,VIM
Glioblastoma Multiforme Signaling	7.73	0.255	-4.352	CCND1,CCNE1,CDK2,CDK4,CDKN1B,E2F1,E2F2,E2F3,E2F4,E2F5,E2F7,E2F8,FOXO1,FZD2,FZD5,FZD7,IGF1,IGF2,ITPR2,MYC,NRAS,PDGFD,PDGFRA,PIK3C2A,PIK3R1,PIK3R3,PLCB3,PLCD4,PLCE1,PLCG2,RAC1,RAP2B,RHOA,RHOC,RHOG,RND2,SHC1,SMO,TCF3,TP53,WNT4,WNT7A
Integrin Signaling	7.5	0.23	-5.898	ACTA2,ACTB,ARF4,ARF6,ARPC1B,ARPC5,BCAR3,CAV1,CRKL,DOCK1,FYN,GSN,ITGA6,ITGA7,ITGA9,ITGAV,ITGB1,ITGB5,ITGB8,LIMS1,MAP3K11,MYL12B,MYL9,MYLK,NEDD9,NRAS,Pak2,PAK4,PARVB,PFN1,PIK3C2A,PIK3R1,PIK3R3,PLCG2,PPP1CB,PTK2,PXN,RAC1,RAP2B,RHOA,RHOC,RHOG,RND2,ROCK1,SHC1,TLN1,VCL,Wasl,WIPF1
p53 Signaling	7.38	0.306	-1.147	BIRC5,BRCA1,CASP6,CCND1,CCNK,CDK2,CDK4,CHEK1,CHEK2,E2F1,GADD45A,GADD45B,GADD45G,GNL3,HDAC1,HIPK2,KAT2B,PCNA,PIAS1,PIK3C2A,PIK3R1,PIK3R3,PLAGL1,PML,RPRM,SERPINE2,THBS1,TOPBP1,TP53,TP53INP1
Role of Osteoblasts, Osteoclasts and Chondrocytes in Rheumatoid Arthritis	7.04	0.223	#NUM!	ADAM17,ADAMTS4,ALPL,BMP1,BMP2,BMP4,BMP6,BMP7,BMPR1A,Bmpr1b,COL1A1,CSF1,CSNK1A1,CTSK,DKK2,DKK3,FOXO1,FZD2,FZD5,FZD7,GSN,IGF1,IL18,IL1RAP,ITGB1,LRP5,MAP3K7,MMP14,NFATC3,NFKBIE,PIK3C2A,PIK3R1,PIK3R3,RELA,SFRP1,SFRP2,SMAD4,SMAD6,SMO,TAB2,TCF3,TCF4,Tcf7,TCF7L1,TCF7L2,TNFRSF1A,TRAF6,WNT4,WNT7A
Factors Promoting Cardiogenesis in Vertebrates	6.93	0.253	-6.083	BMP1,BMP2,BMP4,BMP6,BMP7,BMPR1A,Bmpr1b,CCND1,CREB1,FZD2,FZD5,FZD7,GATA4,LRP5,MAP3K7,MYC,PLCB3,PLCD4,PLCE1,PLCG2,PRKCQ,PRKD1,PRKD3,RHOA,ROCK1,SMAD4,SMO,TCF3,TCF4,Tcf7,TCF7L1,TCF7L2,TGFB2,TGFBR1,TGFBR2,TGFBR3,WNT4,WNT7A
Aryl Hydrocarbon Receptor Signaling	6.47	0.252	-2.191	ALDH6A1,ALDH7A1,CCNA2,CCND1,CCND3,CCNE1,CDK2,CDK4,CDKN1B,CHEK1,CHEK2,CYP1B1,DHFR,E2F1,GSTM2,GSTM5,MCM7,MGST1,MYC,NFE2L2,NFIA,NFIB,NFIX,NFKB2,NR2F1,POLA1,PTGES3,RARA,RARG,RBL1,RELA,SP1,TFDP1,TGFB2,TGM2,TP53
Epithelial Adherens Junction Signaling	6.27	0.243	#NUM!	ACTA2,ACTB,ARPC1B,ARPC5,CDH1,CLINT1,CTNNA1,DLL1,EPN2,FGFR1,IQGAP1,MYH14,MYH8,MYH9,MYL9,NOTCH1,NOTCH2,NOTCH3,NRAS,PARD3,RAC1,RAP2B,RHOA,SNAI1,TCF3,TCF4,Tcf7,TCF7L1,TCF7L2,TGFB2,TGFBR1,TGFBR2,TGFBR3,TUBB4A,VCL,WASF1,YES1
Sumoylation Pathway	6.27	0.282	1.633	CDH1,CTBP2,ETS1,HDAC1,MYB,NFKB2,NR3C1,PCNA,PIAS1,PML,RAC1,RAN,RCC1,RFC1,RFC4,RFC5,RHOA,RHOC,RHOG,RND2,RNF4,RPA1,SENP1,SENP6,SMAD4,SP1,SP3,TP53,ZNF217
NF-κB Signaling	6.22	0.229	-5.692	BCL10,BMP2,BMP4,BMPR1A,CSNK2A1,EIF2AK2,FADD,FGFR1,FGFR2,FGFR3,GHR,HDAC1,IL18,IRAK4,KDR,MAP3K1,MAP3K7,MAP4K4,MYD88,NFKB2,NFKBIE,NRAS,PDGFRA,PELI1,PIK3C2A,PIK3R1,PIK3R3,PLCG2,PRKCQ,RAP2B,RELA,RIPK1,TAB2,TANK,TGFA,TGFBR1,TGFBR2,TGFBR3,TIRAP,TNFRSF1A,TRAF6
Small Cell Lung Cancer Signaling	6.12	0.324	-3.207	CCND1,CCNE1,CDK2,CDK4,CDKN1B,CKS1B,E2F1,MYC,NFKB2,NFKBIE,PA2G4,PIK3C2A,PIK3R1,PIK3R3,PTGS2,PTK2,RELA,SIN3A,SKP2,TFDP1,TP53,TRAF4,TRAF6
Notch Signaling	6.09	0.432	-1.414	ADAM17,DLL1,DLL3,HES1,HES5,HEY1,HEY2,LFNG,MAG,MAML1,MAML2,MFNG,NOTCH1,NOTCH2,NOTCH3,RBPJ
Leukocyte Extravasation Signaling	5.94	0.218	-5.191	ACTA2,ACTB,CD44,CDH5,CLDN1,CLDN11,CRKL,CTNNA1,CTNNA3,CXCL12,CXCR4,DLC1,EZR,GNAI2,GNAI3,ITGA6,ITGB1,JAM2,JAM3,MMP14,MMP15,MMP2,MSN,PIK3C2A,PIK3R1,PIK3R3,PLCG2,PRKCQ,PRKD1,PRKD3,PTK2,PTPN11,PXN,RAC1,RAPGEF3,RHOA,ROCK1,TEC,TIMP3,VCAM1,VCL,Wasl,WIPF1
NER Pathway	5.74	0.272	-3.838	CHAF1A,CHAF1B,Cops2,DNA2,GTF2H1,GTF2H3,H3-3A/H3-3B,HMGN1,MNAT1,PCNA,POLA1,POLA2,POLD1,POLE,POLE2,POLE3,POLR2A,POLR2D,POLR2F,PRIM2,RFC1,RFC4,RFC5,RPA1,RPA2,RPA3,TOP2A,TOP2B
HOTAIR Regulatory Pathway	5.74	0.231	-4.667	AEBP2,CD44,CDH1,COL1A1,COL1A2,DNMT3B,EED,ELAVL1,ERBB2,EZH2,FOXM1,H3-3A/H3-3B,HDAC1,IRF1,JAM2,MMP14,MMP15,MMP2,MYC,NFKB2,PIK3C2A,PIK3R1,PIK3R3,RBBP4,RELA,REST,RHOC,ROCK1,TCF3,TCF4,Tcf7,TCF7L1,TCF7L2,VIM,WNT4,WNT7A,YY1
Glioma Signaling	5.68	0.264	-3.873	CCND1,CDK4,E2F1,E2F2,E2F3,E2F4,E2F5,E2F7,E2F8,IGF1,IGF2,NRAS,PA2G4,PDGFD,PDGFRA,PIK3C2A,PIK3R1,PIK3R3,PLCG2,PRKCQ,PRKD1,PRKD3,RAP2B,RBL1,SHC1,SIN3A,TFDP1,TGFA,TP53
Role of Macrophages, Fibroblasts and Endothelial Cells in Rheumatoid Arthritis	5.59	0.186	#NUM!	ADAMTS4,CCND1,CEBPZ,CREB1,CSF1,CSNK1A1,CXCL12,DKK2,DKK3,FZD2,FZD5,FZD7,IL18,IL1RAP,IRAK4,JAK2,LRP5,MAP3K7,MAPKAPK2,MYC,MYD88,NFATC3,NFKBIE,NRAS,PDGFD,PGF,PIK3C2A,PIK3R1,PIK3R3,PLCB3,PLCD4,PLCE1,PLCG2,PRKCQ,PRKD1,PRKD3,RAC1,RAP2B,RELA,RHOA,RIPK1,ROCK1,ROR2,RYK,SFRP1,SFRP2,SMO,TCF3,TCF4,Tcf7,TCF7L1,TCF7L2,TNFRSF1A,TRAF4,TRAF6,VCAM1,WNT4,WNT7A
Actin Cytoskeleton Signaling	5.55	0.206	-4.841	ACTA2,ACTB,ARPC1B,ARPC5,CRKL,CYFIP1,DOCK1,EZR,FGD3,FGF10,GNA12,GNA13,GNG12,GSN,IQGAP1,IQGAP2,IQGAP3,ITGB1,MSN,MYH14,MYH8,MYH9,MYL12B,MYL9,MYLK,NRAS,Pak2,PAK4,PDGFD,PFN1,PIK3C2A,PIK3R1,PIK3R3,PPP1CB,PTK2,PXN,RAC1,RAP2B,RHOA,ROCK1,SHC1,TIAM2,TLN1,VCL,WASF1
Mitotic Roles of Polo-Like Kinase	5.48	0.318	-2.138	CCNB1,CCNB2,CDC20,CDC25A,CDC25C,CDC27,CDK1,CHEK2,ESPL1,FBXO5,KIF11,KIF23,PLK1,PLK4,PPP2R1B,PPP2R2A,PPP2R5A,PRC1,SMC3,STAG2,WEE1
Basal Cell Carcinoma Signaling	5.42	0.306	-2.84	BMP1,BMP2,BMP4,BMP6,BMP7,FZD2,FZD5,FZD7,GLI1,GLI2,GLI3,KIF7,SMO,SUFU,TCF3,TCF4,Tcf7,TCF7L1,TCF7L2,TP53,WNT4,WNT7A
Cell Cycle Regulation by BTG Family Proteins	5.32	0.405	-2.309	BTG2,CCND1,CCNE1,CDK2,CDK4,E2F1,E2F2,E2F3,E2F4,E2F5,E2F7,E2F8,PPP2R1B,PPP2R2A,PPP2R5A
IL-8 Signaling	4.97	0.205	-6.245	CCND1,CCND3,CDH1,EIF4EBP1,Flt1,GNA12,GNA13,GNAI2,GNAI3,GNG12,HBEGF,IQGAP1,IRAK4,ITGAV,ITGB5,KDR,MAP4K4,MMP2,MYL12B,MYL9,NRAS,PGF,PIK3C2A,PIK3R1,PIK3R3,PLD1,PRKCQ,PRKD1,PRKD3,PTGS2,PTK2,RAC1,RAP2B,RELA,RHOA,RHOC,RHOG,RND2,ROCK1,TRAF6,VCAM1
Ovarian Cancer Signaling	4.93	0.23	-2.53	BRCA1,CCND1,CD44,CDK4,E2F1,EDNRA,FZD2,FZD5,FZD7,GJA1,MMP2,MSH6,NRAS,PA2G4,PGF,PIK3C2A,PIK3R1,PIK3R3,PTGS2,RAD51,RAP2B,SIN3A,SMO,TCF3,TCF4,Tcf7,TCF7L1,TCF7L2,TFDP1,TP53,WNT4,WNT7A
Mouse Embryonic Stem Cell Pluripotency	4.73	0.252	-3.53	BMP4,BMPR1A,FZD2,FZD5,FZD7,ID1,ID2,ID3,JAK2,MAP3K7,MYC,NRAS,PIK3C2A,PIK3R1,PIK3R3,PTPN11,RAP2B,SMAD4,SMO,SOX2,TCF3,TCF4,Tcf7,TCF7L1,TCF7L2,TP53
HIPPO signaling	4.7	0.271	0.535	CD44,DLG1,ITCH,LATS2,LLGL1,MOB1A,PARD3,PPP1CB,PPP1R14B,PPP1R14C,PPP2R1B,PPP2R2A,PPP2R5A,SAV1,SKP2,SMAD3,SMAD4,STK4,TEAD2,TEAD3,TJP2,WWC1,WWTR1
Germ Cell-Sertoli Cell Junction Signaling	4.63	0.211	#NUM!	A2M,ACTA2,ACTB,CDH1,CLINT1,CTNNA1,EPN2,GSN,IQGAP1,ITGA6,ITGB1,MAP3K1,MAP3K11,MAP3K7,NRAS,Pak2,PAK4,PIK3C2A,PIK3R1,PIK3R3,PTK2,PXN,RAB8B,RAC1,RAP2B,RHOA,RHOC,RHOG,RND2,TGFB2,TGFBR1,TGFBR2,TJP1,TNFRSF1A,TUBB4A,VCL
RAR Activation	4.54	0.201	#NUM!	ACTB,ADCY7,BMP2,CSNK2A1,DHRS3,DHRS4,GTF2H1,GTF2H3,HLTF,IGFBP3,JAK2,KAT2B,MAP3K1,MAPKAPK2,MNAT1,NFKB2,NR2F1,PARP1,PIK3R1,PIK3R3,PML,PRKCQ,PRKD1,PRKD3,RAC1,RARA,RARG,RBP1,RDH5,RELA,SMAD3,SMAD4,SMAD6,SMARCC1,SMARCD2,SMARCE1,SNW1,SORBS3,TGFB2
Ephrin Receptor Signaling	4.53	0.206	-4.849	ARPC1B,ARPC5,CREB1,CRKL,CXCL12,CXCR4,DOK1,EFNA4,EFNB1,EPHB4,FYN,GNA12,GNA13,GNAI2,GNAI3,GNG12,ITGB1,JAK2,MAP4K4,NRAS,Pak2,PAK4,PDGFD,PGF,PTK2,PTPN11,PTPN13,PXN,RAC1,RAP2B,RHOA,ROCK1,SDC2,SDCBP,SHC1,Wasl,WIPF1
Mismatch Repair in Eukaryotes	4.49	0.562	#NUM!	EXO1,FEN1,MSH6,PCNA,POLD1,RFC1,RFC4,RFC5,RPA1
PTEN Signaling	4.49	0.23	4.041	BCL2L11,BMPR1A,CCND1,CDKN1B,CNKSR3,CSNK2A1,FGFR1,FGFR2,FGFR3,FOXO1,FOXO4,GHR,INPPL1,ITGB1,KDR,NFKB2,NRAS,PDGFRA,PIK3R1,PIK3R3,PREX2,PTK2,RAC1,RAP2B,RELA,SHC1,TGFBR1,TGFBR2,TGFBR3
Signaling by Rho Family GTPases	4.26	0.184	-5.604	ACTA2,ACTB,ARHGEF10,ARHGEF19,ARHGEF5,ARPC1B,ARPC5,CDH1,CDH11,CDH5,CIT,CYFIP1,EZR,GFAP,GNA12,GNA13,GNAI2,GNAI3,GNG12,IQGAP1,ITGB1,MAP3K11,MSN,MYL12B,MYL9,MYLK,NFKB2,Pak2,PAK4,PARD3,PIK3C2A,PIK3R1,PIK3R3,PLD1,PTK2,RAC1,RELA,RHOA,RHOC,RHOG,RND2,ROCK1,VIM,WASF1,WIPF1
RhoA Signaling	4.24	0.228	-3.922	ACTA2,ACTB,ANLN,ARPC1B,ARPC5,CIT,DLC1,EZR,GNA12,GNA13,IGF1,LPAR1,LPAR4,LPAR6,MSN,MYL12B,MYL9,MYLK,PFN1,PLD1,PPP1CB,PTK2,RHOA,RHPN1,RHPN2,ROCK1,RTKN,WASF1
HGF Signaling	4.16	0.234	-4.69	CCND1,CDK2,CRKL,DOCK1,ELF1,ELF2,ETS1,GAB1,ITGB1,MAP3K1,MAP3K11,MAP3K7,NRAS,PIK3C2A,PIK3R1,PIK3R3,PLCG2,PRKCQ,PRKD1,PRKD3,PTGS2,PTK2,PTPN11,PXN,RAC1,RAP2B
Protein Kinase A Signaling	4.1	0.161	-1.443	ADCY7,ATF1,CDC25A,CDC25C,CDC27,CREB1,DUSP15,DUSP5,DUSP9,ENPP6,FLNB,FLNC,GLI3,GNA13,GNAI2,GNAI3,GNG12,GYS1,H3-3A/H3-3B,ITPR2,KDELR3,MAP3K1,MYL12B,MYL9,MYLK,NFATC3,NFKB2,NFKBIE,NTN1,PDE7B,PDE9A,PLCB3,PLCD4,PLCE1,PLCG2,PPP1CB,PPP1R14B,PPP1R14C,PRKCQ,PRKD1,PRKD3,PTGS2,PTK2,PTPN11,PTPN13,Ptpn14,PTPRE,PTPRZ1,PXN,RELA,RHOA,ROCK1,SMAD3,SMAD4,SMO,SMPDL3A,TCF3,TCF4,Tcf7,TCF7L1,TCF7L2,TGFB2,TGFBR1,TGFBR2
FAT10 Cancer Signaling Pathway	4.05	0.326	-2.324	CXCR4,EEF1A1,MAD2L1,NFKB2,PCNA,RELA,SMAD3,SMAD4,TCF4,TGFB2,TGFBR1,TGFBR2,TGFBR3,TNFRSF1A,TP53
Estrogen Receptor Signaling	4.02	0.168	-4.899	ADCY7,AGT,CAV1,CCND1,CREB1,CTBP2,EIF4EBP1,FBXO32,FOXO1,FOXO4,GNA12,GNA13,GNAI2,GNAI3,HES1,IGF1,IGF2,JAK2,MDK,MED17,MED18,MMP14,MMP15,MMP2,MYC,MYL12B,MYL9,NFKB2,NOTCH1,NR3C1,NRAS,PCNA,PGF,PIK3C2A,PIK3R1,PIK3R3,PLCB3,PLCD4,PLCE1,PLCG2,PPP1CB,PRKCQ,PRKD1,PRKD3,RAP2B,RELA,RHOA,ROCK1,SETD7,SHC1,SNAI1,SP1,TBL1XR1,THRAP3,TP53
Colorectal Cancer Metastasis Signaling	3.89	0.178	-5.096	ADCY7,BIRC5,CCND1,CDH1,E2F4,FZD2,FZD5,FZD7,GNG12,JAK2,LRP5,MMP14,MMP15,MMP2,MSH6,MYC,NFKB2,NRAS,PGF,PIK3C2A,PIK3R1,PIK3R3,PTGS2,RAC1,RAP2B,RELA,RHOA,RHOC,RHOG,RND2,SMAD3,SMAD4,SMO,TCF3,TCF4,Tcf7,TCF7L1,TCF7L2,TGFB2,TGFBR1,TGFBR2,TNFRSF1A,TP53,WNT4,WNT7A
CXCR4 Signaling	3.71	0.198	-5.112	ADCY7,CXCL12,CXCR4,DOCK1,EGR1,ELMO1,GNA12,GNA13,GNAI2,GNAI3,GNG12,ITPR2,MYL12B,MYL9,NRAS,Pak2,PAK4,PIK3C2A,PIK3R1,PIK3R3,PLCB3,PRKCQ,PRKD1,PRKD3,PTK2,PXN,RAC1,RAP2B,RHOA,RHOC,RHOG,RND2,ROCK1
Thyroid Cancer Signaling	3.68	0.253	-3.578	CCND1,CDH1,CXCR4,FOXO1,IGF1,IRS2,MYC,NRAS,PDK1,PIK3C2A,PIK3R1,PIK3R3,RAP2B,SHC1,TCF3,TCF4,Tcf7,TCF7L1,TCF7L2,TP53
Tight Junction Signaling	3.66	0.196	#NUM!	ACTA2,ACTB,CDK4,CLDN1,CLDN11,CNKSR3,CTNNA1,GOSR2,JAM2,JAM3,LLGL1,MPP5,MYH14,MYH8,MYH9,MYL9,MYLK,NFKB2,PPP2R1B,PPP2R2A,PPP2R5A,RAC1,RELA,RHOA,STX4,TGFB2,TGFBR1,TGFBR2,TJP1,TJP2,TNFRSF1A,VAMP3,VCL
Rac Signaling	3.66	0.223	-4.899	ARPC1B,ARPC5,CD44,CYFIP1,IQGAP1,IQGAP2,IQGAP3,ITGB1,MAP3K1,MAP3K11,NFKB2,NRAS,Pak2,PAK4,PARD3,PIK3C2A,PIK3R1,PIK3R3,PLD1,PTK2,RAC1,RAP2B,RELA,RHOA,WASF1
Role of NANOG in Mammalian Embryonic Stem Cell Pluripotency	3.65	0.218	-2.53	BMP1,BMP2,BMP4,BMP6,BMP7,BMPR1A,Bmpr1b,FZD2,FZD5,FZD7,GAB1,GATA4,JAK2,NRAS,PIK3C2A,PIK3R1,PIK3R3,RAP2B,SHC1,SMAD4,SMO,SOX2,TCF7L1,TP53,WNT4,WNT7A
Cardiomyocyte Differentiation via BMP Receptors	3.58	0.45	-1.633	BMP2,BMP4,BMP7,BMPR1A,Bmpr1b,GATA4,MAP3K7,SMAD4,SMAD6
Virus Entry via Endocytic Pathways	3.56	0.224	#NUM!	ACTA2,ACTB,AP3M1,CAV1,DNM2,FLNB,FLNC,FOLR1,FYN,ITGA6,ITGB1,ITGB5,ITGB8,NRAS,PIK3C2A,PIK3R1,PIK3R3,PLCG2,PRKCQ,PRKD1,PRKD3,RAC1,RAP2B,ZBTB12
Regulation of Actin-based Motility by Rho	3.54	0.234	-3.71	ACTA2,ACTB,ARPC1B,ARPC5,GSN,ITGB1,MYL12B,MYL9,MYLK,Pak2,PAK4,PFN1,PPP1CB,RAC1,RHOA,RHOC,RHOG,RND2,ROCK1,WASF1,Wasl,WIPF1
IL-15 Production	3.54	0.215	-5.099	AXL,DDR1,DDR2,EPHB4,ERBB2,ERBB3,FGFR1,FGFR2,FGFR3,Flt1,FYN,IRF1,JAK2,KDR,MAP3K11,NFKB2,PDGFRA,PTK2,RELA,ROR1,ROR2,RYK,SYK,TEC,TWF1,YES1
Natural Killer Cell Signaling	3.37	0.183	-3.667	COL18A1,COL1A1,COL1A2,COL2A1,COL3A1,COL5A3,FYN,HSPA14,IL18,IRAK4,ITGB1,JAK2,MAP3K1,MAP3K11,MAP3K7,MYD88,NFATC3,NFKB2,NRAS,Pak2,PAK4,PIK3C2A,PIK3R1,PIK3R3,PLCG2,PRKCQ,PTPN11,PXN,RAC1,RAP2B,RELA,ROCK1,SYK,TRAF6,Wasl,WIPF1
HER-2 Signaling in Breast Cancer	3.32	0.238	#NUM!	CCND1,CCNE1,CDKN1B,ERBB2,ERBB3,FOXO1,ITGB1,ITGB5,ITGB8,MMP2,NRAS,PARD3,PIK3C2A,PIK3R1,PIK3R3,PRKCQ,PRKD1,PRKD3,RAP2B,TP53
Thrombin Signaling	3.22	0.178	-5.112	ADCY7,ARHGEF10,ARHGEF5,CREB1,GATA4,GNA12,GNA13,GNAI2,GNAI3,GNG12,ITPR2,MYL12B,MYL9,MYLK,NFKB2,NRAS,PIK3C2A,PIK3R1,PIK3R3,PLCB3,PLCD4,PLCE1,PLCG2,PPP1CB,PRKCQ,PRKD1,PRKD3,PTK2,RAC1,RAP2B,RELA,RHOA,RHOC,RHOG,RND2,ROCK1,SHC1
Glioma Invasiveness Signaling	3.11	0.243	-3.638	CD44,HMMR,ITGAV,ITGB5,MMP2,NRAS,PIK3C2A,PIK3R1,PIK3R3,PTK2,RAC1,RAP2B,RHOA,RHOC,RHOG,RND2,TIMP3,VTN
Endocannabinoid Cancer Inhibition Pathway	3.11	0.196	3.024	ADCY7,CASP2,CASP6,CCND1,CCND3,CCNE1,CDH1,CDKN1B,CREB1,EIF2A,GNA13,GNAI2,GNAI3,MMP2,MYC,PGF,PIK3C2A,PIK3R1,PIK3R3,PTK2,RHOA,ROCK1,TCF3,TCF4,Tcf7,TCF7L1,TCF7L2,VIM
Prolactin Signaling	3.08	0.235	-3.3	FYN,IRF1,JAK2,MYC,NR3C1,NRAS,PIK3C2A,PIK3R1,PIK3R3,PLCG2,PRKCQ,PRKD1,PRKD3,PTPN11,RAP2B,SHC1,SOCS4,SOCS6,SP1
Paxillin Signaling	3.08	0.213	-4.123	ACTA2,ACTB,ARF6,DOCK1,ITGA6,ITGA7,ITGA9,ITGAV,ITGB1,ITGB5,ITGB8,NRAS,Pak2,PAK4,PIK3C2A,PIK3R1,PIK3R3,PTK2,PXN,RAC1,RAP2B,TLN1,VCL
SAPK/JNK Signaling	3.03	0.216	-3.411	CRKL,FADD,GAB1,GADD45A,GNA12,GNA13,HNRNPK,MAP3K1,MAP3K11,MAP3K7,MAP4K4,MAP4K5,NFATC3,NRAS,PIK3C2A,PIK3R1,PIK3R3,RAC1,RAP2B,RIPK1,SHC1,TP53
Antiproliferative Role of TOB in T Cell Signaling	3.01	0.308	-0.577	CCNA2,CCNE1,CDK2,CDKN1B,PABPC1,SKP2,SMAD3,SMAD4,TGFB2,TGFBR1,TGFBR2,TWSG1
Role of PKR in Interferon Induction and Antiviral Response	2.99	0.205	-2.294	COLEC12,DNAJC3,E2F1,EIF2AK2,EIF2S1,FADD,HSPA14,IL18,IRF1,MAP3K7,MAVS,METAP2,MYD88,NFKB2,NFKBIE,NPM1,PDGFD,RELA,SP1,TAB2,TIRAP,TNFRSF1A,TP53,TRAF6
Sphingosine-1-phosphate Signaling	2.99	0.205	-3.674	ADCY7,CASP2,CASP6,GNA12,GNA13,GNAI2,GNAI3,PDGFD,PDGFRA,PIK3C2A,PIK3R1,PIK3R3,PLCB3,PLCD4,PLCE1,PLCG2,PTK2,RAC1,RHOA,RHOC,RHOG,RND2,S1PR1,S1PR3
Macropinocytosis Signaling	2.99	0.237	-3.464	ARF6,CSF1,ITGB1,ITGB5,ITGB8,NRAS,PDGFD,PIK3C2A,PIK3R1,PIK3R3,PLCG2,PRKCQ,PRKD1,PRKD3,RAB5A,RAC1,RAP2B,RHOA
DNA damage-induced 14-3-3σ Signaling	2.97	0.421	#NUM!	BRCA1,CCNB1,CCNB2,CCNE1,CDK1,CDK2,HUS1,TP53
Regulation of Cellular Mechanics by Calpain Protease	2.85	0.246	-0.632	CAST,CCNA2,CCND1,CCNE1,CDK1,CDK2,CDK4,CDKN1B,EZR,ITGB1,NRAS,PTK2,PXN,RAP2B,TLN1,VCL
Tec Kinase Signaling	2.85	0.183	-4.899	ACTA2,ACTB,FADD,FYN,GNA12,GNA13,GNAI2,GNAI3,GNG12,ITGB1,JAK2,NFKB2,Pak2,PAK4,PIK3C2A,PIK3R1,PIK3R3,PLCG2,PRKCQ,PRKD1,PRKD3,PTK2,RAC1,RELA,RHOA,RHOC,RHOG,RND2,TEC,YES1
Agrin Interactions at Neuromuscular Junction	2.78	0.228	-3.742	ACTA2,ACTB,ERBB2,ERBB3,GABPA,ITGA6,ITGB1,LAMA2,LAMB1,LAMC1,NRAS,Pak2,PAK4,PTK2,PXN,RAC1,RAP2B,UTRN
Caveolar-mediated Endocytosis Signaling	2.74	0.233	#NUM!	ACTA2,ACTB,ARCN1,CAV1,DNM2,FLNB,FLNC,FYN,ITGA6,ITGA7,ITGA9,ITGAV,ITGB1,ITGB5,ITGB8,RAB5A,ZBTB12
Fcγ Receptor-mediated Phagocytosis in Macrophages and Monocytes	2.7	0.213	-4.472	ACTA2,ACTB,ARF6,ARPC1B,ARPC5,DOCK1,EZR,FYN,PIK3R1,PIK3R3,PLD1,PRKCQ,PRKD1,PRKD3,PXN,RAC1,SYK,TLN1,VAMP3,YES1
BER pathway	2.65	0.5	#NUM!	FEN1,OGG1,PARP1,PCNA,POLE,POLG
FAK Signaling	2.64	0.211	#NUM!	ACTA2,ACTB,DOCK1,FYN,HMMR,ITGB1,NRAS,Pak2,PAK4,PIK3C2A,PIK3R1,PIK3R3,PLCG2,PTK2,PXN,RAC1,RAP2B,TLN1,TNS1,VCL
ERK/MAPK Signaling	2.62	0.171	-2.959	ATF1,CREB1,CRKL,DOCK1,DUSP9,EIF4EBP1,ELF1,ELF2,ETS1,FYN,H3-3A/H3-3B,ITGB1,MYC,NRAS,Pak2,PAK4,PIK3C2A,PIK3R1,PIK3R3,PLCG2,PPP1CB,PPP1R14B,PPP1R14C,PPP2R1B,PPP2R2A,PPP2R5A,PTK2,PXN,RAC1,RAP2B,RAPGEF3,SHC1,TLN1
Neuregulin Signaling	2.6	0.208	-3.771	ADAM17,CDKN1B,CRKL,DCN,ERBB2,ERBB3,HBEGF,ITGB1,MYC,NRAS,PIK3R1,PIK3R3,PLCG2,PRKCQ,PRKD1,PRKD3,PTPN11,RAP2B,SHC1,TGFA
NF-κB Activation by Viruses	2.6	0.22	-4.243	EIF2AK2,ITGA6,ITGAV,ITGB1,ITGB5,MAP3K1,NFKB2,NFKBIE,NRAS,PIK3C2A,PIK3R1,PIK3R3,PRKCQ,PRKD1,PRKD3,RAP2B,RELA,RIPK1
Acute Myeloid Leukemia Signaling	2.6	0.213	-3.5	CCND1,EIF4EBP1,KITLG,MYC,NFKB2,NRAS,PIK3C2A,PIK3R1,PIK3R3,PIM1,PML,RAP2B,RARA,RELA,TCF3,TCF4,Tcf7,TCF7L1,TCF7L2
Acute Phase Response Signaling	2.57	0.173	-2.502	A2M,AGT,C1S,HNRNPK,IL18,IL1RAP,JAK2,MAP3K1,MAP3K7,MYD88,NFKB2,NFKBIE,NOLC1,NR3C1,NRAS,PIK3R1,PIK3R3,PTPN11,RAP2B,RBP1,RELA,RIPK1,SERPINA3,SERPING1,SHC1,SOCS4,SOCS6,TCF3,TCF4,TNFRSF1A,TRAF6
RAN Signaling	2.55	0.412	-2.646	IPO5,KPNA2,KPNB1,RAN,RANBP1,RCC1,TNPO1
RhoGDI Signaling	2.53	0.172	5.099	ACTA2,ACTB,ARHGEF10,ARHGEF19,ARHGEF5,ARPC1B,ARPC5,CD44,CDH1,CDH11,CDH5,DLC1,EZR,GNA12,GNA13,GNAI2,GNAI3,GNG12,ITGB1,MSN,MYL12B,MYL9,Pak2,PAK4,RAC1,RHOA,RHOC,RHOG,RND2,ROCK1,WASF1
Prostate Cancer Signaling	2.5	0.209	#NUM!	CCND1,CCNE1,CDK2,CDKN1B,CREB1,E2F1,FOXO1,NFKB2,NFKBIE,NRAS,PA2G4,PIK3C2A,PIK3R1,PIK3R3,RAP2B,RELA,SIN3A,TFDP1,TP53
Death Receptor Signaling	2.5	0.209	-3.3	ACTA2,ACTB,CASP2,CASP6,CFLAR,FADD,MAP4K4,NFKB2,NFKBIE,PARP1,PARP3,PARP4,PARP9,RELA,RIPK1,ROCK1,TANK,TIPARP,TNFRSF1A
STAT3 Pathway	2.49	0.185	-3.962	BMP6,BMPR1A,CDC25A,FGFR1,FGFR2,FGFR3,GHR,IGF1,IL17RD,JAK2,KDR,MAP3K11,MYC,NRAS,PDGFRA,PIM1,RAC1,RAP2B,SOCS4,SOCS6,TGFA,TGFB2,TGFBR1,TGFBR2,TGFBR3
VEGF Signaling	2.45	0.202	-3.153	ACTA2,ACTB,EIF2S1,ELAVL1,Flt1,FOXO1,KDR,NRAS,PGF,PIK3C2A,PIK3R1,PIK3R3,PLCG2,PTK2,PTPN11,PXN,RAP2B,ROCK1,SHC1,VCL
IL-7 Signaling Pathway	2.45	0.218	-3.051	BAK1,CCND1,CCND3,CDC25A,CDK2,CDKN1B,FOXO1,FOXO4,FYN,MCL1,MYC,PIK3C2A,PIK3R1,PIK3R3,PTK2,SHC1,SLC2A1
NGF Signaling	2.43	0.193	-4.472	CREB1,GAB1,MAP3K1,MAP3K11,MAP3K7,NFKB2,NRAS,PIK3C2A,PIK3R1,PIK3R3,PLCG2,PTPN11,RAC1,RAP2B,RELA,RHOA,RHOG,ROCK1,SHC1,TP53,TRAF4,TRAF6
Telomerase Signaling	2.42	0.196	-1.807	DKC1,E2F1,ELF1,ELF2,ETS1,HDAC1,HDAC8,MYC,NRAS,PIK3C2A,PIK3R1,PIK3R3,PPP2R1B,PPP2R2A,PPP2R5A,PTGES3,RAP2B,SHC1,SP1,TINF2,TP53
BEX2 Signaling Pathway	2.4	0.215	-2.183	BAK1,CCND1,ERBB2,LGALS1,MMP2,NFKB2,PGF,PPP2R1B,PPP2R2A,PPP2R5A,RELA,SWAP70,TCF3,TCF4,Tcf7,TCF7L1,TCF7L2
Gα12/13 Signaling	2.39	0.185	-3.545	CDH1,CDH11,CDH5,GNA12,GNA13,LPAR1,LPAR4,LPAR6,MAP3K1,MYL12B,MYL9,NFKB2,NFKBIE,NRAS,PIK3C2A,PIK3R1,PIK3R3,PTK2,PXN,RAP2B,RELA,RHOA,ROCK1,TEC
Non-Small Cell Lung Cancer Signaling	2.35	0.219	-2.309	CCND1,CDK4,E2F1,ERBB2,ITPR2,NRAS,PA2G4,PIK3C2A,PIK3R1,PIK3R3,RAP2B,SIN3A,STK4,TFDP1,TGFA,TP53
DNA Double-Strand Break Repair by Homologous Recombination	2.3	0.429	#NUM!	BRCA1,GEN1,MRE11,POLA1,RAD51,RPA1
Renin-Angiotensin Signaling	2.25	0.186	-4.583	ADCY7,AGT,AGTR2,ITPR2,JAK2,MAP3K1,NFKB2,NRAS,Pak2,PAK4,PIK3C2A,PIK3R1,PIK3R3,PLCG2,PRKCQ,PRKD1,PRKD3,PTK2,RAC1,RAP2B,RELA,SHC1
PEDF Signaling	2.23	0.207	-2.5	CFLAR,NFKB2,NFKBIE,NRAS,PIK3C2A,PIK3R1,PIK3R3,RAC1,RAP2B,RELA,RHOA,ROCK1,TCF12,TCF4,TCF7L1,TCF7L2,TP53
Bladder Cancer Signaling	2.19	0.196	-2.449	CCND1,CDH1,CDK4,E2F1,ERBB2,FGF10,FGFR3,MMP14,MMP15,MMP2,MYC,NRAS,PA2G4,PGF,RAP2B,SIN3A,TFDP1,THBS1,TP53
Thrombopoietin Signaling	2.11	0.222	-3.742	IRS2,JAK2,MYC,NRAS,PIK3C2A,PIK3R1,PIK3R3,PLCG2,PRKCQ,PRKD1,PRKD3,PTPN11,RAP2B,SHC1
Cardiac Hypertrophy Signaling (Enhanced)	2.1	0.133	-7.318	ADCY7,AGT,DLG1,EDNRA,EDNRB,EIF4EBP1,ENPP6,FGF10,FGFR1,FGFR2,FGFR3,FGFRL1,FZD2,FZD5,FZD7,GATA4,GHR,GNA12,GNA13,GNAI2,GNAI3,HDAC1,HDAC8,IGF1,IL17RD,IL18,ITGB1,ITPR2,JAK2,MAP3K1,MAP3K11,MAP3K7,MAPKAPK2,MYC,NFATC3,NFKB2,NRAS,PDE7B,PDE9A,PDK1,PIK3C2A,PIK3R1,PIK3R3,PLCB3,PLCD4,PLCE1,PLCG2,PRKCQ,PRKD1,PRKD3,PTGS2,PTK2,RAP2B,RELA,RHOA,ROCK1,SMO,SMPDL3A,TGFB2,TGFBR1,TGFBR2,TGFBR3,TNFRSF1A,WNT4,WNT7A
TNFR1 Signaling	2.1	0.24	-2.887	CASP2,CASP6,FADD,MAP3K1,NFKB2,NFKBIE,Pak2,PAK4,RELA,RIPK1,TANK,TNFRSF1A
BMP signaling pathway	2.06	0.2	-3	BMP1,BMP2,BMP4,BMP6,BMP7,BMPR1A,Bmpr1b,CREB1,FST,MAP3K7,NFKB2,NRAS,PITX2,RAP2B,RELA,SMAD4,SMAD6
VDR/RXR Activation	2.06	0.205	1.134	CDKN1B,CSNK2A1,FOXO1,GADD45A,HES1,HR,IGFBP3,IGFBP5,LRP5,PPARD,PRKCQ,PRKD1,PRKD3,SP1,TGFB2,YY1
Apelin Liver Signaling Pathway	2.06	0.308	-2.828	AGT,APLN,COL18A1,COL1A1,COL1A2,COL2A1,COL3A1,COL5A3
Growth Hormone Signaling	2.06	0.211	-2.496	A2M,GHR,IGF1,IGF2,IGFBP3,JAK2,PIK3C2A,PIK3R1,PIK3R3,PLCG2,PRKCQ,PRKD1,PRKD3,SOCS4,SOCS6
PDGF Signaling	2.02	0.198	-3.638	CAV1,CRKL,CSNK2A1,EIF2AK2,INPPL1,JAK2,MAP3K1,MYC,NRAS,PDGFD,PDGFRA,PIK3C2A,PIK3R1,PIK3R3,PLCG2,RAP2B,SHC1
Ephrin B Signaling	2.01	0.208	-3.742	CXCL12,CXCR4,EFNB1,EPHB4,GNA12,GNA13,GNAI2,GNAI3,GNG12,HNRNPK,PTK2,PXN,RAC1,RHOA,ROCK1
Role of Tissue Factor in Cancer	1.97	0.179	#NUM!	CSF1,EGR1,F3,FYN,GNA12,GNA13,HBEGF,ITGA6,ITGAV,ITGB1,ITGB5,JAK2,NRAS,PIK3C2A,PIK3R1,PIK3R3,PTPN11,RAC1,RAP2B,TP53,YES1
Inhibition of Matrix Metalloproteases	1.97	0.256	0.378	A2M,ADAM17,Hspg2,MMP14,MMP15,MMP2,SDC1,SDC2,THBS2,TIMP3
AMPK Signaling	1.97	0.154	-0.447	ACACB,ACTB,AK2,AK3,AK4,CCNA2,CCND1,CPT1A,CPT2,CREB1,EIF4EBP1,ELAVL1,FOXO1,FOXO4,GYS1,HLTF,IRS2,KAT2B,MAP3K7,PHLPP1,PIK3C2A,PIK3R1,PIK3R3,PPAT,PPM1D,PPP2R1B,PPP2R2A,PPP2R5A,RAB8A,SLC2A1,SMARCC1,SMARCD2,SMARCE1
IL-6 Signaling	1.97	0.176	-4.264	A2M,COL1A1,CSNK2A1,IL18,IL1RAP,JAK2,MAP3K7,MAP4K4,MAPKAPK2,MCL1,NFKB2,NFKBIE,NRAS,PIK3C2A,PIK3R1,PIK3R3,PTPN11,RAP2B,RELA,SHC1,TNFRSF1A,TRAF6
PPARα/RXRα Activation	1.95	0.158	3.266	ABCA1,ACADL,ADCY7,GHR,GPD1,IL1RAP,ITGB5,JAK2,LPL,MAP3K7,MAP4K4,NFKB2,NFKBIE,NR2F1,NRAS,PLCB3,PLCD4,PLCE1,PLCG2,RAP2B,RELA,SHC1,SMAD3,SMAD4,TGFB2,TGFBR1,TGFBR2,TGFBR3,TGS1,TRAF6
Phospholipase C Signaling	1.95	0.148	-4.802	ADCY7,AHNAK,ARHGEF10,ARHGEF19,ARHGEF5,CREB1,FYN,GNA13,GNG12,HDAC1,HDAC8,ITGB1,ITPR2,MYL12B,MYL9,NFATC3,NFKB2,NRAS,PLCB3,PLCD4,PLCE1,PLCG2,PLD1,PPP1CB,PRKCQ,PRKD1,PRKD3,RAC1,RAP2B,RAPGEF3,RELA,RHOA,RHOC,RHOG,RND2,SHC1,SYK,TGM2
Sperm Motility	1.95	0.152	-3.606	AXL,DDR1,DDR2,EPHB4,ERBB2,ERBB3,FGFR1,FGFR2,FGFR3,Flt1,FYN,ITPR2,JAK2,KDR,LCAT,MAP3K11,PDGFRA,PLCB3,PLCD4,PLCE1,PLCG2,PRKCQ,PRKD1,PRKD3,PRKG2,PTK2,ROR1,ROR2,RYK,SLC12A2,SYK,TEC,TWF1,YES1
Role of Oct4 in Mammalian Embryonic Stem Cell Pluripotency	1.94	0.239	#NUM!	ASH2L,BRCA1,CASP6,CCNF,IGF2BP1,NR2F1,PARP1,RARA,REST,SOX2,TP53
PCP pathway	1.91	0.217	-3.464	CELSR1,EFNB1,FZD2,FZD5,FZD7,PFN1,RAC1,RHOA,ROCK1,ROR2,SMO,WNT4,WNT7A
IGF-1 Signaling	1.9	0.183	-2.84	CSNK2A1,FOXO1,IGF1,IGFBP2,IGFBP3,IGFBP5,IRS2,JAK2,NRAS,PIK3C2A,PIK3R1,PIK3R3,PTK2,PTPN11,PXN,RAP2B,SHC1,SOCS4,SOCS6
Inhibition of Angiogenesis by TSP1	1.89	0.265	-2.449	FYN,Hspg2,KDR,SDC1,SDC2,TGFBR1,TGFBR2,THBS1,TP53
Salvage Pathways of Pyrimidine Ribonucleotides	1.88	0.186	-4.123	AK4,APOBEC1,APOBEC3B,CDK1,CDK18,CDK2,CDK4,CSNK1A1,EIF2AK2,NME4,Pak2,PIM1,PLK1,PRKCQ,SGK1,TTK,UCK2,UPP1
Sertoli Cell-Sertoli Cell Junction Signaling	1.86	0.157	#NUM!	A2M,ACTA2,ACTB,CDH1,CLDN1,CLDN11,CLINT1,CTNNA1,DLG1,EPN2,ITGB1,JAM2,JAM3,MAP3K1,MAP3K11,MAP3K7,MPP6,NRAS,PRKG2,RAB8B,RAC1,RAP2B,TGFBR3,TJAP1,TJP1,TJP2,TNFRSF1A,TUBB4A,VCL
Nucleotide Excision Repair Pathway	1.81	0.257	#NUM!	GTF2H1,GTF2H3,MNAT1,POLR2A,POLR2D,POLR2F,RPA1,RPA2,RPA3
Wnt/Ca+ pathway	1.8	0.21	-3.606	CREB1,FZD2,FZD5,FZD7,NFATC3,NFKB2,PLCB3,PLCD4,PLCE1,PLCG2,RELA,ROR1,SMO
Apoptosis Signaling	1.79	0.182	-0.243	BAK1,BCL2L11,CASP2,CASP6,CDK1,MAP4K4,MCL1,NFKB2,NFKBIE,NRAS,PARP1,PLCG2,PRKCQ,RAP2B,RELA,ROCK1,TNFRSF1A,TP53
Production of Nitric Oxide and Reactive Oxygen Species in Macrophages	1.77	0.154	-2.785	CAT,CLU,IRF1,JAK2,MAP3K1,MAP3K11,MAP3K7,NFKB2,NFKBIE,PIK3C2A,PIK3R1,PIK3R3,PLCG2,PPP1CB,PPP1R14B,PPP1R14C,PPP2R1B,PPP2R2A,PPP2R5A,PRKCQ,PRKD1,PRKD3,RAC1,RELA,RHOA,RHOC,RHOG,RND2,TNFRSF1A
fMLP Signaling in Neutrophils	1.73	0.172	-3.9	ARPC1B,ARPC5,GNAI2,GNAI3,GNG12,ITPR2,NFATC3,NFKB2,NFKBIE,NRAS,PIK3C2A,PIK3R1,PIK3R3,PLCB3,PRKCQ,PRKD1,PRKD3,RAC1,RAP2B,RELA
Insulin Receptor Signaling	1.73	0.164	-3.13	CRKL,EIF4EBP1,FOXO1,FOXO4,FYN,GAB1,GYS1,INPPL1,IRS2,JAK2,NRAS,PIK3C2A,PIK3R1,PIK3R3,PPP1CB,PPP1R14B,PPP1R14C,PTPN11,RAP2B,SGK1,SHC1,STX4,STXBP4
Systemic Lupus Erythematosus In B Cell Signaling Pathway	1.73	0.142	-4.644	BCL10,BCL2L11,CCND1,CCND3,FOXO1,FOXO4,FYN,GAB1,IL18,INPPL1,IRAK4,JAK2,MAP3K7,MAP4K4,MAVS,MCL1,MYC,MYD88,NFATC3,NFKB2,NRAS,PIK3C2A,PIK3R1,PIK3R3,PLCG2,PRKCQ,PRKD1,PRKD3,PTPN11,RAC1,RAP2B,RELA,SHC1,SYK,TGFB2,TICAM1,TRAF4,TRAF6,YES1
Pyrimidine Ribonucleotides De Novo Biosynthesis	1.7	0.233	-3.162	AK4,BLM,CAD,Ddx3x,DHX9,ENTPD1,NME4,NUDT5,RAD54L,RECQL
Melanoma Signaling	1.69	0.22	-2.333	CCND1,CDH1,CDK4,E2F1,MITF,NRAS,PIK3C2A,PIK3R1,PIK3R3,RAP2B,TP53
ErbB Signaling	1.68	0.181	-3.5	ERBB2,ERBB3,FOXO1,HBEGF,NRAS,Pak2,PAK4,PIK3C2A,PIK3R1,PIK3R3,PLCG2,PRKCQ,PRKD1,PRKD3,RAP2B,SHC1,TGFA
Actin Nucleation by ARP-WASP Complex	1.66	0.194	-3.606	ARPC1B,ARPC5,GNA12,ITGB1,NRAS,RAC1,RAP2B,RHOA,RHOC,RHOG,RND2,ROCK1,WASF1,WIPF1
ErbB2-ErbB3 Signaling	1.64	0.2	-2.887	CCND1,CDKN1B,ERBB2,ERBB3,FOXO1,MYC,NRAS,PIK3C2A,PIK3R1,PIK3R3,RAP2B,SHC1,SP1
Renal Cell Carcinoma Signaling	1.63	0.188	-3.317	EGLN3,ETS1,GAB1,NRAS,Pak2,PAK4,PIK3C2A,PIK3R1,PIK3R3,PTPN11,RAC1,RAP2B,SLC2A1,TGFA,VHL
Cholecystokinin/Gastrin-mediated Signaling	1.63	0.168	-4.359	GNA12,GNA13,IL18,ITPR2,NRAS,PLCB3,PRKCQ,PRKD1,PRKD3,PTGS2,PTK2,PXN,RAC1,RAP2B,RHOA,RHOC,RHOG,RND2,ROCK1,SHC1
TGF-β Signaling	1.61	0.177	-2.673	BMP2,BMP4,BMP7,BMPR1A,HDAC1,MAP3K7,NRAS,PITX2,RAP2B,SMAD3,SMAD4,SMAD6,TGFB2,TGFBR1,TGFBR2,TGIF1,TRAF6
Androgen Signaling	1.6	0.162	-1.667	CCND1,GNA12,GNA13,GNAI2,GNAI3,GNG12,GTF2E2,GTF2H1,GTF2H3,KAT2B,MNAT1,NFKB2,POLR2A,POLR2D,POLR2F,PRKCQ,PRKD1,PRKD3,RELA,SHC1,SMAD3,TGFB1I1
PPAR Signaling	1.6	0.173	3.638	IL18,IL1RAP,MAP3K7,MAP4K4,NFKB2,NFKBIE,NR2F1,NRAS,PDGFD,PDGFRA,PPARD,PTGS2,RAP2B,RELA,SHC1,SNW1,TNFRSF1A,TRAF6
dTMP De Novo Biosynthesis	1.59	0.6	#NUM!	DHFR,SHMT1,TYMS
Regulation of IL-2 Expression in Activated and Anergic T Lymphocytes	1.58	0.18	#NUM!	BCL10,FYN,MAP3K1,NFATC3,NFKB2,NFKBIE,NRAS,PLCG2,RAC1,RAP2B,RELA,SMAD3,SMAD4,TGFB2,TGFBR1,TGFBR2
PAK Signaling	1.57	0.175	-3.638	ITGB1,MYL12B,MYL9,MYLK,NRAS,Pak2,PAK4,PDGFD,PDGFRA,PIK3C2A,PIK3R1,PIK3R3,PTK2,PXN,RAC1,RAP2B,SHC1
p70S6K Signaling	1.57	0.163	-3.273	AGT,GNAI2,GNAI3,NRAS,PIK3C2A,PIK3R1,PIK3R3,PLCB3,PLCD4,PLCE1,PLCG2,PLD1,PPP2R1B,PPP2R2A,PPP2R5A,PRKCQ,PRKD1,PRKD3,RAP2B,SHC1,SYK
LPS-stimulated MAPK Signaling	1.56	0.183	-3.873	ATF1,CREB1,MAP3K7,NFKB2,NFKBIE,NRAS,PIK3C2A,PIK3R1,PIK3R3,PRKCQ,PRKD1,PRKD3,RAC1,RAP2B,RELA
Endothelin-1 Signaling	1.55	0.149	-4.914	ADCY7,CASP2,CASP6,EDNRA,EDNRB,GAB1,GNA12,GNA13,GNAI2,GNAI3,ITPR2,LCAT,MYC,NRAS,PIK3C2A,PIK3R1,PIK3R3,PLCB3,PLCD4,PLCE1,PLCG2,PLD1,PRKCQ,PRKD1,PRKD3,PTGS2,RAP2B,SHC1
Semaphorin Signaling in Neurons	1.55	0.2	#NUM!	FYN,ITGB1,Pak2,PAK4,PLXNB1,PTK2,RAC1,RHOA,RHOC,RHOG,RND2,ROCK1
Angiopoietin Signaling	1.54	0.187	-2.714	BIRC5,FOXO1,NFKB2,NFKBIE,NRAS,Pak2,PAK4,PIK3C2A,PIK3R1,PIK3R3,PTK2,PTPN11,RAP2B,RELA
Gap Junction Signaling	1.52	0.146	#NUM!	ACTA2,ACTB,ADCY7,CAV1,CSNK1A1,GJA1,GJC3,GNAI2,GNAI3,ITPR2,LPAR1,NRAS,PIK3C2A,PIK3R1,PIK3R3,PLCB3,PLCD4,PLCE1,PLCG2,PRKCQ,PRKD1,PRKD3,PRKG2,RAP2B,SP1,SP3,TJP1,TJP2,TUBB4A
Remodeling of Epithelial Adherens Junctions	1.52	0.191	-1.89	ACTA2,ACTB,ARF6,ARPC1B,ARPC5,CBLL1,CDH1,CTNNA1,DNM2,IQGAP1,RAB5A,TUBB4A,VCL
IL-1 Signaling	1.51	0.176	-3.162	ADCY7,GNA12,GNA13,GNAI2,GNAI3,GNG12,IL1RAP,IRAK4,MAP3K1,MAP3K7,MYD88,NFKB2,NFKBIE,RELA,TAB2,TRAF6
Apelin Cardiomyocyte Signaling Pathway	1.51	0.172	-4.123	APLN,CAT,GNAI2,GNAI3,MYL12B,MYL9,MYLK,PIK3C2A,PIK3R1,PIK3R3,PLCB3,PLCD4,PLCE1,PLCG2,PRKCQ,PRKD1,PRKD3
Apelin Endothelial Signaling Pathway	1.51	0.165	-3.9	ADCY7,APLN,GNA13,GNAI2,GNAI3,NFKB2,NRAS,PIK3C2A,PIK3R1,PIK3R3,PLCB3,PRKCQ,PRKD1,PRKD3,RAP2B,RELA,SMAD3,SP1,VCAM1
Erythropoietin Signaling	1.51	0.184	#NUM!	JAK2,NFKB2,NFKBIE,NRAS,PIK3C2A,PIK3R1,PIK3R3,PLCG2,PRKCQ,PRKD1,PRKD3,RAP2B,RELA,SHC1
Telomere Extension by Telomerase	1.51	0.333	#NUM!	HNRNPA2B1,MRE11,TINF2,XRCC5,XRCC6
Toll-like Receptor Signaling	1.51	0.184	-2.714	EIF2AK2,IL18,IRAK4,MAP3K1,MAP3K7,MAP4K4,MYD88,NFKB2,RELA,TAB2,TICAM1,TIRAP,TRAF4,TRAF6
Ephrin A Signaling	1.49	0.213	#NUM!	EFNA4,FYN,PIK3C2A,PIK3R1,PIK3R3,PTK2,PTPN11,RAC1,RHOA,ROCK1
FGF Signaling	1.49	0.179	-3.873	CREB1,CRKL,FGF10,FGFR1,FGFR2,FGFR3,FGFRL1,GAB1,MAP3K1,MAPKAPK2,PIK3C2A,PIK3R1,PIK3R3,PTPN11,RAC1
CCR3 Signaling in Eosinophils	1.49	0.161	-3.464	GNAI2,GNAI3,GNG12,ITPR2,MYLK,NRAS,Pak2,PAK4,PIK3C2A,PIK3R1,PIK3R3,PLCB3,PPP1CB,PRKCQ,PRKD1,PRKD3,RAC1,RAP2B,RHOA,ROCK1
PI3K/AKT Signaling	1.46	0.149	-1.606	CCND1,CDKN1B,EIF4EBP1,FOXO1,GAB1,GHR,GYS1,IL17RD,INPPL1,ITGB1,JAK2,LIMS1,MCL1,NFKB2,NFKBIE,NRAS,PIK3R1,PIK3R3,PPP2R1B,PPP2R2A,PPP2R5A,PTGS2,RAP2B,RELA,SHC1,TP53
Role of JAK2 in Hormone-like Cytokine Signaling	1.45	0.235	#NUM!	GHR,HLTF,IRS2,JAK2,PTPN11,SHC1,SOCS4,SOCS6
Clathrin-mediated Endocytosis Signaling	1.44	0.145	#NUM!	ACTA2,ACTB,AP3M1,ARF6,ARPC1B,ARPC5,CLU,CSNK2A1,DAB2,DNM2,FGF10,IGF1,ITGB1,ITGB5,ITGB8,LDLRAP1,MYO1E,MYO6,PDGFD,PGF,PIK3C2A,PIK3R1,PIK3R3,RAB5A,RAC1,SH3BP4,SH3GL3,SNX9
Pyrimidine Ribonucleotides Interconversion	1.44	0.22	-3	AK4,BLM,Ddx3x,DHX9,ENTPD1,NME4,NUDT5,RAD54L,RECQL
B Cell Receptor Signaling	1.43	0.146	-3.922	BCL10,CREB1,EGR1,ETS1,FOXO1,GAB1,INPPL1,MAP3K1,MAP3K11,MAP3K7,NFATC3,NFKB2,NFKBIE,NRAS,PIK3C2A,PIK3R1,PIK3R3,PLCG2,PRKCQ,PTK2,PTPN11,RAC1,RAP2B,RELA,SHC1,SYK,TCF3
Glutaryl-CoA Degradation	1.4	0.312	-2	ACAA2,CDYL,HADH,HADHA,HSD17B4
P2Y Purigenic Receptor Signaling Pathway	1.4	0.157	-3.441	ADCY7,CREB1,GNAI2,GNAI3,GNG12,MYC,NFKB2,NRAS,PIK3C2A,PIK3R1,PIK3R3,PLCB3,PLCD4,PLCE1,PLCG2,PRKCQ,PRKD1,PRKD3,RAP2B,RELA
Pyrimidine Deoxyribonucleotides De Novo Biosynthesis I	1.4	0.273	-2.449	AK4,DTYMK,NME4,RRM1,RRM2,TYMS
DNA Methylation and Transcriptional Repression Signaling	1.39	0.229	#NUM!	DNMT3B,H3-3A/H3-3B,HDAC1,MBD2,MTA2,RBBP4,SAP30,SIN3A
Cardiac Hypertrophy Signaling	1.38	0.138	-4.642	ADCY7,CREB1,GATA4,GNA12,GNA13,GNAI2,GNAI3,GNG12,IGF1,MAP3K1,MAP3K11,MAP3K7,MAPKAPK2,MYL12B,MYL9,NRAS,PIK3C2A,PIK3R1,PIK3R3,PLCB3,PLCD4,PLCE1,PLCG2,RAC1,RAP2B,RHOA,RHOC,RHOG,RND2,ROCK1,TGFB2,TGFBR1,TGFBR2
Role of p14/p19ARF in Tumor Suppression	1.35	0.241	1.633	E2F1,NPM1,PIK3C2A,PIK3R1,PIK3R3,RAC1,TP53
Sonic Hedgehog Signaling	1.35	0.241	-1.342	CCNB1,CDK1,GLI1,GLI2,GLI3,SMO,SUFU
CD40 Signaling	1.34	0.185	-2.111	ATF1,MAP3K7,MAPKAPK2,NFKB2,NFKBIE,PIK3C2A,PIK3R1,PIK3R3,PTGS2,RELA,TANK,TRAF6
Pyridoxal 5'-phosphate Salvage Pathway	1.34	0.185	-3.317	CDK1,CDK18,CDK2,CDK4,CSNK1A1,EIF2AK2,Pak2,PIM1,PLK1,PRKCQ,SGK1,TTK
BAG2 Signaling Pathway	1.33	0.209	-0.333	ANXA2,HSPA14,MAPKAPK2,MYC,NFKB2,PSME3,RELA,SP1,TP53
PI3K Signaling in B Lymphocytes	1.33	0.152	-4.243	ATF1,BCL10,CREB1,FYN,IRS2,ITPR2,NFATC3,NFKB2,NFKBIE,NRAS,PIK3R1,PLCB3,PLCD4,PLCE1,PLCG2,PLEKHA2,PLEKHA4,RAC1,RAP2B,RELA,SYK
PD-1, PD-L1 cancer immunotherapy pathway	1.29	0.16	1.291	CDK2,CDKN1B,CSNK2A1,JAK2,LATS2,MR1,PDCD4,PIK3C2A,PIK3R1,PIK3R3,PRKCQ,PTPN11,SKP2,SMAD3,TGFB2,TNFRSF1A,ZBTB12
Role of RIG1-like Receptors in Antiviral Innate Immunity	1.28	0.205	-2.828	FADD,MAVS,NFKB2,NFKBIE,RELA,RIPK1,TANK,TRAF6,TRIM25
Glucocorticoid Receptor Signaling	1.28	0.128	#NUM!	A2M,ACTB,AGT,CREB1,FKBP5,GTF2E2,GTF2H1,GTF2H3,HLTF,HSPA14,JAK2,KAT2B,KRT19,MAP3K1,MAP3K7,MNAT1,NFATC3,NFKBIE,NR3C1,NRAS,PIK3C2A,PIK3R1,PIK3R3,POLR2A,POLR2D,POLR2F,PTGES3,PTGS2,RAC1,RAP2B,RELA,SGK1,SHC1,SMAD3,SMAD4,SMARCC1,SMARCD2,SMARCE1,TGFB2,TGFBR1,TGFBR2,TRAF6,VCAM1
Huntington's Disease Signaling	1.25	0.135	-1	CASP2,CASP6,CREB1,DNM2,GNG12,GOSR2,HDAC1,HDAC8,HSPA14,IGF1,PIK3C2A,PIK3R1,PIK3R3,PLCB3,POLR2A,POLR2D,POLR2F,PRKCQ,PRKD1,PRKD3,PSME3,RCOR2,REST,SGK1,SH3GL3,SHC1,SIN3A,SP1,TCERG1,TGM2,TP53,VAMP3
Gαq Signaling	1.25	0.146	-3.578	GNG12,GYS1,ITPR2,NFATC3,NFKB2,NFKBIE,PIK3C2A,PIK3R1,PIK3R3,PLCB3,PLCG2,PLD1,PRKCQ,PRKD1,PRKD3,RAC1,RELA,RGS16,RHOA,RHOC,RHOG,RND2,ROCK1
Agranulocyte Adhesion and Diapedesis	1.25	0.14	#NUM!	ACTA2,ACTB,CDH5,CLDN1,CLDN11,CXCL12,CXCL14,CXCR4,EZR,GNAI2,GNAI3,IL18,ITGA6,ITGB1,JAM3,MMP14,MMP15,MMP2,MSN,MYH14,MYH8,MYH9,MYL9,Podxl,SDC4,TNFRSF1A,VCAM1
Endometrial Cancer Signaling	1.23	0.183	-1.667	CCND1,CDH1,CTNNA1,ERBB2,MYC,NRAS,PIK3C2A,PIK3R1,PIK3R3,RAP2B,TP53
Superpathway of Serine and Glycine Biosynthesis I	1.22	0.429	#NUM!	PHGDH,PSAT1,SHMT1
GDNF Family Ligand-Receptor Interactions	1.21	0.171	-3.464	CREB1,DOK1,GAB1,IRS2,ITPR2,NRAS,PIK3C2A,PIK3R1,PIK3R3,PLCG2,RAC1,RAP2B,SHC1
p38 MAPK Signaling	1.18	0.153	-4	ATF1,CREB1,FADD,H3-3A/H3-3B,HMGN1,IL18,IL1RAP,IRAK4,MAP3K7,MAPKAPK2,MYC,TAB2,TGFB2,TGFBR1,TGFBR2,TNFRSF1A,TP53,TRAF6
D-myo-inositol (1,4,5)-Trisphosphate Biosynthesis	1.17	0.24	-2.449	PI4K2B,PIP4K2A,PLCB3,PLCD4,PLCE1,PLCG2
5-aminoimidazole Ribonucleotide Biosynthesis I	1.16	0.667	#NUM!	GART,PPAT
Transcriptional Regulatory Network in Embryonic Stem Cells	1.16	0.185	#NUM!	CDYL,GATA4,GBX2,H3-3A/H3-3B,PAX6,REST,SET,SMARCAD1,SOX2,TCF7L1
Superpathway of Inositol Phosphate Compounds	1.14	0.136	-5.196	ALPL,CDC25A,CDC25C,CILP,DUSP15,DUSP5,INPPL1,ITPKB,NUDT5,PAWR,PI4K2B,PIK3C2A,PIK3R1,PIK3R3,PIP4K2A,PLCB3,PLCD4,PLCE1,PLCG2,PPFIBP2,PPP1R14B,PPP1R16B,PPP2R5A,PTPN11,PTPN13,SET,TNS3
Dopamine-DARPP32 Feedback in cAMP Signaling	1.13	0.141	-2.4	ADCY7,ATF1,CREB1,CSNK1A1,GNAI2,GNAI3,ITPR2,KCNJ10,PAWR,PLCB3,PLCD4,PLCE1,PLCG2,PPP1CB,PPP1R14B,PPP1R14C,PPP2R1B,PPP2R2A,PPP2R5A,PRKCQ,PRKD1,PRKD3,PRKG2
IL-3 Signaling	1.1	0.165	-3.051	CRKL,FOXO1,JAK2,NRAS,PIK3C2A,PIK3R1,PIK3R3,PRKCQ,PRKD1,PRKD3,RAC1,RAP2B,SHC1
GNRH Signaling	1.1	0.139	-4.082	ADCY7,CREB1,EGR1,GNAI2,GNAI3,HBEGF,ITPR2,MAP3K1,MAP3K11,MAP3K7,MMP2,NFKB2,NRAS,Pak2,PAK4,PLCB3,PRKCQ,PRKD1,PRKD3,PTK2,PXN,RAC1,RAP2B,RELA
Ceramide Signaling	1.07	0.159	-2.138	MAP3K1,NFKB2,NRAS,PIK3C2A,PIK3R1,PIK3R3,PPP2R1B,PPP2R2A,PPP2R5A,RAP2B,RELA,S1PR1,S1PR3,TNFRSF1A
mTOR Signaling	1.07	0.133	-3.273	DDIT4,EIF3A,EIF3B,EIF4A1,EIF4B,EIF4EBP1,FKBP1A,MAPKAP1,NRAS,PGF,PIK3C2A,PIK3R1,PIK3R3,PLD1,PPP2R1B,PPP2R2A,PPP2R5A,PRKCQ,PRKD1,PRKD3,PRR5L,RAC1,RAP2B,RHOA,RHOC,RHOG,RND2,RPS27L
JAK/Stat Signaling	1.07	0.162	-1.941	JAK2,NFKB2,NRAS,PIAS1,PIK3C2A,PIK3R1,PIK3R3,PTPN11,RAP2B,RELA,SHC1,SOCS4,SOCS6
Mechanisms of Viral Exit from Host Cells	1.06	0.195	#NUM!	ACTA2,ACTB,LMNB1,PRKCQ,PRKD1,PRKD3,SH3GL3,VPS36
Breast Cancer Regulation by Stathmin1	1.04	0.115	#NUM!	AGTR2,ARHGEF10,ARHGEF19,ARHGEF5,AURKA,AURKB,BMP6,CALCRL,CCND1,CCND3,CDK1,CDK2,CDK4,CDKN1B,CELSR1,CREB1,E2F1,E2F2,E2F3,E2F4,E2F5,E2F7,E2F8,EDNRA,EDNRB,FOXM1,FZD2,FZD5,FZD7,GNA13,GNG12,GPR146,GPR17,GPR37L1,GPRC5B,IGF1,LPAR1,LPAR4,LPAR6,MMP2,NFKB2,NRAS,PGF,PIK3C2A,PIK3R1,PIK3R3,PLCB3,PPP1CB,PPP1R14B,PPP1R14C,PPP2R1B,PPP2R2A,PPP2R5A,PRKCQ,PRKD1,PRKD3,RAC1,RAP2B,RHOA,S1PR1,S1PR3,SHC1,SIVA1,SMO,TGFA,TG…
DNA Double-Strand Break Repair by Non-Homologous End Joining	1.03	0.286	#NUM!	MRE11,PARP1,XRCC5,XRCC6
UVA-Induced MAPK Signaling	1.03	0.153	-3	NRAS,PARP1,PARP3,PARP4,PARP9,PIK3C2A,PIK3R1,PIK3R3,PLCB3,PLCD4,PLCE1,PLCG2,RAP2B,TIPARP,TP53
Myc Mediated Apoptosis Signaling	0.996	0.18	-1	BCL2L11,CASP2,CFLAR,FADD,MCL1,MYC,NFKB2,TNFRSF1A,TP53
Estrogen-Dependent Breast Cancer Signaling	0.996	0.162	-3.317	CCND1,CREB1,HSD17B4,IGF1,NFKB2,NRAS,PIK3C2A,PIK3R1,PIK3R3,RAP2B,RELA,SP1
Role of NFAT in Cardiac Hypertrophy	0.996	0.131	-4.082	ADCY7,CSNK1A1,GATA4,GNAI2,GNAI3,GNG12,HDAC1,HDAC8,IGF1,ITPR2,MAP3K1,MAP3K7,NRAS,PIK3C2A,PIK3R1,PIK3R3,PLCB3,PLCD4,PLCE1,PLCG2,PRKCQ,PRKD1,PRKD3,RAP2B,SHC1,TGFB2,TGFBR1,TGFBR2
Phagosome Formation	0.991	0.144	#NUM!	ITGB1,PIK3C2A,PIK3R1,PIK3R3,PLCB3,PLCD4,PLCE1,PLCG2,PRKCQ,PRKD1,PRKD3,RAC1,RHOA,RHOC,RHOG,RND2,SYK,VTN
CDK5 Signaling	0.987	0.148	-2.138	ADCY7,EGR1,ITGA6,ITGB1,LAMA1,LAMA5,LAMB1,LAMC1,NRAS,PPP1CB,PPP1R14B,PPP1R14C,PPP2R1B,PPP2R2A,PPP2R5A,RAP2B
Atherosclerosis Signaling	0.967	0.143	#NUM!	CLU,COL18A1,COL1A1,COL1A2,COL2A1,COL3A1,COL5A3,CSF1,CXCL12,CXCR4,F3,IL18,LCAT,LPL,NFKB2,PDGFD,RELA,VCAM1
ErbB4 Signaling	0.959	0.164	-3.317	ADAM17,NRAS,PIK3C2A,PIK3R1,PIK3R3,PLCG2,PRKCQ,PRKD1,PRKD3,RAP2B,SHC1
14-3-3-mediated Signaling	0.943	0.142	-3.357	CDKN1B,FOXO1,GFAP,NRAS,PIK3C2A,PIK3R1,PIK3R3,PLCB3,PLCD4,PLCE1,PLCG2,PRKCQ,PRKD1,PRKD3,RAP2B,TNFRSF1A,TUBB4A,VIM
Interferon Signaling	0.943	0.194	-1.134	BAK1,IFITM2,IFITM3,IRF1,JAK2,PIAS1,RELA
PRPP Biosynthesis I	0.939	0.5	#NUM!	Prps1l3,PRPS2
Heme Biosynthesis from Uroporphyrinogen-III I	0.939	0.5	#NUM!	CPOX,FECH
α-tocopherol Degradation	0.939	0.5	#NUM!	CYP4F12,CYP4F3
Retinoic acid Mediated Apoptosis Signaling	0.924	0.167	-2.53	CFLAR,FADD,IRF1,PARP1,PARP3,PARP4,PARP9,RARA,RARG,TIPARP
UVB-Induced MAPK Signaling	0.924	0.173	-2.828	EIF4EBP1,H3-3A/H3-3B,PIK3C2A,PIK3R1,PIK3R3,PRKCQ,PRKD1,PRKD3,TP53
CD28 Signaling in T Helper Cells	0.907	0.142	-3.5	ARPC1B,ARPC5,BCL10,FYN,ITPR2,MAP3K1,NFATC3,NFKB2,NFKBIE,PIK3C2A,PIK3R1,PIK3R3,PRKCQ,PTPN11,RAC1,RELA,SYK
Dendritic Cell Maturation	0.903	0.131	-4.899	COL18A1,COL1A1,COL1A2,COL2A1,COL3A1,COL5A3,CREB1,DDR2,IL18,JAK2,MYD88,NFKB2,NFKBIE,PIK3C2A,PIK3R1,PIK3R3,PLCB3,PLCD4,PLCE1,PLCG2,RELA,TNFRSF1A,TRAF6,ZBTB12
Reelin Signaling in Neurons	0.903	0.14	-4.243	ARHGEF10,ARHGEF5,ARPC1B,ARPC5,CRKL,FYN,ITGA6,ITGB1,MAP3K11,PDK1,PDK2,PIK3C2A,PIK3R1,PIK3R3,RAC1,RHOA,WASF1,YES1
D-myo-inositol-5-phosphate Metabolism	0.9	0.135	-4.583	ALPL,CDC25A,CDC25C,CILP,DUSP15,DUSP5,NUDT5,PAWR,PIP4K2A,PLCB3,PLCD4,PLCE1,PLCG2,PPFIBP2,PPP1R14B,PPP1R16B,PPP2R5A,PTPN11,PTPN13,SET,TNS3
iNOS Signaling	0.893	0.178	-2.646	IRAK4,IRF1,JAK2,MYD88,NFKB2,NFKBIE,RELA,TRAF6
Role of Wnt/GSK-3β Signaling in the Pathogenesis of Influenza	0.879	0.154	-2.449	CSNK1A1,FZD2,FZD5,FZD7,SMO,TCF3,TCF4,Tcf7,TCF7L1,TCF7L2,WNT4,WNT7A
Tryptophan Degradation III (Eukaryotic)	0.87	0.217	-2	ACAA2,CDYL,HADH,HADHA,HSD17B4
GM-CSF Signaling	0.87	0.157	-2.53	CCND1,ETS1,JAK2,NRAS,PIK3C2A,PIK3R1,PIK3R3,PIM1,PTPN11,RAP2B,SHC1
Prostanoid Biosynthesis	0.854	0.3	#NUM!	PTGDS,PTGES3,PTGS2
RANK Signaling in Osteoclasts	0.839	0.148	-3.464	GSN,MAP3K1,MAP3K11,MAP3K7,MITF,NFKB2,NFKBIE,PIK3C2A,PIK3R1,PIK3R3,RELA,TAB2,TRAF6
NRF2-mediated Oxidative Stress Response	0.788	0.127	-3.606	ABCC4,ACTA2,ACTB,CAT,DNAJC3,DNAJC9,EPHX1,FKBP5,FMO1,GSTM2,GSTM5,MAP3K1,MAP3K7,MGST1,NFE2L2,NRAS,PIK3C2A,PIK3R1,PIK3R3,PRKCQ,PRKD1,PRKD3,RAP2B,TXNRD1
Role of PI3K/AKT Signaling in the Pathogenesis of Influenza	0.788	0.156	-2.121	CRKL,GNAI2,GNAI3,NFKB2,NFKBIE,PIK3C2A,PIK3R1,PIK3R3,PLAC8,RELA
Granulocyte Adhesion and Diapedesis	0.785	0.128	#NUM!	CDH5,CLDN1,CLDN11,CXCL12,CXCL14,CXCR4,EZR,GNAI2,GNAI3,IL18,IL1RAP,ITGA6,ITGB1,JAM3,MMP14,MMP15,MMP2,MSN,SDC1,SDC2,SDC4,TNFRSF1A,VCAM1
Tetrahydrofolate Salvage from 5,10-methenyltetrahydrofolate	0.78	0.4	#NUM!	GART,MTHFD1
Serine Biosynthesis	0.78	0.4	#NUM!	PHGDH,PSAT1
Lysine Degradation V	0.78	0.4	#NUM!	ALDH7A1,PIPOX
Fatty Acid β-oxidation I	0.78	0.188	-2.449	ACAA2,ACADM,ECI2,HADH,HADHA,HSD17B4
Folate Polyglutamylation	0.78	0.4	#NUM!	MTHFD1,SHMT1
Role of Pattern Recognition Receptors in Recognition of Bacteria and Viruses	0.762	0.13	-3.638	CREB1,EIF2AK2,EIF2S1,IL18,MAVS,MYD88,NFKB2,NOD1,PIK3C2A,PIK3R1,PIK3R3,PLCG2,PRKCQ,PRKD1,PRKD3,RELA,SYK,TGFB2,TICAM1,TRAF6
Purine Nucleotides De Novo Biosynthesis II	0.762	0.273	#NUM!	GART,PAICS,PPAT
Leptin Signaling in Obesity	0.752	0.149	-1.633	ADCY7,FOXO1,JAK2,PIK3C2A,PIK3R1,PIK3R3,PLCB3,PLCD4,PLCE1,PLCG2,PTPN11
IL-9 Signaling	0.745	0.182	-2.449	IRS2,NFKB2,PIK3C2A,PIK3R1,PIK3R3,RELA
Valine Degradation I	0.745	0.222	-2	ALDH6A1,BCAT2,DBT,HADHA
IL-15 Signaling	0.724	0.147	-3.317	JAK2,MYC,NFKB2,NRAS,PIK3C2A,PIK3R1,PIK3R3,RAP2B,RELA,SHC1,SYK
Cancer Drug Resistance By Drug Efflux	0.724	0.155	#NUM!	FOXO1,FOXO4,NRAS,PDK1,PIK3R1,PIK3R3,PTGS2,RAP2B,TP53
VEGF Family Ligand-Receptor Interactions	0.719	0.143	-3.464	KDR,NRAS,PGF,PIK3C2A,PIK3R1,PIK3R3,PLCG2,PRKCQ,PRKD1,PRKD3,RAP2B,SHC1
Type I Diabetes Mellitus Signaling	0.714	0.135	-2.324	FADD,IL1RAP,IRF1,JAK2,MAP3K7,MYD88,NFKB2,NFKBIE,PIAS1,RELA,RIPK1,SOCS4,SOCS6,TNFRSF1A,TRAF6
Assembly of RNA Polymerase II Complex	0.714	0.16	#NUM!	DR1,GTF2E2,GTF2H1,GTF2H3,MNAT1,POLR2A,POLR2D,POLR2F
Intrinsic Prothrombin Activation Pathway	0.706	0.167	-1.89	COL18A1,COL1A1,COL1A2,COL2A1,COL3A1,COL5A3,PROS1
Melanocyte Development and Pigmentation Signaling	0.697	0.138	-3.464	ADCY7,CREB1,KITLG,MITF,NRAS,PIK3C2A,PIK3R1,PIK3R3,PLCG2,PTPN11,RAP2B,SHC1,SOX10
Aldosterone Signaling in Epithelial Cells	0.697	0.127	-3.606	CRYAB,DNAJC2,DNAJC24,DNAJC3,DNAJC9,HSPA14,ITPR2,PIK3C2A,PIK3R1,PIK3R3,PLCB3,PLCD4,PLCE1,PLCG2,PRKCQ,PRKD1,PRKD3,SGK1,SLC12A2,SMO
EIF2 Signaling	0.697	0.121	-3.153	ACTA2,ACTB,CCND1,EIF2A,EIF2AK2,EIF2S1,EIF3A,EIF3B,EIF4A1,EIF5,MYC,NKX6-2,NRAS,PABPC1,PIK3C2A,PIK3R1,PIK3R3,PPP1CB,PTBP1,RAP2B,RPL22,RPL3,RPL5,RPL7,RPL7L1,RPS27L,SHC1
Methylthiopropionate Biosynthesis	0.697	1	#NUM!	ADI1
Glutamine Biosynthesis I	0.697	1	#NUM!	GLUL
Xanthine and Xanthosine Salvage	0.697	1	#NUM!	PNP
Adenine and Adenosine Salvage VI	0.697	1	#NUM!	ADK
Sirtuin Signaling Pathway	0.697	0.117	-2.646	ABCA1,ACADL,AGTRAP,BCL2L11,BPGM,CDH1,CPT1A,E2F1,FOXO1,FOXO4,GABPA,GABPB2,GADD45A,GADD45B,GADD45G,GLUD1,H3-3A/H3-3B,MYC,NFE2L2,NFKB2,OGG1,PARP1,PDK1,POLR1B,POLR2F,RBBP8,RELA,SIRT2,SLC2A1,SMARCA5,SP1,TP53,XRCC5,XRCC6
eNOS Signaling	0.684	0.126	-3.153	ADCY7,AQP4,CAV1,CCNA2,DNM2,Flt1,HSPA14,ITPR2,KDR,LPAR1,LPAR4,LPAR6,PGF,PIK3C2A,PIK3R1,PIK3R3,PLCG2,PRKCQ,PRKD1,PRKD3
TWEAK Signaling	0.672	0.171	-1.633	CASP6,FADD,NFKB2,NFKBIE,RELA,RIPK1
Pentose Phosphate Pathway (Non-oxidative Branch)	0.67	0.333	#NUM!	RPE,TALDO1
Role of JAK1 and JAK3 in γc Cytokine Signaling	0.666	0.145	#NUM!	IRS2,JAK2,NRAS,PIK3C2A,PIK3R1,PIK3R3,PTPN11,RAP2B,SHC1,SYK
T Cell Receptor Signaling	0.66	0.133	#NUM!	BCL10,FYN,MAP3K1,NFATC3,NFKB2,NRAS,PIK3C2A,PIK3R1,PIK3R3,PRKCQ,RAC1,RAP2B,RELA,TEC
Induction of Apoptosis by HIV1	0.65	0.148	-2.333	BAK1,CXCR4,FADD,NFKB2,NFKBIE,RELA,RIPK1,TNFRSF1A,TP53
The Visual Cycle	0.65	0.2	-2	DHRS3,RBP1,RDH5,RLBP1
IL-2 Signaling	0.65	0.148	-2.828	CSNK2A1,NRAS,PIK3C2A,PIK3R1,PIK3R3,PTPN11,RAP2B,SHC1,SYK
Inflammasome pathway	0.65	0.2	-2	IL18,MYD88,NEK7,NFKB2
Endocannabinoid Developing Neuron Pathway	0.646	0.13	-2.84	ADCY7,BRCA1,CCND1,CDKN1B,CREB1,GNAI2,GNAI3,NRAS,PAX6,PIK3C2A,PIK3R1,PIK3R3,RAC1,RAP2B,RHOA
Role of NFAT in Regulation of the Immune Response	0.638	0.122	-4.243	CSNK1A1,FYN,GATA4,GNA12,GNA13,GNAI2,GNAI3,GNG12,ITPR2,NFATC3,NFKB2,NFKBIE,NRAS,PIK3C2A,PIK3R1,PIK3R3,PLCB3,PLCG2,PRKCQ,RAP2B,RELA,SYK
Lymphotoxin β Receptor Signaling	0.635	0.151	-2.449	NFKB2,PIK3C2A,PIK3R1,PIK3R3,RELA,TRAF4,TRAF6,VCAM1
IL-17 Signaling	0.618	0.138	#NUM!	JAK2,MAP3K7,MAPKAPK2,NRAS,PIK3C2A,PIK3R1,PIK3R3,PTGS2,RAP2B,RELA,TRAF6
Chemokine Signaling	0.618	0.138	-2.714	CXCL12,CXCR4,GNAI2,GNAI3,NRAS,PLCB3,PLCG2,PPP1CB,PTK2,RAP2B,RHOA
Fc Epsilon RI Signaling	0.607	0.128	-3.357	FYN,GAB1,INPPL1,NRAS,PIK3C2A,PIK3R1,PIK3R3,PLCG2,PRKCQ,PRKD1,PRKD3,PTPN11,RAC1,RAP2B,SYK
ERK5 Signaling	0.593	0.139	-3.162	CREB1,GAB1,GNA12,GNA13,MYC,NRAS,PTPN11,RAP2B,SGK1,WNK1
HMGB1 Signaling	0.592	0.121	-4.472	HAT1,IL18,KAT2B,NFKB2,NRAS,PIK3C2A,PIK3R1,PIK3R3,PLAT,RAC1,RAP2B,RELA,RHOA,RHOC,RHOG,RND2,SP1,TGFB2,TNFRSF1A,VCAM1
3-phosphoinositide Biosynthesis	0.592	0.121	-4.472	ALPL,CDC25A,CDC25C,CILP,DUSP15,DUSP5,NUDT5,PAWR,PI4K2B,PIK3C2A,PIK3R1,PIK3R3,PPFIBP2,PPP1R14B,PPP1R16B,PPP2R5A,PTPN11,PTPN13,SET,TNS3
Iron homeostasis signaling pathway	0.587	0.124	#NUM!	ATP6V0A2,ATP6V0E1,BMP1,BMP2,BMP4,BMP6,BMP7,BMPR1A,FECH,JAK2,PCBP1,PDGFRA,SKP2,SLC40A1,SMAD3,SMAD4,TWSG1
T Cell Exhaustion Signaling Pathway	0.587	0.12	-1.606	FOXO1,JAK2,KDR,NFATC3,NRAS,PDK1,PIK3C2A,PIK3R1,PIK3R3,PLCG2,PPP2R1B,PPP2R2A,PPP2R5A,PRDM1,PRKCQ,PTPN11,RAP2B,SMAD3,TGFBR1,TGFBR2,TGFBR3
Role of IL-17A in Arthritis	0.58	0.145	#NUM!	MAPKAPK2,NFKB2,NFKBIE,PIK3C2A,PIK3R1,PIK3R3,PTGS2,RELA
Regulation of eIF4 and p70S6K Signaling	0.57	0.121	-1.265	EIF2A,EIF2S1,EIF3A,EIF3B,EIF4A1,EIF4EBP1,EIF4EBP2,ITGB1,NRAS,PABPC1,PIK3C2A,PIK3R1,PIK3R3,PPP2R1B,PPP2R2A,PPP2R5A,RAP2B,RPS27L,SHC1
TNFR2 Signaling	0.559	0.167	-1.342	MAP3K1,NFKB2,NFKBIE,RELA,TANK
Polyamine Regulation in Colon Cancer	0.556	0.182	#NUM!	MYC,ODC1,PSME3,TCF4
IL-17A Signaling in Airway Cells	0.55	0.138	-2.333	JAK2,MAP3K7,NFKB2,NFKBIE,PIK3C2A,PIK3R1,PIK3R3,RELA,TRAF6
CREB Signaling in Neurons	0.545	0.116	-4.243	ADCY7,CREB1,GNA12,GNA13,GNAI2,GNAI3,GNG12,ITPR2,NRAS,PIK3C2A,PIK3R1,PIK3R3,PLCB3,PLCD4,PLCE1,PLCG2,POLR2A,POLR2D,POLR2F,PRKCQ,PRKD1,PRKD3,RAP2B,SHC1
April Mediated Signaling	0.541	0.154	-1.633	MAP3K1,NFATC3,NFKB2,NFKBIE,RELA,TRAF6
Cellular Effects of Sildenafil (Viagra)	0.529	0.122	#NUM!	ACTA2,ACTB,ADCY7,ITPR2,MYH14,MYH8,MYH9,MYL12B,MYL9,MYLK,PLCB3,PLCD4,PLCE1,PLCG2,PPP1CB,PRKG2
Xenobiotic Metabolism Signaling	0.529	0.111	#NUM!	ALDH6A1,ALDH7A1,CAT,CHST3,CYP1B1,FMO1,GSTM2,GSTM5,HS3ST3B1,MAP3K1,MAP3K11,MAP3K7,MGST1,NFE2L2,NFKB2,NRAS,PIK3C2A,PIK3R1,PIK3R3,PPP2R1B,PPP2R2A,PPP2R5A,PRKCQ,PRKD1,PRKD3,PTGES3,RAP2B,RELA,SMOX,SNW1,UGT8,UST
G Beta Gamma Signaling	0.523	0.123	-3.873	CAV1,DNM2,GNA12,GNA13,GNAI2,GNAI3,GNG12,HBEGF,NRAS,PLCG2,PRKCQ,PRKD1,PRKD3,RAP2B,SHC1
Isoleucine Degradation I	0.52	0.2	#NUM!	ACAA2,BCAT2,HADHA
HIF1α Signaling	0.516	0.124	#NUM!	EGLN3,Ldha/RGD1562690,MMP14,MMP15,MMP2,NRAS,PGF,PIK3C2A,PIK3R1,PIK3R3,RAP2B,SLC2A1,TP53,VHL
α-Adrenergic Signaling	0.504	0.125	-3	ADCY7,GNAI2,GNAI3,GNG12,GYS1,ITPR2,NRAS,PLCG2,PRKCQ,PRKD1,PRKD3,RAP2B
B Cell Activating Factor Signaling	0.504	0.146	-2.236	MAP3K1,NFATC3,NFKB2,NFKBIE,RELA,TRAF6
Spliceosomal Cycle	0.504	0.5	#NUM!	U2AF2
Asparagine Degradation I	0.504	0.5	#NUM!	ASRGL1
UDP-D-xylose and UDP-D-glucuronate Biosynthesis	0.504	0.5	#NUM!	UGDH
Glutathione Redox Reactions I	0.504	0.167	-2	GPX8,GSTM2,MGST1,PRDX6
β-alanine Degradation I	0.504	0.5	#NUM!	ALDH6A1
Guanine and Guanosine Salvage I	0.504	0.5	#NUM!	PNP
S-methyl-5'-thioadenosine Degradation II	0.504	0.5	#NUM!	Mtap
Choline Degradation I	0.504	0.5	#NUM!	ALDH7A1
Alanine Degradation III	0.504	0.5	#NUM!	GPT2
Glutathione-mediated Detoxification	0.504	0.156	-2.236	ANPEP,Gsta4,GSTM2,GSTM5,MGST1
Alanine Biosynthesis II	0.504	0.5	#NUM!	GPT2
Uridine-5'-phosphate Biosynthesis	0.504	0.5	#NUM!	CAD
Sulfate Activation for Sulfonation	0.504	0.5	#NUM!	PAPSS1
Salvage Pathways of Pyrimidine Deoxyribonucleotides	0.504	0.25	#NUM!	APOBEC3B,TK1
Glycine Degradation (Creatine Biosynthesis)	0.504	0.5	#NUM!	GATM
Cysteine Biosynthesis/Homocysteine Degradation	0.504	0.5	#NUM!	CBS/CBSL
Adenine and Adenosine Salvage I	0.504	0.5	#NUM!	PNP
Sphingomyelin Metabolism	0.504	0.25	#NUM!	SGMS1,SGMS2
Putrescine Biosynthesis III	0.504	0.5	#NUM!	ODC1
Formaldehyde Oxidation II (Glutathione-dependent)	0.504	0.5	#NUM!	ADH5
Ethanol Degradation II	0.504	0.156	-2.236	ACSS1,ADH5,ADHFE1,ALDH7A1,DHRS4
Glycine Biosynthesis I	0.504	0.5	#NUM!	SHMT1
Glutamate Biosynthesis II	0.504	0.5	#NUM!	GLUD1
Glutamate Degradation X	0.504	0.5	#NUM!	GLUD1
Neuroinflammation Signaling Pathway	0.504	0.11	-4.49	BACE2,BIRC5,CFLAR,CREB1,CXCL12,GLUL,IL18,IRAK4,JAK2,MYD88,NFATC3,NFE2L2,NFKB2,PIK3C2A,PIK3R1,PIK3R3,PLCG2,PTGS2,RELA,RIPK1,S100B,SLC1A3,SYK,TGFB2,TGFBR1,TGFBR2,TGFBR3,TICAM1,TIRAP,TNFRSF1A,TRAF6,VCAM1,ZBTB12
Extrinsic Prothrombin Activation Pathway	0.5	0.188	#NUM!	F3,PROS1,TFPI
IL-10 Signaling	0.492	0.13	#NUM!	IL18,IL1RAP,MAP3K7,MAP4K4,NFKB2,NFKBIE,RELA,SP1,TRAF6
SPINK1 General Cancer Pathway	0.492	0.13	-1	JAK2,Mt1,Mt2,Mt3,NRAS,PIK3C2A,PIK3R1,PIK3R3,RAP2B
LPS/IL-1 Mediated Inhibition of RXR Function	0.491	0.112	0	ABCA1,ABCC4,ALDH6A1,ALDH7A1,CAT,CHST3,CPT1A,CPT2,FABP7,FMO1,GSTM2,GSTM5,HS3ST3B1,IL18,IL1RAP,MAP3K1,MAP3K7,MGST1,MYD88,PLTP,RARA,SMOX,TNFRSF1A,TRAF6,UST
CTLA4 Signaling in Cytotoxic T Lymphocytes	0.466	0.124	#NUM!	FYN,JAK2,PIK3C2A,PIK3R1,PIK3R3,PPP2R1B,PPP2R2A,PPP2R5A,PTPN11,SYK,ZBTB12
MIF-mediated Glucocorticoid Regulation	0.463	0.147	-1.342	NFKB2,NFKBIE,NR3C1,PTGS2,RELA
Retinoate Biosynthesis I	0.463	0.147	-2.236	BMP2,DHRS3,DHRS4,RBP1,RDH5
Leucine Degradation I	0.463	0.222	#NUM!	ACADM,BCAT2
Heme Biosynthesis II	0.463	0.222	#NUM!	CPOX,FECH
Folate Transformations I	0.463	0.222	#NUM!	MTHFD1,SHMT1
Nitric Oxide Signaling in the Cardiovascular System	0.463	0.121	-2.887	CAV1,Flt1,ITPR2,KDR,PGF,PIK3C2A,PIK3R1,PIK3R3,PRKCQ,PRKD1,PRKD3,PRKG2
Synaptic Long Term Potentiation	0.447	0.116	-2.324	CREB1,ITPR2,NRAS,PLCB3,PLCD4,PLCE1,PLCG2,PPP1CB,PPP1R14B,PPP1R14C,PRKCQ,PRKD1,PRKD3,RAP2B,RAPGEF3
Coagulation System	0.439	0.143	0.447	A2M,F3,PLAT,PROS1,TFPI
CD27 Signaling in Lymphocytes	0.439	0.132	-1.633	MAP3K1,MAP3K11,MAP3K7,NFKB2,NFKBIE,RELA,SIVA1
Melatonin Signaling	0.439	0.125	-3	GNAI2,GNAI3,PLCB3,PLCD4,PLCE1,PLCG2,PRKCQ,PRKD1,PRKD3
IL-17A Signaling in Fibroblasts	0.439	0.143	#NUM!	MAP3K7,NFKB2,NFKBIE,RELA,TRAF6
Noradrenaline and Adrenaline Degradation	0.439	0.143	-2.236	ADH5,ADHFE1,ALDH7A1,DHRS4,SMOX
Apelin Pancreas Signaling Pathway	0.439	0.136	-0.816	APLN,NFKB2,PIK3C2A,PIK3R1,PIK3R3,RELA
IL-23 Signaling Pathway	0.439	0.136	-2.449	JAK2,NFKB2,PIK3C2A,PIK3R1,PIK3R3,RELA
Neuropathic Pain Signaling In Dorsal Horn Neurons	0.435	0.119	-3.464	CREB1,ITPR2,PIK3C2A,PIK3R1,PIK3R3,PLCB3,PLCD4,PLCE1,PLCG2,PRKCQ,PRKD1,PRKD3
Relaxin Signaling	0.435	0.113	-2.121	ADCY7,CREB1,ENPP6,GNA12,GNA13,GNAI2,GNAI3,GNG12,NFKB2,NFKBIE,PDE7B,PDE9A,PIK3C2A,PIK3R1,PIK3R3,RELA,SMPDL3A
Activation of IRF by Cytosolic Pattern Recognition Receptors	0.434	0.127	-2.121	FADD,MAVS,NFKB2,NFKBIE,RELA,RIPK1,TANK,TRAF6
iCOS-iCOSL Signaling in T Helper Cells	0.434	0.117	-3	ITPR2,NFATC3,NFKB2,NFKBIE,PIK3C2A,PIK3R1,PIK3R3,PLEKHA2,PLEKHA4,PRKCQ,RAC1,RELA,SHC1
LXR/RXR Activation	0.432	0.116	0.577	ABCA1,AGT,CLU,HADH,IL18,IL1RAP,LCAT,LPL,NFKB2,PLTP,PTGS2,RELA,TNFRSF1A,VTN
D-myo-inositol (1,4,5,6)-Tetrakisphosphate Biosynthesis	0.428	0.113	-4	ALPL,CDC25A,CDC25C,CILP,DUSP15,DUSP5,NUDT5,PAWR,PPFIBP2,PPP1R14B,PPP1R16B,PPP2R5A,PTPN11,PTPN13,SET,TNS3
D-myo-inositol (3,4,5,6)-tetrakisphosphate Biosynthesis	0.428	0.113	-4	ALPL,CDC25A,CDC25C,CILP,DUSP15,DUSP5,NUDT5,PAWR,PPFIBP2,PPP1R14B,PPP1R16B,PPP2R5A,PTPN11,PTPN13,SET,TNS3
Synaptogenesis Signaling Pathway	0.428	0.106	-4.243	ADCY7,ARPC1B,ARPC5,CDH1,CDH11,CDH5,CREB1,CRKL,EFNA4,EFNB1,EIF4EBP1,EIF4EBP2,EPHB4,FYN,GOSR2,NAP1L1,NRAS,PIK3C2A,PIK3R1,PIK3R3,PLCG2,RAB5A,RAC1,RAP2B,RHOA,SHC1,STXBP4,THBS1,THBS2,TLN1,VAMP3,WASF1,YES1
Embryonic Stem Cell Differentiation into Cardiac Lineages	0.423	0.2	#NUM!	GATA4,SOX2
Pentose Phosphate Pathway	0.423	0.2	#NUM!	RPE,TALDO1
Ketolysis	0.423	0.2	#NUM!	ACAA2,HADHA
Glycine Betaine Degradation	0.423	0.2	#NUM!	PIPOX,SHMT1
Inhibition of ARE-Mediated mRNA Degradation Pathway	0.423	0.115	1.069	CNOT6,DCP1A,DDX6,EXOSC2,MAP3K7,MAPKAPK2,PAPOLA,PPP2R1B,PPP2R2A,PPP2R5A,PSME3,TNFRSF1A,ZFP36L1,ZFP36L2
EGF Signaling	0.411	0.127	-2.646	CSNK2A1,ITPR2,MAP3K1,PIK3C2A,PIK3R1,PIK3R3,SHC1
Xenobiotic Metabolism General Signaling Pathway	0.407	0.112	-4	GSTM2,GSTM5,MAP3K1,MAP3K11,MAP3K7,MGST1,NFE2L2,NRAS,PIK3C2A,PIK3R1,PIK3R3,PRKCQ,PRKD1,PRKD3,RAP2B,UGT8
FcγRIIB Signaling in B Lymphocytes	0.406	0.12	-2.333	DOK1,NRAS,PIK3C2A,PIK3R1,PIK3R3,PLCG2,RAP2B,SHC1,SYK
Methylglyoxal Degradation I	0.406	0.333	#NUM!	GLO1
Inosine-5'-phosphate Biosynthesis II	0.406	0.333	#NUM!	PAICS
Hypusine Biosynthesis	0.406	0.333	#NUM!	EIF5A
Anandamide Degradation	0.406	0.333	#NUM!	NAAA
Biotin-carboxyl Carrier Protein Assembly	0.406	0.333	#NUM!	ACACB
Thiosulfate Disproportionation III (Rhodanese)	0.406	0.333	#NUM!	TST
Glycerol-3-phosphate Shuttle	0.406	0.333	#NUM!	GPD1
Oxidized GTP and dGTP Detoxification	0.406	0.333	#NUM!	DDX6
4-aminobutyrate Degradation I	0.406	0.333	#NUM!	SUCLG2
N-acetylglucosamine Degradation I	0.406	0.333	#NUM!	GNPDA1
Unfolded protein response	0.402	0.125	-1.134	CD82,CEBPZ,DNAJC3,EDEM1,EIF2A,HSPA14,NFE2L2
IL-4 Signaling	0.402	0.118	#NUM!	INPPL1,JAK2,NFATC3,NR3C1,NRAS,PIK3C2A,PIK3R1,PIK3R3,RAP2B,SHC1
Corticotropin Releasing Hormone Signaling	0.396	0.11	-3.464	ADCY7,ARPC5,CREB1,GLI1,GLI2,GLI3,GNAI2,GNAI3,ITPR2,NR4A1,PLCG2,PRKCQ,PRKD1,PRKD3,PTGS2,SMO
PKCθ Signaling in T Lymphocytes	0.396	0.11	-4.123	BCL10,FYN,MAP3K1,MAP3K11,MAP3K7,NFATC3,NFKB2,NFKBIE,NRAS,PIK3C2A,PIK3R1,PIK3R3,PLCG2,PRKCQ,RAC1,RAP2B,RELA
3-phosphoinositide Degradation	0.396	0.11	-4.123	ALPL,CDC25A,CDC25C,CILP,DUSP15,DUSP5,INPPL1,NUDT5,PAWR,PPFIBP2,PPP1R14B,PPP1R16B,PPP2R5A,PTPN11,PTPN13,SET,TNS3
Neurotrophin/TRK Signaling	0.391	0.118	-3	CREB1,GAB1,NRAS,PIK3C2A,PIK3R1,PIK3R3,PTPN11,RAP2B,SHC1
CNTF Signaling	0.388	0.123	-2.646	JAK2,NRAS,PIK3C2A,PIK3R1,PIK3R3,PTPN11,RAP2B
Ketogenesis	0.388	0.182	#NUM!	ACAA2,HADHA
γ-glutamyl Cycle	0.388	0.182	#NUM!	ANPEP,GGCT
GDP-glucose Biosynthesis	0.388	0.182	#NUM!	HK2,PGM5
Dopamine Receptor Signaling	0.377	0.117	#NUM!	ADCY7,DDC,PPP1CB,PPP1R14B,PPP1R14C,PPP2R1B,PPP2R2A,PPP2R5A,SMOX
MSP-RON Signaling Pathway	0.368	0.121	#NUM!	ACTA2,ACTB,CSF1,JAK2,PIK3C2A,PIK3R1,PIK3R3
Synaptic Long Term Depression	0.358	0.106	-3.13	GNA12,GNA13,GNAI2,GNAI3,IGF1,ITPR2,LCAT,NRAS,PLCB3,PLCD4,PLCE1,PLCG2,PPP2R1B,PPP2R2A,PPP2R5A,PRKCQ,PRKD1,PRKD3,PRKG2,RAP2B
Acetone Degradation I (to Methylglyoxal)	0.351	0.133	-2	CYP1B1,CYP2J2,CYP4F8,ZADH2
Assembly of RNA Polymerase I Complex	0.345	0.167	#NUM!	POLR1B,POLR2F
Hematopoiesis from Multipotent Stem Cells	0.345	0.167	#NUM!	CSF1,KITLG
Glucose and Glucose-1-phosphate Degradation	0.345	0.167	#NUM!	HK2,PGM5
Antioxidant Action of Vitamin C	0.345	0.11	3.162	JAK2,LCAT,NFKB2,NFKBIE,PLCB3,PLCD4,PLCE1,PLCG2,PLD1,RELA,SLC2A1,TXNRD1
FLT3 Signaling in Hematopoietic Progenitor Cells	0.336	0.112	-2.333	CREB1,EIF4EBP1,NRAS,PIK3C2A,PIK3R1,PIK3R3,PTPN11,RAP2B,SHC1
G Protein Signaling Mediated by Tubby	0.336	0.129	#NUM!	GNG12,JAK2,PLCB3,PLCG2
Arsenate Detoxification I (Glutaredoxin)	0.336	0.25	#NUM!	PNP
Retinoate Biosynthesis II	0.336	0.25	#NUM!	RBP1
Branched-chain α-keto acid Dehydrogenase Complex	0.336	0.25	#NUM!	DBT
Spermine and Spermidine Degradation I	0.336	0.25	#NUM!	SMOX
Catecholamine Biosynthesis	0.336	0.25	#NUM!	DDC
Proline Biosynthesis I	0.336	0.25	#NUM!	PYCR2
Melatonin Degradation II	0.336	0.25	#NUM!	SMOX
N-acetylglucosamine Degradation II	0.336	0.25	#NUM!	GNPDA1
Acetate Conversion to Acetyl-CoA	0.336	0.25	#NUM!	ACSS1
Fatty Acid β-oxidation III (Unsaturated, Odd Number)	0.336	0.25	#NUM!	ECI2
Type II Diabetes Mellitus Signaling	0.327	0.106	-3.051	IRS2,MAP3K1,MAP3K7,NFKB2,NFKBIE,PIK3C2A,PIK3R1,PIK3R3,PRKCQ,PRKD1,PRKD3,RELA,SOCS4,SOCS6,TNFRSF1A
UVC-Induced MAPK Signaling	0.327	0.118	-2.449	NRAS,PRKCQ,PRKD1,PRKD3,RAP2B,TP53
IL-12 Signaling and Production in Macrophages	0.324	0.106	#NUM!	CLU,IL18,IRF1,MYD88,NFKB2,PIK3C2A,PIK3R1,PIK3R3,PRKCQ,PRKD1,PRKD3,RELA,TGFB2,TRAF6
GPCR-Mediated Nutrient Sensing in Enteroendocrine Cells	0.32	0.107	-2.309	ADCY7,GNAI2,GNAI3,GNG12,ITPR2,PLCB3,PLCD4,PLCE1,PLCG2,PRKCQ,PRKD1,PRKD3
Oleate Biosynthesis II (Animals)	0.317	0.154	#NUM!	ALDH6A1,Scd4
UDP-N-acetyl-D-galactosamine Biosynthesis II	0.317	0.154	#NUM!	GNPDA1,HK2
Hepatic Cholestasis	0.314	0.103	#NUM!	ADCY7,ATP8B1,IL18,IL1RAP,IRAK4,MAP3K7,MYD88,NFKB2,NFKBIE,PRKCQ,PRKD1,PRKD3,RARA,RELA,TGFB2,TIRAP,TJP2,TNFRSF1A,TRAF6
MIF Regulation of Innate Immunity	0.314	0.119	-1.342	NFKB2,NFKBIE,PTGS2,RELA,TP53
Role of IL-17F in Allergic Inflammatory Airway Diseases	0.314	0.119	-2	CREB1,IGF1,NFKB2,RELA,TRAF6
Apelin Adipocyte Signaling Pathway	0.314	0.11	-2.333	ADCY7,APLN,CAT,GNAI2,GNAI3,GPX8,GSTM2,MGST1,PRDX6
Ethanol Degradation IV	0.301	0.13	#NUM!	ACSS1,ALDH7A1,CAT
GPCR-Mediated Integration of Enteroendocrine Signaling Exemplified by an L Cell	0.3	0.11	1.414	ADCY7,GNAI2,GNAI3,ITPR2,PLCB3,PLCD4,PLCE1,PLCG2
Adrenomedullin signaling pathway	0.3	0.102	-3.9	ADCY7,CALCRL,IL18,ITPR2,MMP2,MYLK,NFKB2,NRAS,PIK3C2A,PIK3R1,PIK3R3,PLCB3,PLCD4,PLCE1,PLCG2,PRKG2,PTK2,RAP2B,RELA,SHC1
Phospholipases	0.299	0.111	-2.646	LCAT,LIPG,PLCB3,PLCD4,PLCE1,PLCG2,PLD1
Oncostatin M Signaling	0.298	0.116	-2.236	JAK2,NRAS,RAP2B,SHC1,TIMP3
Gαi Signaling	0.295	0.104	-2.714	ADCY7,AGTR2,CAV1,GNAI2,GNAI3,GNG12,GPR17,LPAR1,NRAS,RAP2B,S1PR1,S1PR3,SHC1
Cdc42 Signaling	0.292	0.102	-1.807	ARPC1B,ARPC5,CDC42SE1,FGD3,IQGAP1,IQGAP2,IQGAP3,ITGB1,LLGL1,MAP3K11,MYL12B,MYL9,MYLK,PAK4,PARD3,PPP1CB,WIPF1
Mevalonate Pathway I	0.292	0.143	#NUM!	ACAA2,HADHA
Colanic Acid Building Blocks Biosynthesis	0.292	0.143	#NUM!	PMM2,UGDH
Hypoxia Signaling in the Cardiovascular System	0.292	0.108	0	CREB1,NFKBIE,TP53,UBE2C,UBE2G1,UBE2R2,UBE2T,VHL
G-Protein Coupled Receptor Signaling	0.292	0.0993	#NUM!	ADCY7,AGTR2,CREB1,DUSP9,ENPP6,FYN,GNAI2,GNAI3,GPR17,LPAR1,NFKB2,NFKBIE,NRAS,PDE7B,PDE9A,PIK3C2A,PIK3R1,PIK3R3,PLCB3,RAP2B,RAPGEF3,RELA,RGS16,S1PR1,S1PR3,SHC1,SMPDL3A
Th2 Pathway	0.292	0.103	-1.604	CXCR4,DLL1,JAK2,NOTCH1,NOTCH2,NOTCH3,PIK3C2A,PIK3R1,PIK3R3,PRKCQ,S1PR1,TGFBR1,TGFBR2,TGFBR3
Role of JAK1, JAK2 and TYK2 in Interferon Signaling	0.288	0.125	#NUM!	JAK2,NFKB2,RELA
Protein Citrullination	0.288	0.2	#NUM!	PADI2
Creatine-phosphate Biosynthesis	0.288	0.2	#NUM!	MAP4K4
Lysine Degradation II	0.288	0.2	#NUM!	ALDH7A1
Glutamate Degradation III (via 4-aminobutyrate)	0.288	0.2	#NUM!	SUCLG2
Vitamin-C Transport	0.288	0.125	#NUM!	SLC2A1,STOM,TXNRD1
TREM1 Signaling	0.285	0.107	-2.828	IL18,ITGB1,JAK2,MYD88,NFKB2,NOD1,PLCG2,RELA
Amyotrophic Lateral Sclerosis Signaling	0.267	0.103	-1.667	CAT,GLUL,IGF1,PGF,PIK3C2A,PIK3R1,PIK3R3,RAB5A,RAC1,TP53
Bupropion Degradation	0.267	0.12	#NUM!	CYP1B1,CYP2J2,CYP4F8
Choline Biosynthesis III	0.267	0.133	#NUM!	CHPT1,PLD1
Tryptophan Degradation X (Mammalian, via Tryptamine)	0.267	0.12	#NUM!	ALDH7A1,DDC,SMOX
Th1 and Th2 Activation Pathway	0.267	0.0994	#NUM!	CXCR4,DLL1,IL18,IRF1,JAK2,NFATC3,NOTCH1,NOTCH2,NOTCH3,PIK3C2A,PIK3R1,PIK3R3,PRKCQ,S1PR1,TGFBR1,TGFBR2,TGFBR3
Xenobiotic Metabolism PXR Signaling Pathway	0.267	0.099	-2.524	ALDH6A1,ALDH7A1,CAT,CDK2,CHST3,GSTM2,GSTM5,HS3ST3B1,MGST1,PPP1CB,PPP1R14B,PPP1R14C,PRKCQ,PRKD1,PRKD3,SMOX,SNW1,UGT8,UST
White Adipose Tissue Browning Pathway	0.266	0.101	-3.464	ADCY7,BMP7,CREB1,CTBP2,FGFR1,FGFR2,FGFR3,FGFRL1,KDR,PRKG2,RARA,RARG,SLC16A1
Antiproliferative Role of Somatostatin Receptor 2	0.261	0.104	-1.89	CDKN1B,GNG12,NRAS,PIK3C2A,PIK3R1,PIK3R3,PTPN11,RAP2B
Arginine Biosynthesis IV	0.253	0.167	#NUM!	GLUD1
Proline Biosynthesis II (from Arginine)	0.253	0.167	#NUM!	PYCR2
Pyruvate Fermentation to Lactate	0.253	0.167	#NUM!	Ldha/RGD1562690
Serotonin and Melatonin Biosynthesis	0.253	0.167	#NUM!	DDC
Arginine Degradation VI (Arginase 2 Pathway)	0.253	0.167	#NUM!	PYCR2
Glycerol Degradation I	0.253	0.167	#NUM!	GPD1
Glycine Cleavage Complex	0.253	0.167	#NUM!	GLDC
Selenocysteine Biosynthesis II (Archaea and Eukaryotes)	0.253	0.167	#NUM!	SEPSECS
Adenine and Adenosine Salvage III	0.253	0.167	#NUM!	PNP
Gluconeogenesis I	0.253	0.115	#NUM!	ALDOC,BPGM,ME2
Stearate Biosynthesis I (Animals)	0.253	0.106	-2.236	ACOT2,DBT,ELOVL1,SRD5A3,ZADH2
Rapoport-Luebering Glycolytic Shunt	0.253	0.167	#NUM!	BPGM
GDP-mannose Biosynthesis	0.253	0.167	#NUM!	PMM2
Th1 Pathway	0.253	0.0992	-2.714	DLL1,IL18,IRF1,JAK2,NFATC3,NOTCH1,NOTCH2,NOTCH3,PIK3C2A,PIK3R1,PIK3R3,PRKCQ
Systemic Lupus Erythematosus In T Cell Signaling Pathway	0.253	0.0961	-3.536	CASP2,CASP6,CD44,CREB1,ELF1,EZR,GADD45A,GNA12,GNA13,GNAI2,GNAI3,MSN,NRAS,PDK1,PIK3C2A,PIK3R1,PIK3R3,PPP2R1B,PPP2R2A,PPP2R5A,PTK2,RAC1,RAP2B,RHOA,RHOC,RHOG,RND2,ROCK1,S1PR3,SP1,SYK,YES1
Granzyme B Signaling	0.252	0.125	#NUM!	LMNB1,PARP1
Docosahexaenoic Acid (DHA) Signaling	0.227	0.105	#NUM!	FOXO1,PIK3C2A,PIK3R1,PIK3R3
Mitochondrial L-carnitine Shuttle Pathway	0.224	0.118	#NUM!	CPT1A,CPT2
Necroptosis Signaling Pathway	0.217	0.0955	-3.357	AXL,CFLAR,EIF2AK2,FADD,FKBP1A,GLUD1,GLUL,MAP3K7,PELI1,RBL1,RIPK1,TAB2,TICAM1,TNFRSF1A,TP53
Trehalose Degradation II (Trehalase)	0.215	0.143	#NUM!	HK2
Thioredoxin Pathway	0.215	0.143	#NUM!	TXNRD1
Phosphatidylcholine Biosynthesis I	0.215	0.143	#NUM!	CHPT1
Acetyl-CoA Biosynthesis I (Pyruvate Dehydrogenase Complex)	0.215	0.143	#NUM!	DBT
Purine Ribonucleosides Degradation to Ribose-1-phosphate	0.215	0.143	#NUM!	PNP
Glycogen Biosynthesis II (from UDP-D-Glucose)	0.215	0.143	#NUM!	GYS1
Glycoaminoglycan-protein Linkage Region Biosynthesis	0.215	0.143	#NUM!	B3GAT2
1D-myo-inositol Hexakisphosphate Biosynthesis II (Mammalian)	0.207	0.111	#NUM!	INPPL1,ITPKB
D-myo-inositol (1,3,4)-trisphosphate Biosynthesis	0.207	0.111	#NUM!	INPPL1,ITPKB
Superpathway of Geranylgeranyldiphosphate Biosynthesis I (via Mevalonate)	0.207	0.111	#NUM!	ACAA2,HADHA
TR/RXR Activation	0.198	0.0952	#NUM!	COL6A3,PIK3C2A,PIK3R1,PIK3R3,SLC16A3,SLC2A1,TBL1XR1,TRH
Estrogen Biosynthesis	0.187	0.0976	-2	CYP1B1,CYP2J2,CYP4F8,HSD17B4
Oxidative Ethanol Degradation III	0.186	0.105	#NUM!	ACSS1,ALDH7A1
Phagosome Maturation	0.186	0.0927	#NUM!	ATP6V0A2,ATP6V0E1,CTSC,CTSK,CTSZ,DYNLL1,GOSR2,LAMP2,PRDX6,RAB5A,TUBB4A,VAMP3,VPS37B,ZBTB12
Airway Pathology in Chronic Obstructive Pulmonary Disease	0.185	0.125	#NUM!	MMP2
Histidine Degradation III	0.185	0.125	#NUM!	MTHFD1
Superoxide Radicals Degradation	0.185	0.125	#NUM!	CAT
Retinol Biosynthesis	0.177	0.0952	-2	DHRS3,LIPG,LPL,RBP1
Fatty Acid α-oxidation	0.168	0.1	#NUM!	ALDH7A1,PTGS2
tRNA Splicing	0.164	0.093	-2	ENPP6,PDE7B,PDE9A,SMPDL3A
4-1BB Signaling in T Lymphocytes	0.159	0.0938	#NUM!	NFKB2,NFKBIE,RELA
Sucrose Degradation V (Mammalian)	0.157	0.111	#NUM!	ALDOC
Putrescine Degradation III	0.152	0.0952	#NUM!	ALDH7A1,SMOX
Endoplasmic Reticulum Stress Pathway	0.152	0.0952	#NUM!	DNAJC3,EIF2S1
Calcium Transport I	0.131	0.1	#NUM!	ANXA5
Circadian Rhythm Signaling	0	0.0303	#NUM!	CREB1
Mitochondrial Dysfunction	0	0.0175	#NUM!	BACE2,CAT,CPT1A
FXR/RXR Activation	0	0.0794	#NUM!	AGT,CLU,FOXO1,IL18,LCAT,LPL,PLTP,RARA,SDC1,VTN
PXR/RXR Activation	0	0.0769	#NUM!	CPT1A,FOXO1,GSTM2,NR3C1,RELA
CCR5 Signaling in Macrophages	0	0.0745	-2.449	GNAI2,GNAI3,GNG12,PLCG2,PRKCQ,PRKD1,PRKD3
Calcium-induced T Lymphocyte Apoptosis	0	0.0909	-2.236	HDAC1,ITPR2,NR4A1,PRKCQ,PRKD1,PRKD3
Cytotoxic T Lymphocyte-mediated Apoptosis of Target Cells	0	0.0882	#NUM!	CASP6,FADD,ZBTB12
T Helper Cell Differentiation	0	0.0548	#NUM!	IL18,TGFBR1,TGFBR2,TNFRSF1A
Role of Cytokines in Mediating Communication between Immune Cells	0	0.0185	#NUM!	IL18
Lipid Antigen Presentation by CD1	0	0.0385	#NUM!	ARF6
Primary Immunodeficiency Signaling	0	0.04	#NUM!	TAP2,UNG
Graft-versus-Host Disease Signaling	0	0.0208	#NUM!	IL18
Cleavage and Polyadenylation of Pre-mRNA	0	0.0833	#NUM!	PAPOLA
Communication between Innate and Adaptive Immune Cells	0	0.0104	#NUM!	IL18
Crosstalk between Dendritic Cells and Natural Killer Cells	0	0.0674	#NUM!	ACTA2,ACTB,IL18,NFKB2,RELA,TLN1
Systemic Lupus Erythematosus Signaling	0	0.0699	#NUM!	HNRNPA2B1,HNRNPC,IL18,LSM14A,LSM2,NFATC3,NRAS,PIK3C2A,PIK3R1,PIK3R3,PLCG2,PRPF31,PRPF38B,PRPF40A,RAP2B,SNRPB
Altered T Cell and B Cell Signaling in Rheumatoid Arthritis	0	0.0444	#NUM!	CSF1,IL18,NFKB2,RELA
Neuroprotective Role of THOP1 in Alzheimer's Disease	0	0.0598	-1	AGT,CREB1,FAP,HTRA1,NFYA,PRSS23,SERPINA3
Granzyme A Signaling	0	0.0526	#NUM!	SET
Nur77 Signaling in T Lymphocytes	0	0.0508	#NUM!	HDAC1,NR4A1,SIN3A
Role of MAPK Signaling in the Pathogenesis of Influenza	0	0.05	#NUM!	LCAT,NRAS,PTGS2,RAP2B
Role of Hypercytokinemia/hyperchemokinemia in the Pathogenesis of Influenza	0	0.0233	#NUM!	IL18
OX40 Signaling Pathway	0	0.0333	#NUM!	NFKB2,NFKBIE,RELA
Tumoricidal Function of Hepatic Natural Killer Cells	0	0.0833	#NUM!	CASP6,FADD
IL-17A Signaling in Gastric Cells	0	0.04	#NUM!	RELA
Role of JAK family kinases in IL-6-type Cytokine Signaling	0	0.08	#NUM!	JAK2,PTPN11
Hematopoiesis from Pluripotent Stem Cells	0	0.0408	#NUM!	CSF1,KITLG
nNOS Signaling in Neurons	0	0.0638	#NUM!	PRKCQ,PRKD1,PRKD3
Netrin Signaling	0	0.0615	-2	ENAH,NFATC3,NTN1,RAC1
Heparan Sulfate Biosynthesis	0	0.0769	-2.449	B3GAT2,CHST3,HS3ST3B1,PNPLA7,PRDX6,UST
Nicotine Degradation III	0	0.0536	#NUM!	CYP1B1,CYP2J2,CYP4F8
Dopamine Degradation	0	0.0667	#NUM!	ALDH7A1,SMOX
Chondroitin Sulfate Degradation (Metazoa)	0	0.0625	#NUM!	ARSB
Heparan Sulfate Biosynthesis (Late Stages)	0	0.0704	-2.236	CHST3,HS3ST3B1,PNPLA7,PRDX6,UST
Androgen Biosynthesis	0	0.0625	#NUM!	SRD5A3
Ubiquinol-10 Biosynthesis (Eukaryotic)	0	0.0588	#NUM!	MICAL1
Acyl-CoA Hydrolysis	0	0.0769	#NUM!	ACOT2
Melatonin Degradation I	0	0.05	#NUM!	CYP1B1,CYP2J2,CYP4F8
Triacylglycerol Degradation	0	0.0851	-2	LIPG,LPL,PNPLA7,PRDX6
Chondroitin Sulfate Biosynthesis	0	0.0714	-2	B3GAT2,CHST3,HS3ST3B1,UST
Dermatan Sulfate Biosynthesis	0	0.0847	-2.236	B3GAT2,CHST14,CHST3,HS3ST3B1,UST
Glycogen Degradation III	0	0.0714	#NUM!	PGM5
tRNA Charging	0	0.0256	#NUM!	DARS1
Urate Biosynthesis/Inosine 5'-phosphate Degradation	0	0.0769	#NUM!	PNP
Dermatan Sulfate Biosynthesis (Late Stages)	0	0.087	-2	CHST14,CHST3,HS3ST3B1,UST
Dermatan Sulfate Degradation (Metazoa)	0	0.0588	#NUM!	FGFRL1
Glycogen Degradation II	0	0.0833	#NUM!	PGM5
Nicotine Degradation II	0	0.0615	-2	CYP1B1,CYP2J2,CYP4F8,FMO1
Superpathway of D-myo-inositol (1,4,5)-trisphosphate Metabolism	0	0.087	#NUM!	INPPL1,ITPKB
Purine Nucleotides Degradation II (Aerobic)	0	0.0556	#NUM!	PNP
Serotonin Degradation	0	0.0746	-2.236	ADH5,ADHFE1,ALDH7A1,DHRS4,SMOX
Phenylalanine Degradation IV (Mammalian, via Side Chain)	0	0.0714	#NUM!	SMOX
D-myo-inositol (1,4,5)-trisphosphate Degradation	0	0.0588	#NUM!	INPPL1
Triacylglycerol Biosynthesis	0	0.0476	#NUM!	DBT,ELOVL1
Glycolysis I	0	0.0769	#NUM!	ALDOC,BPGM
Methylglyoxal Degradation III	0	0.0556	#NUM!	ZADH2
Histamine Degradation	0	0.0588	#NUM!	ALDH7A1
Chondroitin Sulfate Biosynthesis (Late Stages)	0	0.0625	#NUM!	CHST3,HS3ST3B1,UST
Guanosine Nucleotides Degradation III	0	0.0833	#NUM!	PNP
Adenosine Nucleotides Degradation II	0	0.0667	#NUM!	PNP
Superpathway of Melatonin Degradation	0	0.0615	-2	CYP1B1,CYP2J2,CYP4F8,SMOX
Histidine Degradation VI	0	0.0667	#NUM!	MICAL1
Pregnenolone Biosynthesis	0	0.0769	#NUM!	MICAL1
Methionine Degradation I (to Homocysteine)	0	0.0455	#NUM!	SUV39H2
Superpathway of Methionine Degradation	0	0.0541	#NUM!	CBS/CBSL,SUV39H2
Superpathway of Cholesterol Biosynthesis	0	0.069	#NUM!	ACAA2,HADHA
Gαs Signaling	0	0.0374	#NUM!	ADCY7,CREB1,GNG12,RAPGEF3
Cysteine Biosynthesis III (mammalia)	0	0.0833	#NUM!	CBS/CBSL,SUV39H2
Parkinson's Signaling	0	0.0625	#NUM!	SNCAIP
Cardiac β-adrenergic Signaling	0	0.0851	0.302	ADCY7,ENPP6,GNG12,PDE7B,PDE9A,PPP1CB,PPP1R14B,PPP1R14C,PPP2R1B,PPP2R2A,PPP2R5A,SMPDL3A
Protein Ubiquitination Pathway	0	0.0879	#NUM!	BRCA1,CDC20,CRYAB,DNAJC2,DNAJC24,DNAJC3,DNAJC9,HSPA14,SKP2,SMO,TAP2,TRAF6,UBE2C,UBE2G1,UBE2R2,UBE2T,USP1,USP2,USP25,USP3,USP38,USP39,VHL,ZBTB12
Amyloid Processing	0	0.06	#NUM!	BACE2,CSNK1A1,CSNK2A1
GABA Receptor Signaling	0	0.0105	#NUM!	ADCY7
Antigen Presentation Pathway	0	0.0513	#NUM!	MR1,TAP2
Serotonin Receptor Signaling	0	0.0698	#NUM!	ADCY7,DDC,SMOX
cAMP-mediated signaling	0	0.0658	-3.357	ADCY7,AGTR2,CREB1,DUSP9,ENPP6,GNAI2,GNAI3,GPR17,LPAR1,PDE7B,PDE9A,RAPGEF3,S1PR1,S1PR3,SMPDL3A
Glutamate Receptor Signaling	0	0.0526	#NUM!	GLUL,HOMER3,SLC1A3
Gustation Pathway	0	0.0455	#NUM!	ADCY7,ENPP6,ITPR2,LPAR6,PDE7B,PDE9A,SMPDL3A
Autophagy	0	0.082	#NUM!	CTSC,CTSK,CTSZ,LAMP2,WIPI1
Opioid Signaling Pathway	0	0.0729	-3.638	ADCY7,CDKN1B,CREB1,FYN,GNAI2,GNAI3,ITPR2,MYC,NFKB2,NRAS,PDK1,PRKCQ,PRKD1,PRKD3,RAC1,RAP2B,RGS16,YES1
Th17 Activation Pathway	0	0.0769	-2.646	IRAK4,JAK2,MYD88,NFATC3,NFKB2,RELA,TRAF6
SPINK1 Pancreatic Cancer Pathway	0	0.0667	2	CPM,SMAD3,TGFBR1,TGFBR2
Endocannabinoid Neuronal Synapse Pathway	0	0.0625	-2.121	ADCY7,GNAI2,GNAI3,PLCB3,PLCD4,PLCE1,PLCG2,PTGS2
Apelin Cardiac Fibroblast Signaling Pathway	0	0.087	#NUM!	APLN,TGFB2
Apelin Muscle Signaling Pathway	0	0.0526	#NUM!	APLN
FAT10 Signaling Pathway	0	0.0556	#NUM!	PSME3
PFKFB4 Signaling Pathway	0	0.087	-1	CREB1,HK2,TGFB2,TP53
Xenobiotic Metabolism CAR Signaling Pathway	0	0.0899	-2.668	ALDH6A1,ALDH7A1,CHST3,FMO1,GSTM2,GSTM5,HS3ST3B1,MGST1,PPP2R1B,PPP2R2A,PPP2R5A,PRKCQ,PRKD1,PRKD3,SNW1,UGT8,UST
Calcium Signaling	0	0.068	-2	ACTA2,CREB1,HDAC1,HDAC8,ITPR2,MYH14,MYH8,MYH9,MYL9,NFATC3,RAP2B,Tpm2,Tpm3,Tpm4
Complement System	0	0.0541	#NUM!	C1S,SERPING1
Eicosanoid Signaling	0	0.0455	#NUM!	LCAT,PTGDS,PTGS2
