# Supplementary material for: EZH2-Mediated H3K27me3 Targets Transcriptional Circuits of Neuronal Differentiation
Source: Front Neurosci. 2022 May 12;16:814144. doi: 10.3389/fnins.2022.814144 (PMC9133892; doi:10.3389/fnins.2022.814144)
Supplement: Supplementary file 1 [file Data_Sheet_1.zip › 11_SupplementaryTable11.xlsx]

## Sheet: Foglio1
Locus	Primer Sequence
Ezh2	TTATTCATAGAGCCACCTGG	FW
	CTGCTCTGAATGGCAACTCC	REV
ROSA26-WT	AAAGTCGCTCTGAGTTGTTAT	FW
	GGAGCGGGAGAAATGGATATG	REV
ROSA26-CreERT2	AAAGTCGCTCTGAGTTGTTAT	FW
	CCTGATCCTGGCAATTTCG	REV
ROSA26-EYFP	TGCAGTGCTTCGCCCGCTACC	FW
	CCGTCGCCGATGGGGGTGTTC	REV
Trim66	CTCTCTCTTCACCGTCTTTCAG	FW
	CACATCCCTCTGTCTAGGTTTC	REV
Clstn3	TGGCCTCTCTGCTTCAAATC	FW
	CAGGACCGTGTTGTCATTCT	REV
Cntnap4	CCAGAGAAAGGACGCATTCA	FW
	CAGCTATCAGACCTCCAATCAC	REV
Neurl1a	TTCCAGGACATCCGTCTCTAT	FW
	CTGGCTTTCAGGGTCTATCTTC	REV
Grin2d	CCGAAGCAACTACCCTGATATG	FW
	TTTCGGGCCATGTAGTTGAG	REV
Grin1	AAATGTGTCCCTGTCCATACTC	FW
	CCTGCCATGTTCTCAAAAGTG	REV
Grin2a	TGGTGATCGTGCTGAATAAGG	FW
	AGGTGACAATGCTGAGGTG	REV
Prdm13	GCTATTGCAGACTTACCAGGAG	FW
	CACTGAGCCAAGGAGTTAGAAT	REV
Slc32a1	CTCGTATGTGGCCATAGCTAAC	FW
	CTCACCACGACGTACAAGATAC	REV
Gad1	GGTTGGGTCAGGATCTGTAATC	FW
	CTTCAGTGAGATGGCCTAGATG	REV
Grm1	CTATGTCCATGTGGGAACCTG	FW
	CTCACTTCCCCTTTCCGTATG	REV
Scl1a6	TGTGTTGCCCCTTATCTACTTC	FW
	CGGAAAGTGATAGGCAGAGTTG	REV
Grm8	GGGCATTTTCTATGGATTGGC	FW
	AGTTCGGCTTCTAAAGTATCGG	REV
Homer2	ATAAACAGCACTATCACCCCG	FW
	TCCTGGAACTTCTCTGCAAAC	REV
Gapdh	AACTTTGGCATTGTGAAGG	FW
	CACATTGGGGGTAGGAACAC	REV
